# Supplementary material for: The control of transcriptional memory by stable mitotic bookmarking
Source: Nat Commun. 2022 Mar 4;13:1176. doi: 10.1038/s41467-022-28855-y (PMC8897465; doi:10.1038/s41467-022-28855-y)
Supplement: Supplementary file 4 — Supplementary Data 1 [file 41467_2022_28855_MOESM4_ESM.xlsx]

## Sheet: Feuil1
Supplementary table 1:
Primers for cloning
SnaPr_F	acgcggccgcGACAGCGGCGTCGGCAG
SnaPr_R	cgggatccTGGTTGCGTTCTCAACG
SnaPrimaryEnh_F	tttctagaGCTCCTCTTCGAACAATGTCAG
SnaPrimaryEnh_R	cctctagaGCCATTTGGTGGTGGTTCTTCTTC
3'Homology_scyl_F	aaagatctccatgcataagggcgaaacaaaaaaaacacgacc
3'Homology_scyl_R	cgagctgcagaaggcctagggcagcaagctgcgtctaac
5'Homology_scyl_F	gcaggtggaattcttgcatggtattctacctcgttttattacc
5'Homology_scyl_R	atccatcacactggcggccggcagacacatatacgaac
Guide_scyl_F	gtcgGCTCTCGATCATCACAGGGG
Guide_scyl_R	aaacCCCCTGTGATGATCGAGAGC
FLAPY Probes
ScylCDSandUTR_FLAPY1	GGC TTC GAA TAC TTG CTT CGT TGT TGC ACT TAC ACT CGG ACC TCG TCG ACA TGC ATT
ScylCDSandUTR_FLAPY2	GAT GGT GAT CGT GCG GGC CAA ACT CTT TTA CAC TCG GAC CTC GTC GAC ATG CAT T
ScylCDSandUTR_FLAPY3	GCG ATG ATC CTG CCT GAG GGT CAG ATT TAC ACT CGG ACC TCG TCG ACA TGC ATT
ScylCDSandUTR_FLAPY4	ACT TCG AAT GTG GAC ACC GTA TCC GAA TCG TTA CAC TCG GAC CTC GTC GAC ATG CAT T
ScylCDSandUTR_FLAPY5	CTT GAT CGA GGC AAT GCG ACG CGA ATT CTT TAC ACT CGG ACC TCG TCG ACA TGC ATT
ScylCDSandUTR_FLAPY6	GGC TCA TCC TCG AAC TCA ATG TAG ATG GTT TAC ACT CGG ACC TCG TCG ACA TGC ATT
ScylCDSandUTR_FLAPY7	AGT TGC TCA GTG CAT AGT CAG CGC TAC TTA CAC TCG GAC CTC GTC GAC ATG CAT T
ScylCDSandUTR_FLAPY8	GGC TTT GTC TTC TTG CTC TGA CTT TGG CTT ACA CTC GGA CCT CGT CGA CAT GCA TT
ScylCDSandUTR_FLAPY9	CAT CAG GTC CAG AGT GTA TGC CGA CGG TTA CAC TCG GAC CTC GTC GAC ATG CAT T
ScylCDSandUTR_FLAPY10	TTT GAT CCC TGC AGG CTA CCG TAG ATG TTA CAC TCG GAC CTC GTC GAC ATG CAT T
ScylCDSandUTR_FLAPY11	ATT TTA TCA ACG TCT TTT GCC GGA CTT TGG TGT TAC ACT CGG ACC TCG TCG ACA TGC ATT
ScylCDSandUTR_FLAPY12	TGA TTC TGG GGA TTG ATT CGT GGG GCT GTT TAC ACT CGG ACC TCG TCG ACA TGC ATT
ScylCDSandUTR_FLAPY13	AGA GTG TGG TTG GCG TAA CCT AAT GTG TAT GTT TAC ACT CGG ACC TCG TCG ACA TGC ATT
ScylCDSandUTR_FLAPY14	ACA GGG GTG GTG TTT TTT TTG TTT CGC GCA GAT TAC ACT CGG ACC TCG TCG ACA TGC ATT
ScylCDSandUTR_FLAPY15	CTG ATC ACC ATT AGT TGG TGG GCG TGG CTT ACA CTC GGA CCT CGT CGA CAT GCA TT
ScylCDSandUTR_FLAPY16	TAG CTT ATT CTT GGT GAT CGT ATA CTC CGG ATT ACA CTC GGA CCT CGT CGA CAT GCA TT
ScylCDSandUTR_FLAPY17	GCT CCT TCT CCG ACA CGC GGA TTA TTT TAC ACT CGG ACC TCG TCG ACA TGC ATT
ScylCDSandUTR_FLAPY18	CGA CAC TTC CGT ACA GGT CAA ATG ACG CGT TAC ACT CGG ACC TCG TCG ACA TGC ATT
ScylCDSandUTR_FLAPY19	GTA GTT GCT ATT GCT ATT ATA GCT GCC GCT TAC ACT CGG ACC TCG TCG ACA TGC ATT
ScylCDSandUTR_FLAPY20	GTG GCA GTC TGC TGG TCC AAT CTT TAT TTT TTA CAC TCG GAC CTC GTC GAC ATG CAT T
ScylCDSandUTR_FLAPY21	AGT CGA ATC GAA TCG AAA GTC GTT CGT TCG CTT TAC ACT CGG ACC TCG TCG ACA TGC ATT
ScylCDSandUTR_FLAPY22	CTC GCT CGC AAT TTT CCG ACG GCT TTT GTT ACA CTC GGA CCT CGT CGA CAT GCA TT
ScylCDSandUTR_FLAPY23	TGT TGT ATC ACT TAA ATG GCG TTG GTC CGT TGT TAC ACT CGG ACC TCG TCG ACA TGC ATT
ScylCDSandUTR_FLAPY24	CTG CGA GAG TCT GTT TTC TTG TGT ACT GTG TTT TAC ACT CGG ACC TCG TCG ACA TGC ATT
ScylCDSandUTR_FLAPY25	GAC AGC TCC TCG ACA GCC TTC TTA TCT TAC ACT CGG ACC TCG TCG ACA TGC ATT
ScylCDSandUTR_FLAPY26	CCG CCG GCT GCT TGT GCT TAA TAC TGT TAC ACT CGG ACC TCG TCG ACA TGC ATT
24XMS2_FLAPY1	CGTAGGATCTGATGAACCCTGGAATACTGGATTACACTCGGACCTCGTCGACATGCATT
24XMS2_FLAPY2	GATCGTCGTCGTTTGAAGATTCGACCTGGTTACACTCGGACCTCGTCGACATGCATT
24XMS2_FLAPY3	CGGCTGATGCTCGTGCTTTCTTGGCATTACACTCGGACCTCGTCGACATGCATT
Primers for qRT-PCR
RpL32_F	CTTCATCCGCCACCAGTC
RpL32_R	CGACGCACTCTGTTGTCG
GAF_F	ACAAGATAGTCCTGTGCGCC
GAF_R	GCCAACATAACCACTGGATGC
Primers for DNA-FISH probes
Probe 1 (scyl)
SCYL_primer1_F	CTCGCACGTTGATTCGGTCAC
SCYL_primer1_R	CCAATAGATAGCTGGTGACGCC
SCYL_primer2_F	GATCATTAACCCATGAAAGTCGTCTG
SCYL_primer2_R	cgagctggaataggtgtgaaatatc
SCYL_primer3_F	cttcgagcgttacaaacaaacatg
SCYL_primer3_R	CCCGAGCAATAACATCCATTTTC
SCYL_primer4_F	catgtgtttcccaaaatgcagtc
SCYL_primer4_R	CCATCAGCGGAATATAGCTTATTC
SCYL_primer5_F	GGTGATCAGCTTGATCTGTCAG
SCYL_primer5_R	CGTGTGTGTTTGTATGTTGGTG
SCYL_primer6_F	gtcgaacatctagcatccacctcaag
SCYL_primer6_R	ccacctacgaccgaagttgatgtg
Probe 2 (chrb)
CHRB_primer1_F	gtacacgatgcaaacaaatcacc
CHRB_primer1_R	gtcacatttggctgtcaatttgtg
CHRB_primer2_F	ctctttctgccgcagcagag
CHRB_primer2_R	ggacaaatgtgatgcggaatggg
CHRB_primer3_F	ggatatgccatgtgggttctcgc
CHRB_primer3_R	gtaccgcctccagttctgttggt
CHRB_primer4_F	gccaaattacagaaaaccgcctcc
CHRB_primer4_R	GCTATAGGCGTTTGATCTCGACCG
CHRB_primer5_F	GAAGATGGAAGTGCTCTCAGTAC
CHRB_primer5_R	cggtatatctgcgacagtatgtatg
CHRB_primer6_F	gtgtagttaaaggggtattccatctg
CHRB_primer6_R	gcacttcggtatggcaatcatg
CHRB_primer7_F	cgccagctttgtgcgtctcattc
CHRB_primer7_R	cgacagcgtcttgtaattagcgcga
Probe 3 (ctrl)
Ctrl_scyl_chrb_1F	ccatttccaccggcaagccttg
Ctrl_scyl_chrb_1R	gtcagccgatcggcgtgaag
Ctrl_scyl_chrb_2F	ggagctcaaataacttgatggattg
Ctrl_scyl_chrb_2R	gaatgtgggcaaatataattagcgg
Ctrl_scyl_chrb_3F	ggcagaaatcacttagcgcag
Ctrl_scyl_chrb_3R	GTTGATGTCCGGAATCGAAACG
Ctrl_scyl_chrb_4F	TCATTGCAGGCACCTTTCCTATCG
Ctrl_scyl_chrb_4R	CCTCACCCAGGTGGGAATGAAACC
Probe 1 (esg)
ESG_primer1_F	CATGGTGGTTAGGAGAGGAG
ESG_primer1_R	CAAAAGTTGGCACTGCAAGC
ESG_primer2_F	TGGCTTTGGCGCCTCAAAC
ESG_primer2_R	GAGTCTGGGAATAACTGAGCGAG
ESG_primer3_F	TGTGCCTGTGTGAACATGAC
ESG_primer3_R	AAGGGCTTCTCTCCCGTATG
ESG_primer4_F	CCTCCTAACCAAGCATTCAGAG
ESG_primer4_R	TTGGGTCGGCTCTTATTTTCCG
ESG_primer5_F	ATTTCGGTGCACGTACGAC
ESG_primer5_R	AATGCAGCGATCAAGCGC
ESG_primer6_F	TTGACTGATTTTGGGGACCCTG
ESG_primer6_R	GACAGCAAGTCCCATTTGTGC
Probe 2 (sna)
Snail_primer1_F	GAACGGATTGCATCCTAGTCAG
Snail_primer1_R	CGATTCCAGTTGATGGGATCCAATCC
Snail_primer2_F	ATACCTGGATCGTGGCTCTTGG
Snail_primer2_R	TTAATCGCAGCGCTGATGTGG
Snail_primer3_F	TAGTTGACTTGGCTGGCG
Snail_primer3_R	AGCACAGATGCAACTGGTC
Snail_primer4_F	CCAGCGGAATGTGAGTTTGC
Snail_primer4_R	CATTGTCTTCGTGGAGGAGC
Snail_primer5_F	TTGCGTTCTCAACGAGAGCTG
Snail_primer5_R	GACGCGGAAAATCGGACTTG
Snail_primer6_F	ATTCCAATTCCCCGCGATC
Snail_primer6_R	GATCGCAGCTCCTTTGTTC
Snail_primer7_F	TAGGTTCGCGGCACAATG
Snail_primer7_R	GCCACCCTCGAGTTGACATTATTTCC
Probe 3 (ctrl)
Ctrl_esg_sna_1F	CAATAAATCCCCTAAACGGTGGCC
Ctrl_esg_sna_1R	CGCATTCATGCCACTCGATCTTC
Ctrl_esg_sna_2F	CCACGGTCGGTGGAGTAATTTAATCC
Ctrl_esg_sna_2R	CGTGTGCACTCATTTGCTGATG
Ctrl_esg_sna_3F	GAGCATAATAAGCTCAACGCCG
Ctrl_esg_sna_3R	CTACACATGACTCCCCGTAAAG
Ctrl_esg_sna_4F	GTGCACTAGCCGCACATTAAACC
Ctrl_esg_sna_4R	ACCGACTGACGCGATTAGATC
Ctrl_esg_sna_5F	TGTCCTTGGAGCTAAGACCCAC
Ctrl_esg_sna_5R	GCCAAGCAAACTCTTGTGTTCAGC
Ctrl_esg_sna_6F	CTGGAAGCTTTGAAAACTCCTGG
Ctrl_esg_sna_6R	GATCTTATCTCATTGGCCCTGGG
Ctrl_esg_sna_7F	TCTGAGCTCAACACAGCACAC
Ctrl_esg_sna_7R	CTGCTTACCTTTCCTACCGTCCTAC
