# Supplementary material for: The control of transcriptional memory by stable mitotic bookmarking
Source: Nat Commun. 2022 Mar 4;13:1176. doi: 10.1038/s41467-022-28855-y (PMC8897465; doi:10.1038/s41467-022-28855-y)
Supplement: Supplementary file 5 — Supplementary Data 2 [file 41467_2022_28855_MOESM5_ESM.xlsx]

## Sheet: Peak_coordinates_nearest_gene
Supplementary table 2:
Coordinates_Mitotically_Retained	nearst_gene	distance_nearest_gene
chrY:1050951:1051901:	ARY	348522
chrY:124051:124901:	kl-5	12585
chrY:132251:132801:	kl-5	4685
chrY:1416751:1417151:	Ppr-Y	219423
chrY:1550501:1551001:	Ppr-Y	85573
chrY:200551:201051:	PRY	8532
chrY:203501:203901:	PRY	11482
chrY:3652701:3653101:	CCY	2706
chrY:3667101:3667501:	CCY	17106
chrY:853601:854851:	ARY	151172
chrY:860151:860651:	ARY	157722
chrY:877851:878351:	ARY	175422
chrY:883751:884301:	ARY	181322
chrY:885801:886651:	ARY	183372
chrY:887401:887901:	ARY	184972
chrY:917651:918151:	ARY	215222
chr2R:11450551:11451051:	E	992
chr3L:4406351:4407301:	DOR	0
chrX:17826901:17827401:	Socs16D	163
chr2R:22688701:22690101:	Ppa	0
chrX:7891351:7892501:	Nek2	0
chr2R:21474801:21476951:	Sdc	4225
chr3L:2589801:2590301:	dos	388
chr2R:12586751:12590351:	Sin3A	2566
chr3L:15141651:15142351:	Pdi	489
chrX:2009951:2010851:	east	9
chr3L:15507301:15508401:	CG7841	0
chr3R:24104651:24106151:	Syx1A	0
chr2L:19574851:19577201:	spi	114
chr2R:13041551:13042501:	CG13323	4755
chr2R:10806351:10807751:	wde	1187
chr2L:5977351:5981001:	chic	17
chr2L:4281201:4283901:	tutl	0
chr3R:14284851:14287151:	trx	0
chr3R:14282551:14284601:	trx	2302
chr2L:16325551:16326251:	cact	0
chr3R:5216101:5216701:	cno	755
chrX:7324251:7325051:	Dok	38
chr3R:20948901:20949701:	Atpalpha	188
chrX:18309051:18310101:	upd1	0
chr3L:14409451:14410951:	CG3919	0
chr2R:7381501:7382401:	Dscam1	0
chr2R:13957351:13958451:	AGO1	0
chrX:8054101:8055501:	fs	5935
chr2L:9705201:9706401:	CG31710	0
chr3L:13924751:13925851:	Rgl	0
chr2R:25084251:25084751:	gol	0
chr3L:9614401:9615101:	LanB2	0
chr2R:13822551:13823101:	fl	1452
chr3L:12265651:12266201:	app	640
chr2R:18799101:18800901:	MFS15	2424
chrX:5083451:5084751:	CG32767	17
chr2R:13824001:13824701:	fl	0
chr3L:20517201:20517951:	CG5059	1442
chr2R:18802051:18803251:	MFS14	476
chrX:8056201:8059351:	fs	2085
chr3R:4174251:4175551:	CG12581	0
chrX:18312301:18313151:	upd1	3011
chr3R:10267051:10267601:	CG43143	2746
chrX:12202451:12204101:	CG1924	23826
chr3R:7084551:7087351:	alphaTub84B	0
chr2L:18444551:18445101:	RpS26	1275
chr3R:10048601:10049101:	CG12811	0
chrX:3134601:3135901:	N	0
chr2R:11892601:11893301:	eEF1alpha1	1467
chr3R:4478001:4479301:	CG31523	0
chr3L:13922751:13923301:	Rgl	2034
chrX:616751:617451:	CG13366	2744
chrX:13284201:13285101:	HDAC4	531
chr2R:9957901:9958951:	Mef2	0
chr3R:30563051:30564051:	CG34155	2853
chrX:19264201:19264801:	Vav	2382
chr2R:12591301:12592801:	Sin3A	116
chr2R:10422951:10424651:	Prx2540-1	0
chr3L:2585601:2586651:	msn	0
chrX:2343351:2343851:	mRpL14	798
chrX:18789851:18790351:	Atg101	1317
chr3L:4409801:4410301:	DOR	2859
chr2R:17547901:17548751:	MESR4	133
chr3L:5657501:5658051:	sif	0
chrX:2011951:2012651:	east	1092
chrX:19321751:19323951:	out	0
chr3L:4252051:4252601:	ago	1705
chr2L:9613151:9613801:	Trx-2	0
chr3R:6816201:6816851:	Dfd	24366
chr3R:11956301:11957001:	Hsp70Aa	0
chrX:7320601:7321351:	Atg5	2419
chr3L:14624751:14625301:	CG9628	1956
chr2L:19570951:19573251:	spi	4064
chr2R:9283951:9285151:	Pkn	0
chr3L:4252951:4253551:	ago	755
chr3L:13919701:13921001:	Rgl	4334
chrX:12760201:12760751:	ade5	0
chrX:10729301:10730551:	ras	13951
chr3R:8119701:8120351:	CG7878	2374
chr2R:10420901:10422351:	CG33474	0
chr2R:9954751:9956051:	Mef2	2807
chr3L:7134001:7135301:	melt	0
chr2R:10534051:10536651:	lola	6640
chr2R:16856151:16857551:	Dek	0
chr3R:11958151:11958851:	Hsp70Ab	0
chr3R:9502301:9503001:	RhoL	0
chr2L:594401:595551:	Gsc	0
chr2L:7048901:7049551:	Mnn1	6750
chr3R:7088601:7089351:	alphaTub84B	2003
chr3L:1794051:1795351:	dlt	0
chrX:12574651:12575301:	hwt	6200
chr3R:25880251:25881101:	Tsp96F	326
chr3R:16449101:16450051:	Pak3	3770
chrX:10731151:10732401:	ras	12101
chr2L:15491801:15492551:	lace	6576
chr2R:21047601:21048501:	shg	8696
chr3R:23669301:23670501:	CG31145	0
chr3R:11340051:11340501:	pros	11572
chrX:19259751:19260501:	rictor	739
chr3L:15825401:15826451:	DCP2	0
chr3L:11821651:11822401:	CG11597	0
chrX:8409651:8412151:	lawc	0
chr2L:3803101:3804251:	Reph	0
chr3R:18169851:18170451:	wrd	2095
chrX:19631201:19631901:	CG14212	5497
chrX:11350501:11351401:	CG1737	0
chr3R:28330451:28331251:	larp	5189
chr3L:16483401:16484501:	aos	0
chr3L:11819551:11820401:	CG11597	1874
chr2R:8241801:8242351:	pnut	4531
chr2L:4371351:4372301:	Traf4	9427
chrX:16441901:16442201:	rngo	469
chr3R:18171851:18173151:	wrd	4095
chr3L:19909951:19910451:	Prp3	0
chrX:5754951:5755901:	CG15771	0
chr2R:12025051:12025551:	otk2	0
chr3L:17421251:17421901:	blot	0
chrX:6861351:6862051:	CG43736	1837
chr3L:14775651:14776051:	mop	78
chr2L:21899001:21900001:	CG11629	713
chrX:6279051:6279901:	Ubi-p5E	0
chrX:13396551:13397101:	CG1673	0
chr2R:9552601:9553501:	CG1888	4467
chrX:6668801:6669551:	CG3198	4422
chr2R:24525551:24526201:	Brca2	0
chr2R:13223501:13224101:	Fsn	1043
chr3L:12515601:12516051:	tral	543
chr3L:16023001:16023701:	Notum	0
chr3L:1334801:1336601:	CG2211	0
chrX:2136651:2137351:	ph-p	1020
chr3L:18839901:18840951:	Indy	5316
chrX:2135351:2135851:	ph-p	2520
chr3L:15336151:15337001:	Toll-6	0
chr3L:18834551:18835051:	Indy	11216
chrX:3686901:3689651:	Mnt	15101
chr2R:15675101:15676951:	fus	0
chr2R:11603151:11603951:	tou	12094
chr2R:11604451:11605601:	tou	10444
chr3R:10886501:10887401:	Leash	962
chr3R:10889001:10889751:	Adk3	0
chr2L:19164651:19166251:	CG17568	15451
chrX:13089651:13090451:	hep	0
chrX:13739351:13740001:	CG11151	0
chrX:13087501:13087951:	hep	2483
chr2L:107701:108351:	Sam-S	799
chr3R:10355951:10356951:	jumu	5770
chr2L:7976701:7977151:	CG7231	6795
chr2L:8949651:8950701:	C1GalTA	515
chr2L:8951001:8951901:	C1GalTA	0
chr2L:18844801:18845451:	CG17321	0
chr3R:13644551:13645601:	sqd	703
chr3R:12719601:12720301:	Men	2141
chr3L:11214401:11216151:	CG42671	0
chrX:5516751:5518701:	CG12730	144
chr3R:9229001:9230751:	pum	6931
chrX:6981401:6982301:	bou	4185
chrX:6983501:6984201:	bou	2285
chr2R:11198501:11199251:	Syx6	20288
chr2R:11196851:11197701:	Syx6	21838
chr3L:3789101:3789551:	CG32266	1253
chr3L:3787101:3788251:	CG32266	2553
chr3R:20829001:20830601:	AdSS	0
chr2R:18972851:18973551:	Topors	240
chrX:4686101:4686651:	Pp2C1	252
chr2L:4028101:4029351:	ed	2026
chr3R:18658501:18659151:	CG31224	158
chr3L:4692001:4693001:	RhoGEF64C	0
chr3L:21049201:21049951:	siz	14667
chrX:12660051:12660901:	Tis11	637
chrX:8060051:8061701:	mys	0
chr2L:4375051:4375501:	CG17612	7234
chrX:11805051:11805951:	Hsc70-3	1166
chr2R:16104051:16104851:	Rho1	1365
chr3L:5654201:5654851:	lin-28	0
chr3R:8658651:8659801:	bel	960
chrX:4684201:4684801:	Pp2C1	2102
chr2L:4820201:4821751:	CG15628	23
chr2R:10540201:10543351:	lola	0
chrX:16943351:16944701:	RhoGAP15B	62
chr2R:23203801:23204701:	CG34371	0
chr3L:22720301:22721401:	mael	0
chrX:6354051:6354651:	kdn	3423
chr2R:13219101:13219651:	CG4630	0
chrX:5885351:5886151:	CG16721	5483
chr3R:14277651:14279601:	trx	7302
chr2L:3805401:3806751:	Reph	1857
chrX:17170401:17171151:	baz	10396
chr3L:18890401:18891401:	CG3961	0
chr3L:13113651:13114551:	trn	0
chrX:7959051:7959551:	CG15330	2988
chrX:10930451:10931751:	Myo10A	0
chr2R:21480451:21481201:	Sdc	0
chr2R:16110451:16111501:	Asph	121
chr3R:22673201:22674501:	Gclm	12009
chr3R:21198851:21199451:	CG5862	15628
chr3L:1485551:1486151:	stet	3396
chr3L:19908101:19909401:	Su	9
chr3R:18167751:18169351:	wrd	0
chr3R:14723501:14724351:	kibra	0
chr2R:14755651:14756251:	CG10151	37
chr3R:30270651:30271801:	hdc	6131
chrX:6985651:6987651:	bou	0
chr3R:11763301:11764301:	Lk6	156
chr2R:16338751:16339301:	Vha44	2115
chr2R:18288401:18289251:	CG14502	0
chrX:4690751:4691251:	ctp	2952
chr2R:13038601:13039201:	CG13323	8055
chr2R:6195801:6196751:	Ptr	0
chr2L:21753501:21754151:	step	3315
chrX:13278201:13279151:	HDAC4	6481
chr2R:13565851:13566301:	CG42807	6458
chrX:7095901:7096351:	Sxl	1702
chr2R:18805951:18806601:	MFS14	2225
chr3L:14780951:14781551:	mop	4823
chr3R:9235951:9237801:	pum	0
chr2R:22403151:22404001:	CG6044	176
chr2R:13826001:13827101:	CG6329	0
chr3L:14201001:14201501:	saturn	1822
chrX:19866001:19867201:	Hers	0
chrX:6866051:6866501:	CG14434	693
chr2L:4031051:4031551:	ed	0
chr2R:15931101:15932051:	bdg	0
chrX:3861101:3861551:	CG2930	7422
chr3R:27281101:27282151:	mrt	510
chrX:3136151:3137051:	N	1282
chrX:5086201:5087751:	rg	443
chr2R:16102651:16103751:	Rho1	0
chr2R:10417801:10418751:	Prx2540-2	0
chrX:9466251:9466951:	CG44815	20040
chrX:8051301:8053701:	fs	7735
chr2R:22798201:22798701:	CG42260	0
chrX:3691301:3692801:	Mnt	19501
chrX:12661351:12662001:	Tis11	1937
chrX:6352151:6353601:	kdn	1523
chr2R:9547951:9548601:	CG1888	0
chr3R:11542851:11543601:	dpr4	0
chr2L:9607851:9608601:	gcm2	0
chr2L:16496401:16496951:	Tpr2	4862
chr2R:15372851:15373551:	Pms2	1332
chr2R:19141501:19143401:	ena	0
chr3R:24046501:24048401:	Rox8	0
chr2R:14306901:14308451:	Shroom	0
chr3L:21046951:21048401:	siz	12417
chr2R:20831601:20832151:	sktl	3877
chr3L:15146601:15147401:	FucTA	0
chr3L:1746601:1747151:	CG13921	0
chrX:5886601:5887451:	CG16721	6733
chr2R:14981651:14982751:	pcs	389
chr3R:25646951:25648301:	jigr1	9109
chr2L:5981701:5983801:	eIF4A	0
chr2R:11597501:11598201:	tou	17844
chr2R:8236901:8238151:	pnut	0
chr3R:23345351:23348151:	DNApol-epsilon255	0
chr2R:17097051:17098101:	GstS1	1400
chrX:7966901:7968351:	sws	0
chrX:11806901:11807801:	Hsc70-3	0
chr3R:18007601:18008051:	DNaseII	11324
chr2R:9291951:9293101:	Drep2	96
chrX:7096951:7097701:	Sxl	352
chr3L:4102401:4103001:	CG14995	255
chr2R:22796701:22798001:	CG42260	288
chrX:13276901:13278001:	HDAC4	7631
chrX:3682401:3682951:	Mnt	10601
chr2L:7887051:7887901:	CG7102	0
chr2R:14432051:14432551:	phyl	0
chrX:18647101:18647501:	Rip11	147
chrX:9042101:9043001:	Nost	11897
chr2R:11202101:11203601:	Syx6	15938
chr3R:14722101:14722851:	kibra	1410
chr3L:16572251:16572701:	Mipp1	633
chr3R:5672301:5673051:	Atg17	2589
chr3R:9226201:9227651:	pum	10031
chr3R:23887001:23887601:	Pli	2451
chr3L:19906801:19907551:	Su	1859
chr2R:22401801:22402551:	babos	0
chr3R:26041601:26042501:	gro	0
chr3R:28325951:28327501:	larp	8939
chrX:1232501:1233201:	CG3638	3483
chr2L:2752551:2756001:	Pgk	0
chr3R:30272551:30273501:	hdc	4431
chr3L:347551:348151:	mth	595
chrX:5746651:5747351:	IntS6	0
chr3R:9052651:9053551:	Kdm2	157
chr2L:8957651:8958651:	CG31886	400
chr2L:16485501:16487301:	dac	0
chr3R:14817701:14818451:	CG14857	15929
chr2R:10427751:10431001:	RanBPM	0
chr3L:22402751:22403301:	Ten-m	4562
chr2R:17592751:17593751:	Smurf	0
chr2L:5542751:5543351:	Lam	272
chr3R:18912751:18913201:	CG14291	0
chr3R:16452801:16453451:	Pak3	370
chrX:6867851:6868601:	CG14434	658
chr2R:21712851:21715001:	CG30403	1239
chr2L:160651:162101:	spen	1620
chr2R:22685701:22687101:	Ppa	1886
chrX:3137901:3138401:	N	3032
chr3R:11758301:11762051:	Lk6	2406
chr2R:12452951:12454501:	Lac	0
chr2R:5772951:5773501:	ZnT41F	9357
chr3R:18298051:18298701:	l	178
chr3L:16408051:16409251:	fax	2577
chr2R:20595851:20596901:	HnRNP-K	8301
chr2L:19161351:19161901:	CG17568	19801
chr3L:22723101:22723551:	CG14451	1011
chrX:18243201:18244151:	upd2	0
chr2L:20638201:20638801:	CG31680	1320
chrX:2336301:2336751:	Ilp6	1644
chrX:12663251:12663751:	Tis11	3837
chr3R:11773251:11775651:	l	3477
chr3R:22133301:22133901:	SKIP	0
chrX:6283401:6283901:	CG11700	0
chr3L:17658451:17659451:	CG7484	3835
chr3L:20398501:20399001:	trbl	2608
chr3L:17988551:17990351:	CG32192	49966
chr3L:9465751:9466401:	CG44838	4702
chr2R:8145751:8146401:	kermit	10253
chr2R:9198601:9198951:	unpg	3397
chrX:10738651:10739601:	ras	4901
chrX:6988651:6989451:	ogre	1867
chr3R:6810451:6811301:	Dfd	18616
chr2R:16335601:16336301:	Hmgs	0
chrX:17710651:17711301:	CG42684	508
chrX:1233701:1235751:	CG3638	933
chr3R:18913701:18914401:	Xrp1	567
chr3R:19163701:19165151:	sqz	0
chr3R:21059801:21061251:	Mvl	0
chr2L:14489851:14491201:	noc	0
chr2R:19143801:19144451:	ena	2170
chr2L:11968801:11969351:	CG16965	12240
chr3R:24295451:24296151:	crb	374
chr2R:22933851:22934701:	CG3788	0
chr2R:16585351:16586101:	RpLP2	28
chrX:10473901:10474701:	nocte	0
chr2L:15498951:15499951:	lace	0
chrX:4693951:4694551:	ctp	6152
chr3L:20695151:20696001:	kni	0
chr2R:19275201:19276001:	rib	5124
chrX:17834001:17834501:	CG6398	3174
chr3R:8669001:8669751:	p	933
chrX:17159951:17160951:	baz	0
chr2R:13829051:13829651:	CG6329	2681
chr2L:7984051:7984651:	Snoo	0
chrX:9684101:9687151:	nej	0
chr3L:14634101:14635001:	dlp	1501
chr3R:16249901:16250851:	bor	13264
chr3R:9054151:9054901:	Kdm2	1657
chrX:3694151:3696151:	Mnt	22351
chr2R:8064801:8065801:	CG12769	0
chrX:16780201:16780751:	if	2683
chr2R:13035051:13035751:	CG13323	11505
chr3R:30450151:30450751:	Osi23	5106
chr3L:20784451:20785751:	CG11399	446
chrX:11154251:11155401:	Dlic	0
chr3L:15514251:15514901:	CG13454	2155
chr3R:28634301:28634951:	CG10011	148
chr3L:5664351:5665101:	CG46320	231
chrX:514351:514751:	arg	4917
chr2R:21364351:21364901:	CG17974	13774
chr2L:15264401:15265051:	yuri	0
chr2L:11804401:11805201:	crol	4237
chrX:8050051:8050551:	fs	10885
chrX:10209451:10210151:	CG15309	2223
chrX:7969451:7970001:	sws	1216
chr2R:8648751:8650501:	ptc	0
chr2R:14970051:14970501:	ckn	6760
chr3R:28339501:28340101:	Gfat2	0
chrX:3679851:3680451:	Mnt	8051
chrX:12649601:12650351:	CkIalpha	3275
chr3R:28324751:28325351:	larp	11089
chrX:18864301:18865351:	CG34401	352
chr3R:30794651:30795101:	wts	11518
chr2R:7779401:7780251:	CG45093	2386
chr3R:9239751:9240301:	D1	353
chr3L:12804051:12805201:	Atg1	0
chr2L:5879201:5880201:	rau	0
chrX:18634651:18635201:	wgn	0
chr2R:12019601:12020201:	otk	0
chr2R:19423451:19425201:	CalpA	0
chrX:8674651:8675201:	CG12772	1862
chr2L:2454251:2455101:	dpp	25880
chr3L:15329251:15330101:	Toll-6	6591
chrX:11494901:11495551:	Drak	1767
chr3R:25049901:25050451:	CG11791	286
chr3R:9394251:9395051:	FER	0
chr3R:13074501:13075051:	CG43063	11173
chrX:12664951:12665651:	Tis11	5537
chr2L:21104951:21105551:	CG46307	384
chrX:19199951:19200351:	CG7990	1628
chr3L:14205051:14205551:	saturn	1729
chr2R:16210051:16210901:	Shark	7168
chr2L:14234051:14234901:	Dyrk2	0
chr3L:16410101:16412051:	fax	0
chr3L:19559301:19559851:	CG9300	6882
chrX:2333851:2334851:	Ilp6	0
chr2R:8724151:8724801:	gcl	0
chrX:5744201:5744801:	IntS6	2453
chr3L:14785251:14785851:	bmm	561
chr2R:21545251:21547351:	CG30283	4679
chr2L:11970251:11971651:	CG16965	9940
chr3L:5665301:5665901:	CG46320	1181
chr3L:6964101:6964651:	sgl	107
chr2L:7530351:7531351:	Obp28a	32987
chr3R:12369101:12369601:	GstD1	0
chr2R:24743901:24744601:	Usp15-31	153
chr3L:20620401:20622501:	knrl	0
chr3R:19165451:19166251:	sqz	1241
chrX:19753951:19754501:	Pmp70	3182
chrX:4678001:4679501:	fzr	36
chr2R:11592151:11594451:	tou	21594
chr2R:9278651:9279451:	Pkn	5646
chrX:12753801:12754451:	ade5	6166
chr3R:30465551:30466301:	PH4alphaEFB	0
chr3L:16645551:16646051:	Abl	1831
chr2L:13165551:13166151:	DnaJ-H	0
chr2R:10100551:10101951:	14-3-3zeta	875
chr3R:23248751:23249401:	CG4467	0
chr2R:16583151:16584401:	RpLP2	1728
chr3R:11948851:11949351:	Cad87A	0
chr2R:8665651:8666601:	Acsl	0
chr2R:20835701:20836801:	sktl	0
chr2R:10798451:10799201:	CG33144	0
chr3L:8978601:8979201:	CG5644	679
chrX:2635851:2636401:	sgg	1900
chr3L:3225851:3226701:	CG11505	1014
chrX:17650851:17652751:	RhoGAPp190	0
chrX:5417751:5419051:	spoon	1816
chr3L:10225951:10226401:	scramb1	712
chr3L:18846001:18846651:	Indy	0
chr3L:18621101:18621651:	not	478
chr2L:19157851:19158851:	l	22619
chr3L:19081151:19081901:	Mkp3	4525
chr3R:25588201:25588801:	CG4582	5023
chrX:3676501:3678801:	Mnt	4701
chr2L:14233201:14233751:	Dyrk2	375
chrX:21033201:21033751:	CG1529	1252
chr3L:20401251:20402151:	trbl	0
chr2L:11806251:11809601:	crol	0
chr3R:9056301:9058251:	Kdm2	3807
chrX:10211351:10212351:	CG15309	23
chrX:12666351:12666751:	Tis11	6937
chr3L:18148051:18148551:	CG7330	372
chr3L:17972251:17973501:	CG5290	59687
chr3R:11351501:11353801:	KP78a	0
chr3L:20507901:20508451:	CG5078	1870
chr2R:21056551:21057151:	shg	46
chr3R:19321601:19322651:	Dl	3566
chr2R:8647201:8648351:	ptc	1298
chr2R:18156651:18157501:	lolal	691
chrX:5661951:5663301:	CG42265	0
chr3R:16247801:16248301:	bor	15814
chrX:3696701:3697351:	Rala	22284
chr2L:5546801:5547501:	Oscillin	0
chrX:2636801:2637501:	sgg	2850
chr2L:3631801:3633201:	CG15418	10098
chrX:12006601:12008151:	CG1806	0
chrX:10741851:10742801:	ras	1701
chrX:13746851:13747851:	Grip91	2169
chrX:3332451:3333101:	CG10793	16050
chr3R:17716901:17718001:	osa	349
chr3R:19147351:19148051:	Ppcs	0
chrX:3141951:3142651:	N	7082
chr2R:17672501:17673001:	P32	0
chr3L:18167001:18167501:	CG13699	4480
chr3L:9461651:9462951:	CG44838	602
chr3R:22666351:22667901:	Gclm	18609
chr3R:18396651:18397851:	Vti1b	0
chr2R:8667151:8669601:	Acsl	1339
chr2R:10432151:10432851:	RanBPM	2444
chr3R:9512151:9513151:	Ras85D	0
chr2L:2862151:2862801:	CG2991	4988
chr2R:8232101:8232701:	dpn	0
chr3L:1577301:1577851:	CG13917	603
chrX:6656851:6657601:	Cdc7	2311
chr3L:13227451:13229051:	caps	0
chr2L:17382501:17383251:	Lrch	864
chr3L:22407501:22408651:	Ten-m	0
chr2L:11066751:11067451:	Samuel	0
chrX:12750201:12752451:	CG4004	5990
chr3L:11832551:11833351:	CycA	227
chr3L:1882551:1883601:	CG13937	0
chrX:15712601:15713451:	CG8184	0
chr3R:26036251:26037351:	E	0
chr3L:21276651:21277301:	AcCoAS	2942
chr2R:19292701:19293551:	Tab2	173
chr3L:22727701:22728401:	CG11367	0
chr3R:6966551:6967251:	Antp	31977
chr3R:25207751:25208701:	Cad96Ca	0
chr2L:12421701:12422201:	vir-1	1238
chrX:17291251:17292201:	CG8661	6752
chrX:19850651:19852151:	pico	0
chr3R:14737851:14739501:	eff	1818
chr3L:1861251:1862051:	Rap1	188
chrX:16091351:16092051:	Tob	0
chr3L:2466451:2467051:	CG16762	8563
chr3R:10132951:10134001:	tws	5771
chr3R:24031151:24032001:	KrT95D	0
chrX:15076001:15077001:	Lsd-2	0
chr2R:8083051:8083801:	slv	0
chrX:9666351:9666901:	CG3106	3449
chr2R:17851251:17851901:	CG30323	1394
chrX:15143101:15143901:	RpL37a	3735
chr2R:7488151:7490901:	wech	0
chrX:16798151:16798651:	CG9132	2059
chr2R:20110551:20111801:	18w	0
chrX:17178201:17179151:	baz	18196
chr2R:8060301:8061751:	CG12769	3803
chr3R:15973251:15974351:	Hel89B	0
chr2L:7418251:7419101:	chm	5835
chr3R:8105801:8106701:	puc	470
chr3L:17563301:17564351:	CycT	5514
chr3L:4263401:4263851:	CG1273	0
chr3L:17971051:17971551:	CG5290	58487
chr2L:2450551:2451501:	dpp	22180
chrX:6266051:6266451:	schlank	777
chr3R:15665651:15666451:	pxb	0
chr3R:29214101:29216301:	eEF1gamma	3871
chrX:19750851:19751301:	Pmp70	82
chr3R:31058701:31060051:	dco	1159
chrX:21053751:21054901:	bves	0
chrX:3845201:3846201:	CG2901	17005
chr2L:14508801:14509351:	CG33648	14961
chr3L:15815351:15816151:	fwe	259
chr2R:19668851:19669951:	hrg	0
chr2R:23658851:23659801:	Pde8	1285
chrX:6533901:6534651:	dx	0
chr2R:16579201:16581051:	Cdk4	0
chrX:2125451:2126001:	ph-d	2166
chr3R:9220201:9221001:	pum	16681
chr3R:24630001:24630851:	Wsck	0
chr3L:7225201:7225851:	CG14826	8661
chr2R:14964201:14965851:	ckn	910
chr2R:13449151:13450201:	cnn	274
chr2R:15329151:15329651:	CG8160	881
chrX:5094201:5094851:	rg	8443
chrX:1899301:1899801:	arm	845
chr3R:10035151:10035601:	Mical	7294
chrX:2254851:2255601:	CG3091	655
chr2R:24389251:24390601:	mAChR-A	0
chr3L:1349451:1349901:	312	1215
chr3L:18439651:18440451:	skl	0
chr3R:11779551:11780951:	l	424
chr3R:8333651:8335351:	Poxm	0
chr3R:15664551:15665351:	pxb	832
chr2L:8534651:8536201:	CG17834	5511
chr3R:25183301:25185301:	dan	0
chr3R:11604401:11605301:	CG6791	14256
chr2L:19154551:19155301:	l	19319
chrX:13624701:13625851:	NFAT	0
chr3L:7344751:7345501:	Cln7	0
chr2L:3789451:3790151:	bark	2285
chr3L:2489851:2490401:	CG1146	1048
chr3R:10108951:10110001:	Fmr1	120
chr3L:10660051:10660701:	CG32066	312
chrX:9544301:9544901:	CG32700	5937
chr2R:8670101:8670951:	Acsl	4289
chr3L:1885101:1885951:	Tmhs	0
chrX:12470151:12470751:	CG42258	6624
chr3R:14714051:14714801:	kibra	9460
chrX:16089151:16089751:	Tob	1744
chr2L:6339001:6339751:	Cpr	166
chr3L:17995251:17995901:	CG32192	44416
chr3R:7973951:7974601:	CD98hc	3827
chr2R:10237951:10239601:	Hdc	0
chr2R:21645401:21647051:	CG10082	0
chr3R:9033551:9034551:	hyx	4209
chr3R:22898451:22899551:	klg	0
chr3L:17245501:17246101:	CG7707	2066
chr3R:15280501:15281651:	Tm1	0
chr3L:2228301:2229451:	Oseg2	195
chr2L:19820551:19821001:	CG13962	6020
chrX:8041001:8044401:	CG2233	3485
chrX:19505651:19506351:	Pfrx	10147
chrX:8420651:8421751:	lawc	8994
chr3R:18670701:18671351:	CG31230	328
chr3R:24218501:24219251:	CG17786	0
chr3L:17968451:17969251:	CG5290	55887
chr2L:2885751:2887401:	lilli	0
chr3L:6985801:6986251:	CG43439	1216
chr3L:7910801:7911301:	pbl	653
chr2L:430801:431401:	ex	0
chr2R:11615801:11616551:	tou	0
chr2L:16718451:16719151:	Cyt-c-p	781
chr3R:19325951:19326951:	Dl	0
chrX:2122751:2124001:	ph-d	0
chr2R:22678201:22678951:	RYBP	7615
chr3L:19086051:19087501:	Mkp3	0
chr2L:8416051:8416901:	Akap200	362
chr2L:15478051:15478901:	sna	0
chr3R:6893151:6893901:	ftz	28828
chr2R:18673051:18673901:	edl	0
chrX:521251:524001:	elav	0
chr2L:7991251:7992251:	pes	1933
chrX:12471251:12472951:	CG42258	7724
chr3R:7973201:7973701:	CD98hc	4727
chr2R:20587451:20588701:	HnRNP-K	0
chr3R:29876301:29877351:	CG31038	0
chr2R:10078001:10078601:	egr	0
chr2R:9566401:9567551:	CG1809	4764
chrX:21056501:21057101:	bves	2539
chrX:20411501:20412251:	CG15459	1330
chr3R:22041501:22043201:	how	0
chr3L:15588001:15588451:	CG7656	0
chr2L:11516551:11517101:	Dlg5	0
chr3R:25996651:25997651:	E	0
chr2R:10551651:10552451:	psq	5437
chrX:11816701:11819151:	rudhira	0
chr3L:18822551:18823251:	Cat	0
chrX:18297901:18298251:	upd1	11040
chrX:7307301:7308201:	brk	0
chr3R:25472001:25473201:	Fur1	0
chr2R:16187201:16188201:	clu	618
chrX:7336801:7337551:	CBP	0
chr3L:19894951:19898151:	Su	11259
chr2R:14962101:14963151:	aPKC	0
chr3L:9137401:9138101:	nwk	0
chr3L:12146901:12147351:	Nrx-IV	383
chr3R:24092501:24093051:	Syx1A	12712
chr3R:16242151:16243051:	tara	16501
chr3R:21186601:21187951:	Snmp1	18397
chr3R:9247051:9247601:	CG8420	403
chrX:6997051:6999051:	Inx2	0
chr3R:25637251:25637901:	jigr1	0
chrX:16087351:16087901:	Tob	3594
chr2R:5782101:5783101:	ZnT41F	0
chr3L:13476901:13477801:	stv	0
chr2L:10967101:10967801:	CG33129	2474
chr2R:7492201:7492651:	Coop	0
chr3L:19292201:19293651:	Gbs-76A	0
chr2L:4997251:4998051:	Rtnl1	11669
chrX:2642251:2643151:	sgg	8300
chrX:3671901:3672701:	Mnt	101
chrX:17812101:17812701:	CG12986	6984
chrX:3451051:3452701:	CG12535	2109
chr2R:21522051:21522651:	Egfr	0
chrX:17657351:17659501:	beta-Spec	0
chr3R:31222401:31222951:	CG12054	1700
chr2L:13512401:13514651:	CG33640	13190
chr3R:9417401:9419901:	ps	0
chrX:11787101:11787551:	Karl	0
chr3R:21641001:21642451:	E2f1	18420
chrX:9692551:9693201:	btd	985
chrX:13412601:13413401:	Set2	0
chr3L:11196801:11197351:	GlcAT-P	185
chr2R:17027651:17028751:	RhoGEF2	462
chr2R:16607651:16608201:	CG5065	0
chr2R:22911451:22912301:	CG30187	6489
chr2R:10437701:10438551:	Galphao	0
chr3L:11707701:11708351:	CG11658	202
chr2R:13940751:13942251:	shot	0
chr2R:24986651:24987251:	emp	582
chr2L:2887801:2889701:	lilli	1873
chr2R:24736451:24737151:	Mid1	0
chr3R:7102851:7103951:	e	8917
chr2R:20106101:20107101:	18w	4410
chr2R:24767901:24768601:	GstE12	0
chrX:7305951:7307051:	brk	888
chr3R:18922951:18924751:	Mpc1	3908
chr2L:9447951:9450151:	CG33723	7212
chr2L:3606301:3607001:	odd	0
chr3R:30803001:30804301:	wts	2318
chr3R:20753001:20753651:	Syp	3078
chr3L:14968051:14969701:	Tom	0
chr2R:24543051:24543901:	ITP	5631
chr2L:19426251:19426901:	Pax	0
chr3L:21843101:21843901:	CG14563	716
chr3R:18573101:18574201:	fray	11
chr2L:16715551:16716851:	CG31808	0
chr3R:16240951:16241801:	tara	15301
chr3L:22851101:22851801:	CG32462	1711
chr2R:20960601:20961751:	hbn	0
chr3L:6495751:6496701:	sfl	72
chrX:15593351:15594501:	CG9220	0
chr2R:17458351:17459001:	CG14478	689
chrX:2283401:2283901:	Vml	7580
chr2R:14768401:14769451:	Spred	0
chr2L:7993401:7994901:	pes	0
chr2L:3538451:3540401:	drm	0
chrX:9693501:9694401:	btd	0
chrX:16085801:16086451:	CG8958	2570
chrX:2325501:2326401:	CG14050	0
chrX:12673601:12674451:	Tis11	14187
chrX:17733651:17734201:	CG42684	23508
chr3R:14020451:14021301:	Cyp6d5	7927
chr3R:29063701:29065251:	CG11873	662
chrX:12640551:12641251:	Tomosyn	8947
chr3R:31724501:31726251:	ttk	10635
chr2L:4998751:4999301:	Rtnl1	10419
chr2R:10553751:10554551:	NA-psq	3337
chrX:9163901:9164451:	mei-P26	647
chr3R:22368901:22370151:	PyK	1366
chr3R:22043951:22044401:	how	1761
chr3L:19929001:19929651:	RhoGDI	259
chr3R:15250251:15250801:	CG42404	158
chr3L:17999251:18000251:	CG32192	40066
chr3R:21640051:21640701:	E2f1	20170
chr3L:16845101:16845651:	Zcchc7	0
chrX:5899351:5900951:	Act5C	0
chr3L:11084401:11085101:	JIL-1	8092
chr3L:14754701:14760551:	CG42507	0
chrX:7944751:7945551:	l	1357
chr3R:13814351:13815551:	tal-1A	1243
chr3R:18274851:18275551:	eIF1A	187
chr3R:16274451:16275151:	gish	2000
chr3L:10664451:10665851:	simj	0
chr3L:17964651:17965451:	CG5290	52087
chrX:7709251:7710451:	CHES-1-like	0
chrX:369551:370251:	ac	0
chr2R:18309551:18310151:	Tango8	1671
chr3L:15619551:15620301:	CG7372	0
chr3L:19294651:19295351:	fal	88
chr3L:9004701:9005401:	Doc3	0
chr2R:13939501:13940251:	shot	1859
chr2L:8419751:8420651:	Akap200	4062
chr3R:10139751:10140501:	tws	0
chrX:1209251:1210101:	CG11382	0
chr3L:17569901:17570401:	CycT	12114
chr3R:23334301:23335001:	pnt	11166
chr3L:13904251:13905001:	dysc	1016
chr2L:9874451:9875001:	nAChRalpha6	11249
chr2L:14688901:14689951:	osp	0
chr3L:3060051:3060851:	CG16753	4973
chr2R:10555051:10555751:	psq	2137
chrX:11370101:11370601:	dlg1	437
chr3R:14624301:14624851:	put	852
chr2L:5000251:5001501:	Rtnl1	8219
chr3L:18138951:18139701:	geko	0
chr3R:13063751:13064651:	sim	5997
chrX:5770401:5771251:	CG3097	0
chrX:10823301:10824451:	Imp	0
chrX:6338701:6339401:	CG3842	940
chr2R:14958351:14959401:	aPKC	3568
chr3R:30805601:30806251:	wts	368
chrX:2323801:2324301:	CG14050	1916
chr2L:19423301:19424301:	CG16771	0
chrX:2155751:2156451:	wapl	2532
chr3R:8680751:8680951:	CG33325	718
chr3R:14055851:14056401:	foxo	544
chr3R:15285851:15287301:	CG45218	3498
chr3L:1463501:1464101:	rho	0
chr3L:4233601:4234101:	ImpL2	2046
chr3R:21638251:21639101:	InR	18931
chr2R:16220951:16221551:	mrj	242
chr3R:13976001:13976601:	Orc2	11117
chrX:12596001:12597001:	Sec16	0
chr3L:1586201:1587051:	CG13917	9503
chr2R:20996201:20998851:	CG10543	0
chr2L:8277401:8278751:	CG8086	19900
chr2R:24891251:24891651:	NaCP60E	0
chrX:8271251:8271851:	Corp	0
chr2L:3476351:3477001:	Thor	1433
chr3L:2896351:2896801:	Shab	1335
chr2L:4301351:4301901:	tutl	18204
chrX:5636351:5638101:	CG42492	10386
chr3L:10666351:10667051:	simj	1613
chr3L:21807901:21808601:	eg	102
chr3L:14177251:14178551:	D	69
chrX:5901451:5902401:	Act5C	591
chr2L:8541501:8544651:	Sema1a	0
chr3R:13812451:13813451:	tal-1A	0
chr2R:23666551:23667351:	Pde8	8985
chr3R:31621601:31622401:	kek6	0
chr3R:14056601:14058001:	foxo	0
chr3L:3336651:3337301:	kst	0
chrX:18131651:18132151:	CG43133	1474
chr3R:14017301:14018301:	Cyp6d5	10927
chr3L:13236801:13237351:	caps	8110
chrX:12437651:12438151:	Pkcdelta	5428
chr2R:20582001:20583101:	qsm	490
chr3L:13667051:13668101:	bru3	135299
chr2L:5906901:5907801:	bchs	0
chr3L:18867401:18868051:	Dysb	0
chrX:10822001:10823051:	Imp	1226
chr3L:492351:493001:	CG34267	7450
chr2R:14332001:14332651:	CG8613	19580
chr3R:11977051:11977501:	CG10005	0
chr2R:17462051:17462701:	CG14478	4389
chr2L:5997101:5998301:	lid	1200
chr2L:867151:868801:	aru	0
chr2R:21497151:21497901:	Fkbp14	28
chr3L:14972201:14972801:	Brd	0
chr3R:21637051:21637651:	InR	17731
chr2L:8162351:8163351:	Piezo	0
chr3L:12832351:12832851:	CG10960	10255
chrX:7704551:7707601:	CHES-1-like	1784
chrX:17396951:17397601:	B-H1	0
chr3R:7107401:7110351:	Mlp84B	7381
chr3R:16071901:16072501:	CG10185	4308
chrX:16967501:16968001:	Ubr1	678
chr3R:16277551:16278101:	gish	5100
chrX:11372601:11373301:	dlg1	2937
chrX:1991651:1992351:	PIG-K	17013
chr3L:11046351:11047201:	CG43693	4170
chr3L:1546201:1547201:	Pcyt1	110
chrX:19782851:19783501:	zld	47
chr2R:25061501:25062101:	gsb	0
chrX:17737901:17739501:	CG42684	27758
chr2L:826051:827051:	dock	83
chr2L:3477951:3478751:	Thor	0
chrX:11822951:11823651:	rudhira	6054
chrX:15483051:15483601:	CG6340	678
chr3R:17055951:17056901:	Dad	1945
chr2R:19411051:19411851:	hts	13052
chr3L:9373301:9374251:	Hsp22	371
chr2R:23978351:23978951:	Sox14	0
chr2R:10558501:10559201:	NA-psq	614
chr3L:16043551:16044201:	Diap1	6833
chr2L:128601:129651:	CG3164	1140
chrX:3835301:3836351:	CG2901	7105
chr3R:14748651:14749851:	smp-30	1395
chr2L:3888651:3889151:	capu	13709
chr3R:11568701:11569551:	Mrp4	0
chr3R:23278701:23279701:	orb	1155
chrX:7299551:7301251:	brk	6688
chr2R:9978751:9979551:	eve	0
chr3R:30765301:30766201:	zfh1	0
chrX:6543851:6544301:	CG34417	3081
chrX:18290601:18291101:	upd3	13369
chrX:9578951:9579401:	LPCAT	586
chr3R:6998951:6999801:	Antp	0
chr2R:16129051:16130701:	spin	4071
chr3L:15235151:15235901:	Tollo	0
chr2R:8174101:8175151:	LRP1	0
chrX:5904151:5904901:	CG4020	845
chr3R:29069151:29070301:	CG11873	6112
chr2R:11175201:11175601:	CG13229	2996
chr3R:15094401:15095701:	CG6966	0
chr2R:10559451:10560201:	NA-psq	1564
chr3L:14219501:14220151:	CG7768	1298
chr3R:13364101:13365451:	Dic1	0
chrX:10224551:10225201:	CG34408	4442
chrX:15484601:15485101:	Gmap	1821
chr2L:8424651:8425351:	grk	8247
chr2L:6939651:6940251:	CG18304	2563
chr2R:18514701:18515251:	CG43066	128
chr2R:13539551:13540201:	Vmat	5301
chr3R:16279851:16282001:	gish	7400
chr2R:25214901:25215601:	Kr	11010
chrX:20489601:20490051:	CG15461	3422
chr3L:16659951:16661651:	Baldspot	0
chr2R:14954251:14955001:	aPKC	7968
chr2R:12903951:12904851:	NAT1	11143
chr3R:11980151:11980751:	CG18547	0
chr3L:19045201:19045851:	nkd	0
chr2R:11475201:11476101:	inv	737
chr3R:30763901:30764751:	zfh1	1175
chr3L:5633951:5634751:	Blimp-1	2969
chr3L:15234151:15234751:	Tollo	868
chr3L:18005251:18005751:	CG32192	34566
chr3L:4430251:4430851:	nAChRbeta1	903
chr2L:3825301:3825901:	slp1	0
chr3R:17053351:17054551:	Dad	0
chr3R:7000451:7001451:	Antp	1224
chr2R:19455501:19457501:	mei-W68	0
chr2L:17735501:17736051:	CG43231	30821
chr3R:10863851:10864451:	CG6574	864
chr2R:16834051:16834451:	CG34460	7180
chrX:10865551:10866001:	CG2157	3283
chr3R:15290651:15292251:	CG45218	0
chr3R:8094001:8094301:	CG7900	0
chrX:5593801:5594251:	Vsx1	4
chr3L:20493501:20494201:	ZnT77C	720
chrX:19297851:19299201:	CG8034	0
chr3R:4452101:4454101:	CG31522	8782
chr2L:7188351:7189051:	CG4496	959
chr3R:21632301:21634001:	InR	12981
chr2R:16031001:16032151:	SP2353	0
chr2R:11173351:11173951:	CG13229	1146
chr2L:12678051:12678901:	CG15485	8338
chr3L:7156101:7157351:	corn	0
chr2R:11626151:11627101:	Egm	7129
chr2L:19548051:19548751:	Tep4	0
chr2R:6168151:6168751:	EcR	336
chrX:4507851:4508701:	CG3556	21530
chr2R:18171301:18171951:	Dgp-1	656
chr2R:10227801:10228651:	CG46321	0
chrX:6642951:6643601:	CG14443	8993
chr3R:19656401:19656951:	CG6184	915
chr2R:9711401:9712951:	dap	0
chr3R:18931501:18932201:	CG42613	2306
chr3L:16046551:16047751:	Diap1	3283
chr2R:22382601:22383401:	CG13506	0
chrX:19886601:19887701:	amn	2359
chrX:13111701:13112551:	CG43313	0
chr3R:18196701:18199501:	Ssdp	94
chr2R:10781651:10783251:	mthl13	8208
chr3L:9126901:9128251:	bol	6154
chrX:2317351:2318101:	CG14050	8116
chrX:7937551:7938101:	Ubr3	1656
chr2L:5296901:5297401:	vri	7958
chrX:7702301:7703001:	CHES-1-like	6384
chr2R:6631201:6632951:	Vha16-1	139
chr2R:24727151:24727951:	Mid1	8706
chr2R:21502051:21503351:	MESK2	0
chr3L:9377151:9377951:	Hsp26	0
chr3L:15532301:15532701:	CG43248	829
chr3L:4227151:4227601:	ImpL2	8546
chr3L:14977401:14978051:	CG3349	1569
chrX:6331851:6332551:	CG42240	1010
chr2R:19629951:19632551:	sm	0
chr3L:17577451:17578251:	CycT	19664
chr2L:15467051:15467501:	sna	10759
chrX:8657051:8657501:	oc	6371
chr3R:24767501:24769501:	CG13631	0
chr3L:21024651:21027451:	skd	0
chr3L:6716901:6717451:	ple	2074
chr3L:1592601:1593551:	CG12104	9123
chrX:2292651:2294151:	CG2865	0
chr3R:17680301:17682251:	alt	264
chrX:10816751:10817251:	Imp	7026
chr2L:4346651:4347151:	CG15429	5824
chr3R:6791351:6792101:	Dfd	0
chr3R:26020751:26022001:	E	0
chrX:19788001:19789101:	zld	4454
chr3R:13983051:13984251:	Orc2	18167
chr3R:9428051:9428851:	ps	10112
chr2R:21193101:21193701:	Lapsyn	0
chr2R:21250201:21251701:	ASPP	0
chr3R:18583451:18585001:	qin	6026
chr2R:20511051:20511501:	CG13426	1668
chrX:9583501:9586151:	Hex-A	0
chrX:9650051:9651401:	Ptpmeg2	7744
chrX:8225901:8226401:	CG2147	14283
chrX:9283601:9284801:	lz	0
chrX:11828601:11829101:	CG15741	8925
chr2L:2955751:2956351:	Rbp9	990
chr3R:29073701:29074701:	CG11873	10662
chr2L:6078701:6079551:	Kr-h1	3052
chr3R:21630351:21631251:	InR	11031
chr3L:7263751:7264251:	CG14830	0
chr2L:8708751:8709601:	Hnf4	10
chr3L:19938801:19939401:	Ac76E	0
chr3R:29253801:29254251:	stg	1549
chr3L:5629851:5631151:	Blimp-1	0
chr3L:4133851:4134501:	ens	49
chrX:9173851:9174401:	mei-P26	10597
chrX:6330151:6331101:	CG42240	0
chr2R:13015401:13016101:	Su	18901
chrX:10815501:10816101:	Imp	8176
chr2L:7495201:7496051:	Ziz	256
chrX:590251:591051:	vnd	8131
chr3L:14600551:14601051:	HGTX	1012
chrX:18285651:18286001:	upd3	8419
chr3R:20574001:20575001:	TFAM	2009
chr3L:10674001:10675351:	simj	9263
chr3R:10614051:10615251:	hth	24317
chr3L:9124901:9125851:	bol	8554
chr3L:539151:540551:	klar	63
chrX:19889151:19889751:	amn	309
chr3L:4380201:4380801:	DopEcR	0
chr3R:21094201:21094851:	RhoGAP93B	2976
chrX:18534201:18534851:	CG15047	5519
chrX:15675101:15675751:	CG12708	0
chr3R:24259251:24260951:	beta-PheRS	6573
chr2R:10224751:10225701:	CG46321	2256
chr3L:21800301:21800701:	eg	8002
chr2L:7855101:7855701:	CG14535	0
chr3R:12244301:12244851:	Cyp313a3	5036
chr3L:13949351:13949901:	CG32137	10102
chr3L:15534351:15535701:	CrebA	0
chrX:2294401:2295001:	Raf	465
chr3L:12489851:12490501:	CG10660	175
chrX:2469501:2470501:	boi	0
chr2R:15349301:15350301:	unc-5	8830
chr2L:12459701:12460451:	CG5418	6460
chr3L:3069751:3071001:	CG32486	0
chr2R:9929451:9930201:	Etf-QO	18559
chr3L:16049901:16051201:	Diap1	0
chrX:5339901:5340501:	SK	0
chr2L:16299301:16300051:	CG17328	0
chrX:10174751:10175051:	CG43902	16318
chrX:22854951:22855701:	fog	0
chrX:23044951:23045651:	CG12061	8886
chr2L:16519951:16521801:	CG5953	11076
chrX:5194551:5195001:	CG5062	12183
chr3L:14599451:14599951:	HGTX	0
chrX:4940101:4940651:	Ptp4E	974
chr3L:9019101:9019851:	Doc2	0
chr3R:21348801:21349851:	CG16791	0
chr2R:6220151:6221251:	tomboy40	4383
chr3R:29255151:29255701:	stg	99
chrX:19220151:19221251:	CG7884	0
chrX:19604201:19604801:	CG14207	398
chr2L:248251:249751:	kis	1072
chr3R:18585251:18586051:	qin	4976
chr3L:18640301:18641451:	MYPT-75D	14343
chr2R:21075301:21076351:	Treh	1284
chr3R:25515301:25516351:	msi	0
chrX:10814051:10814651:	Imp	9626
chr3L:18185351:18187301:	hid	0
chr3R:27580401:27582051:	wdb	190
chr2L:3594101:3594551:	odd	12205
chr2L:22134051:22134551:	CG42748	2831
chr3R:26010501:26010951:	E	0
chrX:2295601:2297801:	Raf	136
chr2R:15890651:15891351:	CG33463	5076
chr2R:21248751:21249301:	ASPP	1849
chr2R:18413301:18414301:	imd	0
chrX:9118551:9119251:	AP-1gamma	9861
chr3R:14065751:14066101:	foxo	8807
chr3R:31712751:31714201:	ttk	0
chr3L:10675801:10676401:	simj	11063
chr2L:12460851:12461851:	CG5418	7610
chrX:14218051:14219101:	l	6595
chrX:22855901:22856451:	fog	708
chr3L:15535901:15536351:	CrebA	507
chr3R:23228201:23229001:	cnc	1491
chr3L:6942751:6943901:	tow	0
chr3L:21023251:21023901:	skd	3533
chr2L:9863501:9863901:	nAChRalpha6	22349
chr2R:6628101:6628801:	CG33919	3525
chr3L:11096201:11097051:	CG33947	0
chr3R:21096351:21097401:	RhoGAP93B	426
chr3R:29457101:29458601:	CG2321	30664
chr3R:20291951:20293551:	CG4367	11403
chr3R:24272551:24273501:	Orct2	0
chr2L:13877851:13878501:	Smg5	26160
chrX:13641501:13642401:	NFAT	16757
chr3R:10616551:10617601:	hth	21967
chrX:16607801:16608401:	mbt	2284
chrX:5052651:5053351:	ovo	4379
chr3R:20007751:20008351:	Hs6st	161
chr3L:1366751:1367401:	ru	3227
chr3L:3757551:3758201:	ppk27	2351
chr3L:16051801:16053251:	Mbs	0
chr3R:23921801:23923001:	sba	0
chr3R:11371801:11372901:	KP78a	18671
chr2L:3772751:3773151:	bowl	1052
chrX:12546101:12548151:	Cpr11B	4973
chrX:3161851:3163351:	CG18508	9789
chr2L:10756901:10757501:	CG17124	577
chr3R:30912051:30913001:	Ptx1	0
chr3R:10387001:10387501:	cwo	757
chr2R:7352301:7352901:	Dscam1	28998
chr2L:6647101:6647801:	CG31635	1313
chrX:18282301:18282851:	upd3	5069
chr3L:7866901:7867851:	Pdp1	0
chr3R:11312301:11312801:	pros	15679
chr3R:30532151:30532751:	tmod	0
chr2R:25052301:25052751:	gsb-n	0
chrX:7695551:7697701:	CHES-1-like	11684
chr2R:13592351:13593401:	CG45088	0
chr3R:13051251:13052601:	pic	0
chr2R:8272451:8273201:	CG30371	3118
chr2L:246301:247501:	kis	3322
chr3L:16451901:16452401:	dsx-c73A	0
chr3R:14696701:14697401:	Meltrin	0
chrX:3372601:3373451:	Myc	0
chr3L:11242601:11243351:	Ir68a	6384
chr2L:19136451:19137251:	l	1219
chrX:19662751:19663351:	CG14223	620
chr3R:23226451:23227201:	cnc	0
chr2R:13925151:13927201:	shot	14909
chr3R:9532801:9534101:	by	0
chrX:15162801:15163401:	CG9095	0
chr2L:9581601:9582151:	gcm	0
chr3L:542851:544801:	Hipk	0
chr3R:25517851:25518601:	msi	1734
chr2L:3771201:3772101:	bowl	0
chrX:8560601:8562101:	Trf4-1	280
chrX:20481501:20482101:	CG15461	4079
chr3R:10387901:10388501:	cwo	0
chr2R:14457901:14458751:	Oaz	22003
chr3R:21626151:21627051:	InR	6831
chr3R:29257951:29258551:	CG45544	1467
chr3R:21856001:21857001:	glec	0
chr2L:3836351:3837001:	slp2	0
chrX:19353001:19354051:	kek5	0
chr2R:13191251:13191951:	seq	1166
chr3R:17775351:17776951:	TyrR	12164
chrX:13251451:13251951:	mew	6539
chr2R:11633051:11633901:	CG9005	7040
chrX:15333051:15333801:	HDAC6	0
chr3R:10236301:10236851:	CG42795	10612
chr2R:9988151:9988851:	TER94	308
chr3R:15993151:15993701:	srp	7000
chr3L:15988201:15988751:	Hip14	0
chr3R:28858251:28859701:	Inx3	0
chrX:2658301:2658951:	HLH3B	22772
chr3R:29555851:29556601:	Dr	0
chrX:3718401:3719801:	Rala	0
chr2R:12958401:12959301:	CG13321	5290
chr3L:20823401:20823901:	Mst77F	5375
chr3R:6848451:6849201:	Scr	780
chr3R:29618451:29619351:	CG1907	0
chrX:7930101:7931501:	mahe	0
chr2L:3425851:3426501:	pgant2	218
chrX:8650451:8651351:	oc	0
chr3R:30818651:30819301:	CG15544	8518
chr2R:10123651:10125051:	CG46319	0
chr3R:11648701:11649251:	Csk	1455
chrX:2410701:2411251:	CG12496	0
chr2R:15895751:15896251:	CG33463	176
chrX:10170651:10171251:	CG43902	12218
chr3L:16164051:16165101:	CG5151	0
chr3L:22835151:22835901:	jim	0
chr3R:10079101:10079801:	CG5361	3729
chr2L:19134701:19135851:	l	0
chr2R:25114151:25114701:	CG30430	14731
chr2R:13189001:13190751:	seq	0
chr2L:20890151:20890701:	CG14401	20298
chr3L:12434301:12434851:	toe	1634
chr3R:24894401:24895301:	CG11069	0
chr2L:11045051:11045551:	CG18666	10257
chr3R:21459801:21460501:	lbe	13265
chr3R:9534501:9535051:	by	1491
chr2L:1649551:1650351:	chinmo	907
chrX:10619601:10620701:	CG43347	0
chr2R:23924901:23925301:	CG2812	0
chr3L:3249701:3250751:	CG43389	1687
chr3L:15924701:15925251:	sff	0
chrX:8624751:8625301:	Caf1-180	18448
chr2R:24369551:24370151:	CG13578	7680
chr2R:10219351:10220101:	CG46321	7856
chr3R:16224401:16225101:	tara	550
chr3R:6849901:6850251:	Scr	0
chr2R:11634951:11635551:	CG9005	5390
chr2R:9519001:9520001:	brp	15237
chr2L:5943401:5945001:	Gpdh	0
chr3R:30820001:30820501:	CG15544	7318
chr3L:9694251:9694901:	CG6767	1799
chr2L:14385101:14385651:	ppk	3930
chr3L:9505101:9506201:	path	0
chr2L:7245151:7245901:	Ndae1	3442
chrX:6700201:6700951:	CG14441	694
chr3R:10089151:10089751:	CG5361	13779
chr3L:17619201:17619751:	Eip74EF	0
chr2L:3655251:3658551:	for	0
chrX:12925301:12926601:	fne	7825
chrX:9495351:9497801:	mgl	2328
chrX:2300351:2301801:	Raf	4886
chr3R:21853501:21854601:	glec	1665
chr2R:12118851:12119601:	jeb	0
chrX:3099101:3099601:	CG4116	31540
chr2R:13923951:13924601:	shot	17509
chrX:8090401:8091651:	UbcE2H	2413
chr2L:8010451:8011051:	Glyat	0
chr2R:15010501:15011151:	hbs	245
chr2R:25225651:25227401:	Kr	0
chr2L:1650701:1651451:	chinmo	0
chr3R:28860751:28862001:	Inx3	1255
chr3R:4360751:4361351:	CG1090	869
chr3L:11245801:11246651:	NA-scyl	5656
chr3R:5700851:5701601:	CG2104	7566
chrX:10808501:10809051:	Imp	15226
chr2L:16525951:16526751:	CG5953	6126
chr2R:17475951:17476751:	insb	0
chr2R:17716001:17717951:	CG6424	1395
chr2R:13991051:13992751:	mam	0
chr2R:20943251:20943851:	Act57B	170
chr3L:15223651:15223851:	Tollo	11768
chrX:16068151:16068801:	dpr18	4414
chr3L:9692301:9693801:	CG6767	2899
chr2L:5306301:5307001:	CG14024	7894
chr3R:31636351:31636801:	kek6	14216
chr2R:5141401:5141901:	Atf6	2832
chr3R:9436401:9437001:	ps	18462
chr3L:18016451:18017101:	CG32192	23216
chrX:5046401:5048501:	ovo	0
chrX:16476501:16477001:	eIF4H1	27837
chr3L:10681551:10682351:	CG11811	8673
chr3R:5086501:5088401:	corto	0
chr3R:4206601:4207201:	aux	4582
chr2R:18652601:18653351:	SP2637	4871
chrX:7690501:7693251:	CHES-1-like	16134
chr2R:11231751:11233251:	metro	0
chr2L:5237001:5238151:	TpnC25D	20301
chr3R:13011851:13013351:	CtBP	203
chrX:8091951:8092901:	UbcE2H	1163
chr3R:8792351:8793001:	Ir85a	1683
chr2R:19467001:19468701:	mei-W68	10832
chr2R:8862251:8862951:	RyR	1888
chr2R:11637051:11637951:	CG9005	2990
chr3R:10622051:10622551:	hth	17017
chr2L:10457351:10457901:	LManII	0
chr3L:16807101:16808101:	CG9674	0
chr3R:29287251:29287851:	CG14506	9329
chr3L:377151:378601:	CG13884	10715
chrX:14211151:14212701:	l	0
chr3L:12892301:12892801:	CG14118	0
chr2R:5142301:5142701:	Atf6	2032
chr3R:8697301:8698451:	hb	0
chr2R:15252301:15252851:	scb	3518
chr2L:12986751:12987651:	Vha68-3	7966
chr3R:10087001:10087651:	CG5361	11629
chr3L:11247451:11248501:	NA-scyl	3806
chr2R:21202501:21203201:	Glycogenin	2019
chr2R:6156101:6157401:	EcR	11686
chr3R:5716651:5717301:	cas	0
chr2L:8717751:8718551:	Hnf4	8141
chr3R:21621601:21622151:	InR	2281
chr3L:4071451:4072151:	wit	0
chr2R:18406651:18407101:	GstE7	0
chrX:3722901:3723501:	Tlk	2895
chr2R:10056351:10057051:	Def	1776
chrX:2305601:2306951:	Raf	10136
chr2L:17336251:17336851:	CG45691	15540
chr2L:6088201:6088951:	CG45075	2461
chrX:16751151:16751751:	goe	159
chr3R:23221101:23221751:	cnc	4960
chr3L:9763251:9764101:	CG8177	0
chr2R:9056201:9056651:	CG13743	3957
chr3L:14448351:14449101:	CG3919	37726
chrX:1975751:1976601:	PIG-K	32763
chr2R:7418401:7419551:	so	0
chrX:8213701:8216501:	CG2147	24183
chr3R:11391051:11391501:	mRpL40	16417
chr3R:17653501:17654351:	CG14322	5823
chrX:2303501:2304701:	Raf	8036
chrX:5918551:5919301:	CG3726	1455
chr3R:13683651:13684951:	flfl	0
chr2R:14715601:14716301:	mspo	1980
chr2L:18483851:18484951:	CG10283	0
chr2R:17718901:17719901:	CG6424	0
chr2L:9928901:9929601:	CG42367	979
chr2R:22728951:22729801:	jbug	10658
chr2L:18629001:18629651:	MESR3	11746
chr3R:19889801:19890951:	CG4733	0
chr3R:18049051:18050401:	htl	2583
chrX:2049101:2050701:	moody	0
chr3R:4610351:4610851:	5-HT2A	2019
chr2L:7249151:7249951:	Ndae1	0
chr3L:10254151:10254751:	Or67c	9446
chrX:7285351:7285801:	CG2059	557
chrX:654251:655951:	Hmt4-20	82
chr3R:23220101:23220651:	cnc	6060
chrX:2664401:2664851:	HLH3B	16872
chrX:13319451:13320101:	Jafrac1	9723
chr2L:21794451:21795801:	CG31612	0
chrX:19153201:19155451:	RhoGAP18B	11631
chr2R:19394901:19395451:	SdhA	520
chrX:11389551:11390401:	CG15196	19546
chr3R:13794351:13795401:	Dip-B	12064
chr2R:13004901:13005301:	Su	8401
chr3L:13884751:13885201:	CG13737	5758
chr3R:11389601:11390151:	mRpL40	17767
chrX:17788951:17790151:	OdsH	859
chrX:12929851:12930401:	fne	12375
chr3L:15104001:15105101:	CG45071	781
chr3L:21014301:21015101:	skd	12333
chr3R:10849201:10850051:	CG42394	0
chr3R:16934101:16935051:	Abd-B	37185
chr2L:13059951:13060751:	CG9932	0
chr3R:4609351:4610001:	5-HT2A	2869
chr2L:12854401:12855001:	kek1	31615
chrX:10240001:10240601:	Ipod	6922
chrX:5579401:5579951:	Vsx1	14304
chr3R:23314001:23314851:	bb8	23813
chr3R:23295151:23295951:	bb8	4963
chr3R:30600301:30601051:	CG2246	438
chr2L:8103951:8104601:	mon2	19409
chrX:9638901:9639551:	Ptpmeg2	19594
chr2R:24964201:24964551:	CG2765	525
chr2R:10213851:10214501:	CG46321	13456
chrX:2588651:2589501:	egh	149
chr3L:17590501:17591201:	Eip74EF	28124
chr3R:21617951:21619451:	InR	0
chr3R:31168401:31169451:	stops	0
chr2R:9230751:9231701:	Cyp4p2	5811
chr3R:11655801:11656401:	CG42327	0
chrX:19360901:19361651:	kek5	7721
chr2R:14713351:14714051:	mspo	0
chr2L:17750951:17751751:	CadN	26589
chr3R:15923451:15924001:	CG34276	1628
chr3L:3081051:3081651:	CG11486	9919
chr3L:12692651:12693901:	mirr	0
chr2L:18881151:18881751:	tup	0
chr3R:16933301:16933751:	Abd-B	38485
chrX:1623101:1623601:	dor	41451
chr2L:20821401:20822051:	CheB38c	535
chrX:13126451:13126851:	CG32638	1943
chr3R:11302551:11303351:	pros	25129
chr3L:11251701:11252601:	scyl	0
chr2R:24712551:24713251:	ST6Gal	18166
chr2L:377601:378151:	al	0
chrX:3381901:3382551:	Myc	8743
chr3R:4807551:4808051:	CG1129	3393
chr3R:8027001:8027901:	ImpE3	1645
chr3L:18022051:18023251:	CG32192	17066
chr2L:3662051:3662801:	Drgx	0
chr2L:16285651:16287901:	crp	0
chr3R:29087151:29089151:	alpha-Man-Ib	23671
chrX:18832251:18832801:	Pvf1	0
chr2L:17752201:17753151:	CadN	25189
chrX:13322251:13322751:	Jafrac1	7073
chrX:10801051:10802601:	sesB	14094
chr2L:66351:67601:	dbr	0
chr3L:17611801:17612551:	Eip74EF	6774
chr2R:5992501:5993101:	Src42A	10658
chr2R:5726701:5727401:	ap	124
chr2L:16532651:16533751:	CG5953	0
chr3R:4805901:4807251:	CG1129	4193
chrX:10546501:10547201:	CG15296	19390
chr2R:12886651:12887151:	vg	2020
chr3L:21010751:21012151:	skd	15283
chr3R:21616101:21617101:	InR	2220
chr3L:3827901:3828701:	Rdh	2453
chr3R:17665801:17667001:	CG7523	3894
chr2R:10210701:10211951:	CG34221	10991
chr3L:5726351:5726851:	CG44521	13021
chr2R:24793201:24793751:	Reg-5	0
chr3R:16051101:16051751:	msps	301
chr3R:15919651:15921701:	Fbxl7	0
chr3R:23173401:23174251:	CG46310	0
chrX:10628401:10629351:	X11Lbeta	665
chr2R:12111051:12111551:	jeb	7789
chr2L:12055651:12056551:	CG34164	0
chr3R:9543451:9543951:	mura	7855
chr2L:3580401:3581401:	sob	0
chr2R:19178651:19179501:	hppy	0
chr3R:14853651:14854401:	CG3610	8609
chrX:8640801:8641251:	oc	9430
chr2R:22270351:22271251:	CG5819	22149
chr2R:11493801:11494351:	inv	19337
chr3R:17118851:17119551:	CG34278	914
chr2L:16534001:16534601:	CG5953	1125
chrX:9515351:9515951:	CG34028	3828
chr2L:17754051:17754601:	CadN	23739
chr3L:7854301:7855901:	Pdp1	11468
chr3R:28585251:28585851:	fkh	0
chrX:12699201:12699951:	CG15725	5903
chr3R:11254251:11254951:	CG5214	9950
chrX:6709251:6709701:	CG14441	9744
chrX:17124801:17125701:	CG5004	17220
chrX:9599301:9600301:	Gga	729
chrX:12720051:12720551:	CG15725	14198
chr3L:21007201:21010401:	CG12984	15529
chr2L:16284151:16285351:	crp	2379
chr3L:18064601:18065301:	Eip75B	0
chrX:15834351:15835251:	Chc	239
chr2R:12884301:12885201:	vg	0
chr3R:13874851:13875601:	E5	0
chr2L:16534851:16536301:	CG5953	1975
chr2L:19764451:19765101:	fbp	316
chrX:8100001:8100701:	CG2258	1394
chr3L:22910051:22910751:	CG12768	0
chr3L:20348201:20349901:	eRF1	0
chr3R:9359351:9359851:	CG18473	3454
chr3R:23175151:23175701:	CG46310	1279
chrX:8548901:8549801:	IntS4	8980
chr3R:24699151:24699801:	CG46316	12979
chrX:15345201:15345851:	CG6227	33
chr2R:14814251:14814701:	CG10202	5286
chrX:8295351:8296151:	CG15343	21546
chr3L:15098551:15099601:	CTPsyn	638
chr2R:6235401:6236501:	Pld	5503
chrX:5560451:5561151:	Vsx2	269
chrX:395501:396351:	sc	0
chrX:9190551:9191151:	CG12115	0
chr2R:17638951:17639401:	CG10936	0
chr2R:14000601:14001401:	mam	9399
chr2L:19397851:19399351:	CG17544	0
chrX:13130651:13131801:	MFS10	1634
chr3R:29818601:29819251:	neo	0
chr3R:10638651:10639251:	hth	317
chrX:3175751:3176651:	dnc	0
chrX:17345801:17346501:	B-H2	31221
chr3L:4363251:4364151:	Cip4	0
chr2L:9567401:9569101:	CG3838	0
chrX:17870951:17871551:	CG6769	9950
chr2L:8478301:8478951:	CheA29a	953
chr3R:4433351:4433951:	eIF3a	0
chr3R:16403401:16403951:	ss	0
chr2R:18846051:18846651:	CG15099	0
chrX:19718301:19718851:	CG12531	72
chr3R:18742501:18743801:	Mekk1	0
chr3R:4802301:4803751:	CG1129	7693
chr3R:14598051:14598751:	CG14853	10891
chr2R:6612851:6613651:	CG33919	10926
chr3L:18063151:18063651:	Eip75B	1045
chr3R:22626451:22627401:	mRpL45	7960
chr3L:7781501:7782201:	Clk	5899
chr2R:20932951:20933401:	Act57B	10620
chr3R:21111601:21113301:	Rab11	194
chrX:5561601:5562151:	Vsx2	1419
chr3L:18792651:18793301:	ftz-f1	8008
chr2L:21141701:21142251:	Dap160	96
chrX:13237601:13238151:	CG32639	1036
chr2L:19361901:19363451:	dnt	0
chr3R:20782401:20783051:	Takl1	9801
chr3R:13877001:13877501:	E5	2086
chr3L:22822351:22822951:	jim	12243
chrX:13657101:13657451:	Lig4	10360
chrX:20352301:20352851:	CG1504	21930
chrX:10247301:10247851:	Ipod	14222
chrX:2387451:2388551:	PsGEF	0
chr2R:15816701:15817501:	Zasp52	0
chr2R:12996001:12997501:	Su	0
chr3L:4061901:4062451:	dib	0
chr2L:21051901:21052451:	CG42238	0
chr2L:5107551:5108751:	Msp300	6675
chr2L:1662601:1663601:	chinmo	11344
chrX:6231701:6232301:	CG14445	5014
chr3L:6217901:6218951:	LanA	0
chrX:12937901:12938751:	hec	18711
chr3R:21446001:21447001:	lbe	0
chr2R:18583051:18583801:	GEFmeso	27976
chr3R:27635951:27636901:	Mtl	0
chr2L:18795901:18796851:	ham	2996
chr3L:1919551:1921551:	Dbx	0
chrX:9305251:9306451:	c12	12772
chr3R:4910751:4911401:	Cdep	200
chr3R:5413601:5414651:	CG14669	0
chr2L:12655601:12656301:	pdm2	864
chrX:16148851:16149701:	disco-r	0
chr2R:14798851:14799951:	kn	7110
chr3R:5263951:5265251:	Tim17a2	1260
chrX:13784051:13784601:	inaE	338
chr2L:9205001:9205901:	tai	38224
chrX:3294651:3295901:	CG10793	20501
chr2R:6609951:6610801:	CG15233	8974
chr3R:18739901:18740701:	Mekk1	2893
chr3L:18029301:18030001:	CG32192	10316
chr2L:16279851:16280601:	crp	7129
chr3L:6789501:6790351:	vvl	0
chr2L:12974651:12975451:	Vha68-2	330
chr3R:20594551:20595201:	bon	1413
chrX:1963701:1965251:	Hr4	21762
chrX:20444851:20445351:	CG42578	1020
chr2R:15424851:15425401:	CG30472	713
chr3R:4599501:4600101:	5-HT2A	12769
chr3R:18244351:18245051:	14-3-3epsilon	1821
chr3R:27149951:27151001:	CG6051	68
chr3R:10170101:10170901:	Best1	0
chrX:13234101:13234851:	CG32639	1715
chrX:16150301:16151151:	disco-r	1325
chr3R:9550401:9551901:	mura	0
chr3R:24565401:24566151:	REPTOR	16713
chr2R:17813801:17814351:	grh	12670
chr2R:11650751:11651701:	CG9003	0
chr3R:9352201:9354151:	CG43675	1344
chr2L:368701:369151:	al	8961
chr3L:880851:881401:	CG13907	612
chrX:1275901:1276851:	Atf3	618
chr3L:9400951:9402601:	eIF4E1	0
chrX:4411201:4411851:	bi	1005
chr3L:7381201:7381851:	smid	0
chr3L:9678001:9678701:	fry	402
chr2R:14927901:14928601:	Kank	0
chr3L:12467851:12468551:	eyg	0
chr3R:21152401:21153501:	cDIP	7591
chr2R:14006501:14007551:	mam	15299
chr3L:9422701:9423451:	aay	0
chr3R:4797501:4798351:	CG17387	12780
chr3L:20441651:20442201:	CG5910	218
chr3L:18787701:18788301:	ftz-f1	13008
chr3L:881701:882451:	CG13907	0
chr2L:6667651:6668251:	Galt	0
chrX:3292601:3293151:	CG10793	23251
chr3R:7037001:7038101:	Sodh-1	14234
chr3R:5072401:5073001:	corto	14071
chrX:15352301:15352751:	CG6227	7133
chr3R:23722551:23724251:	CG10365	0
chr2R:23697601:23698251:	mRpL43	0
chrX:19682651:19683851:	Ubqn	0
chr2L:12482651:12484701:	t-cup	12632
chr3R:17566601:17567301:	Hmx	7672
chr3L:20442701:20443451:	CG5910	283
chr2R:22136551:22137251:	a	0
chr3R:18121301:18122251:	CG14316	29869
chr3L:7947751:7948401:	exex	0
chr3R:21604651:21607201:	InR	12120
chr3L:12081601:12082151:	Sema5c	0
chr2R:14007951:14008801:	mam	16749
chrX:17767951:17768851:	unc-4	0
chr2R:14908051:14908651:	Cyp317a1	9740
chr3R:18063151:18063701:	htl	10168
chr2L:21851451:21851801:	tsh	22859
chr2L:11221151:11221701:	ab	10474
chrX:17878301:17879101:	CG12985	4617
chr3L:11118401:11119201:	FoxK	1582
chr2R:7885751:7886501:	Dgk	0
chr3R:5518601:5519151:	Itp-r83A	1485
chr2R:6605701:6606351:	CG15233	4724
chr3R:8190551:8191351:	grn	9108
chr3R:10535601:10536301:	Cyp12e1	100813
chr2L:2798701:2799401:	Syt1	578
chrX:10783701:10786401:	Ant2	506
chrX:5363901:5364601:	SK	23666
chr3L:9675451:9676051:	fry	3052
chrX:13663951:13664451:	Lig4	3360
chr2R:10485201:10485901:	pre-lola-G	0
chr3L:21879151:21881051:	mub	34364
chr3L:15090101:15090751:	sstn	3968
chr3R:19875001:19875651:	CG4562	27
chr2R:11144901:11145501:	CG13231	788
chr3R:25094651:25095051:	fd96Cb	0
chr2L:12044501:12045301:	CG6785	0
chr2R:12979701:12981501:	Psc	0
chr2R:19228801:19230201:	cora	0
chrX:9624351:9625201:	CG42797	15406
chr3L:2824601:2825151:	pgant6	42347
chr2L:13549951:13551201:	kuz	0
chr2R:9875001:9875501:	CG46338	0
chr2R:15600051:15600851:	CG42524	13003
chrX:6224301:6224851:	sqh	289
chr3R:31688951:31689751:	CG11550	9072
chr2L:220401:224651:	CG13693	7836
chrX:3740451:3741301:	Tlk	20445
chr3R:16918801:16919501:	Abd-B	52735
chr2L:16545501:16546151:	CG42389	486
chr2L:8735551:8736151:	raw	4509
chr2L:7827801:7829401:	mts	152
chr3R:24588701:24589401:	mld	3049
chr2R:7530651:7531301:	Drat	1680
chrX:2083451:2084251:	Unc-76	2842
chr2R:8018701:8019201:	CG14762	4947
chr3L:4160801:4161551:	nab	0
chr2L:8030901:8032251:	Cka	181
chr2L:21150951:21151601:	del	2406
chrX:19545951:19546951:	CG32532	531
chr3L:2823301:2823951:	pgant6	41047
chr2L:8088151:8088851:	Bsg	4732
chr3L:18398151:18398851:	rpr	0
chrX:15356201:15357001:	Pp1-13C	4060
chrX:9623351:9623751:	CG42797	14406
chr2R:14481251:14482251:	PRAS40	65
chr3L:12056251:12056751:	rols	8108
chr2R:21101351:21102351:	ktub	0
chr3R:22732801:22733551:	Takl2	300
chrX:1941551:1942201:	Hr4	0
chr2L:11447001:11448301:	salm	1388
chr3R:24571701:24573101:	REPTOR	9763
chr2R:22241751:22244301:	dve	0
chrX:3741801:3743051:	Tlk	21795
chr2R:11397101:11398151:	sprt	0
chr3R:8187651:8188151:	grn	6208
chrX:16216401:16218051:	disco	0
chr3R:5612201:5612901:	Rga	211
chr3R:29377101:29377651:	Ptp99A	0
chrX:16497151:16497751:	Cnx14D	27664
chr3R:30617251:30617751:	CG44954	4155
chrX:18587201:18587701:	CG15040	29888
chr3R:16502451:16502951:	CG42342	0
chr2R:10477601:10478751:	whd	0
chr2R:11657601:11658401:	CG13198	2704
chr3R:11156701:11157251:	Ugt86Da	0
chr3R:13901451:13902101:	ems	0
chrX:21261651:21262101:	CG1722	10504
chr3R:24586351:24587051:	mld	699
chr2L:16548001:16548701:	CG5968	1258
chrX:1943101:1943801:	Hr4	1162
chr2L:11445401:11446801:	salm	0
chrX:15633251:15633901:	sog	0
chr2R:22256201:22256701:	dve	12239
chrX:19548401:19548901:	CG32532	920
chr3L:2820901:2821551:	pgant6	38647
chr3R:23201001:23201451:	fzo	2583
chr2R:12984401:12986301:	Psc	3408
chr3L:12913751:12914351:	CG32115	106
chr3L:11123801:11124501:	NaPi-III	454
chr3L:11010001:11011101:	klu	814
chr3R:21433951:21434901:	lbl	0
chr3R:11269051:11269501:	CG5214	24750
chrX:3744301:3745201:	Tlk	24295
chr2L:14409301:14410101:	elB	0
chr3L:15085001:15085501:	Or71a	6555
chr3L:11764901:11765501:	CG6024	681
chr2R:15734651:15735801:	CG30089	7271
chr2R:13619651:13620701:	CG17716	2343
chr2L:8739801:8740751:	raw	0
chrX:6804151:6805101:	pod1	468
chrX:19689901:19690651:	CG14227	954
chr2L:16268901:16270051:	CG4935	6761
chr2R:22859951:22860751:	inaD	1158
chr2L:8084601:8085001:	Bsg	1182
chr2R:24813401:24815001:	Dll	0
chr3R:21829201:21829901:	Gr93a	2602
chr3L:13629201:13629901:	CG10710	109597
chr3L:11008551:11009801:	klu	0
chr3R:18849101:18849701:	CG18208	0
chr2R:17804001:17804651:	grh	2870
chr2L:5658301:5659551:	DIP-theta	0
chr2R:21899051:21899501:	PpN58A	16519
chrX:17885501:17887301:	mnb	0
chrX:8533801:8534451:	PIP82	4104
chrX:15028951:15029401:	be	4516
chr2R:6131701:6134351:	CG14589	2952
chrX:3190651:3191451:	dnc	14212
chrX:18370701:18371851:	CrebB	4345
chr3R:17558451:17559251:	Hmx	0
chrX:18930801:18931401:	CG43759	467
chr2L:8083251:8084151:	Bsg	0
chr3R:21598401:21599151:	InR	20170
chr2L:9175901:9177251:	tai	9124
chr2R:10596151:10596651:	CG11883	21011
chr2L:18782501:18783751:	ham	9155
chr2L:16267801:16268601:	CG4935	5661
chr2L:7701401:7701951:	Tep2	0
chr2R:19373051:19373501:	CG9416	201
chr3R:25137451:25138351:	danr	0
chr2R:18232001:18233201:	fj	0
chr2R:22867601:22868101:	fd59A	58
chr3R:17557301:17558101:	Hmx	829
chr3L:18946901:18947451:	CG32204	864
chr2R:24342551:24343051:	bs	0
chr2R:13897451:13898051:	CG16935	35450
chrX:10262001:10262551:	Hk	934
chr2R:13501751:13502951:	drk	0
chr3R:9340651:9342901:	CG45050	436
chrX:20982451:20982901:	CG11666	1785
chr2R:17800851:17802801:	grh	0
chr3L:4167201:4167851:	mas	0
chr2L:4221551:4222751:	ft	0
chrX:16332351:16333901:	Dsp1	0
chr2R:11662401:11663251:	Tret1-1	2517
chr3L:2182051:2182551:	CG13810	3379
chr2R:13622501:13623351:	CG17716	0
chr3R:10826551:10827301:	Cad86C	0
chr3R:6402701:6403351:	Dmtn	2544
chr3R:31662751:31663251:	CG1815	6214
chrX:1947751:1948651:	Hr4	5812
chr3R:8181251:8182201:	grn	0
chrX:1951501:1952151:	Hr4	9562
chr3R:19096501:19097051:	CG6040	0
chr2R:20915901:20917051:	Rx	0
chr3R:11281401:11282051:	CG5214	37100
chr3R:17556151:17556751:	Hmx	2179
chr2R:18229501:18231701:	fj	1060
chr3L:3963401:3964651:	CG12605	120
chr3R:21948501:21949301:	Eip93F	0
chr3R:30880951:30881451:	CG12071	0
chrX:3748601:3749401:	Tlk	28595
chrX:20693601:20694601:	run	2932
chrX:4423651:4425501:	bi	10796
chr3L:12328701:12329251:	Lmx1a	0
chr2L:478751:481251:	cbt	0
chr3R:12278801:12279551:	Sfp87B	5676
chr2R:17335651:17336151:	CG10939	58442
chr3R:30099101:30099701:	CG45072	23562
chrX:18374451:18375001:	por	4853
chrX:12395001:12395501:	CG32651	12976
chrX:13219951:13220401:	REG	7627
chr2L:6114951:6115551:	CG31642	2961
chr3L:15079101:15079951:	Or71a	655
chr3R:6405051:6405901:	Dmtn	0
chr3L:12580051:12580751:	ara	0
chr2R:18355101:18358051:	sbb	0
chr2R:20913551:20914801:	Rx	1952
chr3L:768951:769801:	hng3	13463
chr2R:11665251:11665901:	Tret1-1	0
chrX:15023601:15024651:	be	0
chr3R:16025501:16026351:	pnr	0
chr3R:12280501:12281351:	Sfp87B	7376
chr2L:10353751:10354301:	CG34367	0
chr2L:17565701:17566251:	CG7094	9937
chr2R:15613151:15614051:	CG42524	0
chrX:15811451:15813801:	CG8509	1897
chrX:4596251:4597051:	peb	20513
chr2R:11666451:11667051:	Tret1-1	684
chrX:4426551:4427451:	bi	13696
chr3R:30851701:30852551:	tll	0
chr3R:6406701:6408101:	gpp	0
chr3R:14346701:14347451:	HEATR2	14335
chr3L:17486751:17487901:	Oatp74D	0
chr3R:18722451:18723001:	CG34283	0
chr3R:21557001:21558301:	slou	0
chr2R:18377301:18377801:	CG43202	4043
chr2R:25257251:25257751:	CG9380	1934
chr3R:16702401:16704101:	Ubx	30325
chr3R:13147501:13148101:	2mit	7586
chr3L:22132551:22133251:	olf413	2839
chr3R:5282651:5283601:	CG31538	4817
chr3L:21202701:21203251:	CG33056	0
chrX:6601301:6602251:	pigs	1240
chr3L:18771351:18772201:	Atg3	22665
chr2L:8587801:8588251:	Sema1a	45655
chr2R:23713051:23713951:	Sesn	0
chr2R:8798051:8798651:	sns	0
chr3L:14131351:14131901:	Sox21b	28
chr2R:12261101:12261851:	Cam	1704
chr2L:12365751:12366601:	CG17010	9311
chr3R:19860801:19861501:	Ire1	0
chr2R:10025101:10026451:	Pka-R2	0
chr2L:15425701:15426451:	wor	122
chr3L:4624351:4626451:	Src64B	0
chr2R:23579951:23581351:	apt	15061
chr3L:445701:446301:	CG13891	11796
chrX:9743801:9744701:	Sp1	14154
chr2R:6258801:6259401:	Pld	16798
chr3R:21558851:21559351:	slou	1670
chr3R:8413851:8414351:	Obp85a	6246
chr3L:22134001:22136501:	olf413	0
chrX:13464201:13464801:	CG34324	6539
chrX:17484301:17484851:	CG8568	31759
chr2L:3095001:3095551:	PpD6	14121
chr2R:14024451:14025101:	CG18371	3519
chrX:7444951:7445501:	CG11368	6708
chr3L:7804501:7805851:	CG32369	3974
chr2R:10159601:10160351:	mlt	671
chr3R:21589901:21590351:	CG15498	20753
chr3R:14574751:14575301:	CG7987	586
chrX:6599301:6600301:	pigs	0
chr3R:20254601:20255101:	cic	1832
chr3L:6903751:6905001:	Prat2	9875
chr3R:31810001:31810501:	CG11576	0
chr3L:3149051:3149801:	BtbVII	406
chr3R:6410201:6411201:	gpp	3347
chr3R:19225251:19226701:	vib	0
chr3L:19635251:19636051:	wnd	0
chr3R:30386601:30389701:	Fer1HCH	0
chr2R:16270301:16270801:	Khc	1170
chr2R:12259051:12259651:	Cam	0
chrX:13805351:13806301:	CG11095	5383
chrX:840451:841401:	CG14635	3422
chr3R:8895551:8896201:	pyd	35695
chr3R:17943501:17944401:	cpo	23670
chr3R:20252651:20254401:	cic	0
chrX:12085601:12086401:	CG15734	624
chr3R:26797751:26799301:	Tl	0
chr3R:9865851:9866601:	Teh1	1519
chr2L:523051:524001:	lwr	18579
chr3L:15021001:15021451:	CG32148	2041
chr2R:20896101:20896651:	otp	6763
chr3R:21561151:21562151:	slou	3970
chr3L:2808051:2808751:	pgant6	25797
chr3R:11886901:11888551:	mthl5	0
chr2L:16422401:16423501:	Idgf1	21777
chr2L:348001:348401:	Ent1	9473
chr2L:6786601:6788151:	nrv1	0
chrX:686701:687851:	sdk	0
chr2L:486801:487351:	cbt	7114
chrX:4617001:4617851:	peb	0
chr2R:20907151:20907751:	CG9235	1953
chr2L:522051:522751:	lwr	19829
chr3L:8512251:8513101:	CG6765	0
chr3L:9546751:9547401:	CG42673	0
chr2L:20561351:20562401:	CG44270	30286
chrX:18946501:18947301:	CG43759	16167
chr3R:23962701:23963351:	CG31140	0
chr3R:19241651:19242151:	unc79	3979
chr3L:270701:272151:	miple2	0
chr3L:22787851:22788451:	CG14448	0
chr3R:30337951:30338751:	CG34300	31312
chr2L:21827951:21829151:	tsh	0
chr3R:5823151:5823701:	CG2023	831
chr3R:14108151:14108951:	CG12402	0
chr2R:14498201:14498651:	Cpsf160	4837
chr3L:13993251:13993851:	CG17364	0
chrX:19393351:19393851:	kek5	40171
chr3R:9573401:9574051:	CG9399	160
chr3R:25328501:25329551:	CHKov1	0
chr2R:14139651:14141351:	Prosap	0
chr3L:7808651:7810201:	CG32369	0
chr3R:31310551:31311251:	CG34347	0
chr3L:18765601:18766251:	Atg3	16915
chr3R:12448801:12450051:	CG18549	0
chr3L:6813851:6814301:	vvl	23694
chr2R:6120251:6120951:	CG14589	16352
chr2L:12504101:12505651:	t-cup	6769
chr3L:10289201:10289951:	Or67d	15998
chrX:9749551:9750101:	Sp1	19904
chr3R:8899551:8900151:	pyd	31745
chr2L:7809451:7810301:	cdc14	402
chr3R:16898501:16900201:	abd-A	68453
chr3L:18539651:18540151:	CG32198	12676
chr2R:11529301:11530051:	en	1092
chr3R:23965001:23965701:	CG31140	1822
chr2L:490101:491201:	cbt	10414
chrX:12090251:12090951:	CG15734	3227
chr3L:5840301:5840851:	vn	4813
chrX:15803851:15804651:	sd	0
chr3R:18480551:18481101:	fru	64485
chr3R:23818551:23819351:	eIF4G2	0
chr3L:8913651:8914251:	mfr	981
chrX:5008551:5009051:	CG12680	11111
chr2R:23572901:23573951:	apt	8011
chr2R:14031151:14031751:	CG18371	2532
chr2R:11527601:11528751:	en	0
chr2L:517901:518701:	lwr	23879
chr3R:9157751:9158651:	CG11997	18866
chr2R:19356351:19357401:	Rgk1	0
chrX:8517951:8518551:	Nrg	579
chr2R:18611501:18612201:	GEFmeso	0
chr2R:12252501:12253251:	CG13168	741
chr2L:7121851:7122401:	Pvf3	35294
chr2L:6791901:6792501:	nrv1	5041
chr2L:9781951:9782601:	IP3K1	0
chr3R:9872151:9872901:	Glut4EF	1780
chrX:16562151:16562751:	Pp2B-14D	2136
chr2L:15332301:15334201:	esg	0
chr2L:12507401:12508301:	t-cup	10069
chr3R:7162401:7163151:	sas	0
chr3R:21581501:21582451:	CG15498	12353
chrX:8757601:8758301:	CG1789	37082
chr3L:14272701:14273351:	NA-fz	992
chr2L:16251501:16252201:	CG46309	0
chr3L:5975701:5977001:	CG10479	0
chr2L:516151:517001:	lwr	25579
chr2L:5460901:5461801:	mid	0
chrX:4611201:4611801:	peb	5763
chr3R:9873301:9875201:	Glut4EF	0
chr3L:14550701:14551651:	Gbs-70E	0
chrX:276001:276401:	CG3777	3302
chr2L:6793601:6794951:	nrv2	3911
chrX:3775701:3781351:	HIP-R	8618
chr3L:14273751:14274701:	fz	0
chr3L:18233951:18234851:	CheA75a	17237
chr2R:6269651:6270201:	Pld	27648
chr2R:16514751:16515301:	Sema2a	14574
chrX:1398851:1400101:	CG11448	5798
chrX:16559201:16560051:	Pp2B-14D	0
chr3L:22945051:22945851:	Mes2	0
chr3R:16715501:16716301:	Ubx	18125
chr3R:21807851:21809101:	CASK	13573
chrX:3545951:3546651:	ppk8	11161
chr2L:11581151:11582201:	kek2	0
chr3L:19833151:19833651:	trc	653
chr3L:10567801:10568301:	CG6527	8720
chrX:15007701:15008251:	be	16185
chr3R:29782251:29782801:	fig	1800
chr3L:18756951:18757801:	Atg3	8265
chr2R:20327251:20328101:	CG8929	0
chr3R:21297151:21297651:	SIFaR	3154
chr3R:21295601:21296851:	SIFaR	1604
chr3L:3983151:3984151:	scrt	0
chr2R:10618201:10618851:	CG11883	540
chr3L:22948251:22948901:	Mes2	2595
chr2L:6536051:6536601:	eya	10375
chr3R:16718451:16719051:	Ubx	15375
chrX:8510751:8511201:	Nrg	6172
chrX:10120651:10121201:	CG12645	32411
chr3L:7978851:7980401:	nmo	0
chrX:2545251:2546051:	trol	0
chr2L:510301:511051:	cbt	30614
chr3R:6424001:6424601:	gpp	17147
chr3L:20310251:20310901:	polo	598
chr3R:4565251:4565801:	CG34357	7185
chr2L:5799301:5800601:	CG9171	0
chr2L:5805001:5805651:	CG11034	0
chr2R:15135101:15135601:	Rpb12	9918
chr2R:6574651:6575601:	CG15233	25377
chrX:6189501:6189951:	Ca-alpha1T	2532
chr3L:17149601:17150401:	Rbp6	87811
chr3R:16719601:16720501:	Ubx	13925
chr3L:11294601:11295251:	CG6175	668
chr3L:748201:749701:	emc	0
chr3R:27194001:27194601:	Ser	0
chrX:5965501:5966101:	Grip	178
chrX:16525751:16526601:	Cnx14D	337
chr2R:14040851:14041651:	CG18371	12232
chr2L:6833451:6834101:	sens-2	11518
chr2L:12617801:12619001:	Ref2	27355
chrX:3773051:3773901:	HIP-R	16068
chr4:613001:613651:	Eph	2318
chr3L:6256451:6257301:	Best2	0
chr3L:5276501:5278501:	shep	0
chr2R:11366501:11367801:	CG13204	0
chr2R:8326701:8327651:	pdm3	0
chr2L:4197101:4197851:	CG3714	220
chr2R:6037451:6037851:	SCAP	1064
chr2R:18061801:18062351:	CG34386	64
chr2R:21871501:21872151:	Fili	0
chrX:14923201:14923801:	CG9503	0
chr2L:11358301:11359101:	salr	0
chr3R:21289001:21289651:	SIFaR	4347
chr3L:7434951:7435751:	Rac2	0
chrX:11713501:11715351:	Amun	214
chr3R:29774051:29775101:	fig	5351
chrX:14748901:14750051:	NetB	0
chr3R:14369951:14370601:	NK7	2350
chr2R:7699151:7699751:	CG30496	0
chr3L:17740251:17740851:	CG7460	0
chr2R:8985401:8986001:	CG8213	0
chr2L:12520601:12521751:	t-cup	23269
chrX:18023451:18024251:	CG6867	0
chrX:1387901:1389001:	CG11448	4053
chr3L:21916001:21916801:	SLC22A	17903
chr2L:9521051:9523451:	Oatp30B	0
chr3L:10306201:10306701:	Or67d	32998
chr3R:29771601:29773701:	kay	5607
chr3L:14108001:14108651:	Sox21a	0
chr3R:16726401:16727001:	Ubx	7425
chr2R:9376401:9377101:	CG13954	12366
chr3L:10736751:10737851:	CG43245	34074
chrX:17506801:17507901:	CG43658	53279
chr2R:11107351:11107951:	luna	8427
chr2R:6102301:6102901:	Ars2	16677
chr3L:6262501:6263301:	ImpL3	0
chr3R:12467501:12468401:	Hsp70Ba	0
chr3R:19836601:19837301:	bnl	0
chr2R:14526351:14527301:	ttv	85
chr3L:10307801:10308651:	Or67d	34598
chr3L:2151551:2152151:	zormin	0
chr3R:14373051:14374001:	NK7	101
chr2L:17621101:17621651:	CG15147	4730
chr2R:8566001:8566401:	Cyp6a14	801
chr3R:4738651:4741101:	Nep2	6774
chr3L:603751:604301:	CG13893	0
chr4:788801:789301:	MED26	0
chr3R:8955251:8956001:	CG11966	7036
chr3L:12609051:12609901:	caup	0
chr3L:10739101:10740601:	CG43245	31324
chrX:4779101:4779651:	CG2871	1727
chr3R:17920301:17920701:	cpo	470
chr2R:16499501:16500701:	Sema2a	0
chrX:18404351:18405001:	CG34328	4287
chrX:7604351:7605251:	ct	3897
chr3R:9704301:9705551:	Unc-115a	0
chr3L:8559701:8560451:	rhea	14701
chr2L:16234701:16235301:	CG42817	3227
chrX:1133801:1134951:	CG3655	0
chr3L:738851:739601:	emc	9799
chrX:6012951:6013851:	mab-21	0
chrX:1321551:1322401:	DAAM	0
chr2R:7692651:7693401:	LRR	5501
chr3R:9952801:9953301:	Art4	32759
chr2R:6287301:6287751:	Pld	45298
chr2L:16587601:16589001:	CG31815	16821
chrX:7607701:7608701:	ct	447
chr2R:23551201:23552201:	Dcp-1	0
chr3R:16876651:16877151:	abd-A	46603
chr3L:11596351:11596951:	CG7368	251
chr2L:16231001:16231751:	CG42817	0
chrX:7226051:7226401:	CG1958	40503
chrX:1380601:1381101:	CG32813	0
chr2L:12529151:12530201:	bun	16410
chr3R:16734251:16734901:	Ubx	0
chr3L:20294601:20295651:	gogo	0
chrX:18409951:18410501:	CG32549	0
chr3L:15699551:15700601:	comm2	0
chrX:7224951:7225301:	CG1958	41603
chr3L:15729001:15729901:	comm	572
chr3R:29764001:29764851:	kay	1144
chrX:7629151:7629701:	ct	20004
chr3L:19170301:19172401:	CG14082	31327
chr3L:15728151:15728801:	comm	0
chr2R:22592651:22593701:	dnr1	0
chrX:11703001:11703501:	CG2444	1799
chr3R:25782901:25783451:	CG4960	3847
chrX:10102451:10103201:	RhoU	15925
chr2L:6252251:6253201:	Ddr	0
chr3R:7186851:7188451:	lap	0
chr3R:14382151:14383151:	soti	453
chr2R:13337151:13337801:	CG17048	16698
chr3R:12477201:12478101:	Hsp70Ba	9426
chrX:7626601:7627701:	ct	17454
chrX:10302301:10302901:	alpha-Man-Ia	23057
chr3L:3417801:3418801:	sty	6134
chr3R:4071551:4072051:	CG42402	5888
chr2L:1:6251:	CG11023	1278
chr3L:20103751:20105651:	CG14186	0
chrX:1375201:1375751:	AMPKalpha	0
chr3L:3419301:3419801:	sty	5134
chr2L:3354601:3355501:	E23	0
chr3L:20949251:20950351:	fng	0
chr2R:9389801:9390351:	l	0
chr3L:3420051:3420701:	sty	4234
chrX:8785701:8786251:	Lim1	19553
chr3R:29690851:29691601:	dmrt99B	990
chrX:7195901:7196501:	CG9650	58179
chr3L:8546251:8546901:	rhea	1251
chr3L:616401:617301:	CG43337	5015
chr3L:12627551:12628151:	caup	17921
chr3L:17757251:17757801:	CG32182	311
chr3L:11586551:11587351:	rt	419
chr3R:22476551:22477101:	Nrx-1	8040
chrX:6000901:6001651:	CG4766	105
chr2R:22513751:22515101:	CG4610	21555
chrX:17535701:17536151:	CG43658	25029
chrX:10308851:10309501:	alpha-Man-Ia	16457
chr3R:30160301:30160851:	CG11498	0
chr3R:15374251:15374801:	Rbp	0
chr3L:10325001:10326001:	Or67d	51798
chr2R:24293801:24294301:	CG3394	0
chr3R:19740701:19741251:	GluClalpha	9987
chr2L:16601201:16602101:	CG31815	3721
chr2L:701401:702501:	ds	12482
chr3L:17872851:17873401:	CG7408	5695
chr3R:23781701:23783051:	mbc	0
chr4:807551:808201:	MED26	18574
chr2R:9440651:9442251:	ced-6	2686
chr2L:12542901:12544501:	bun	2110
chr3R:27441301:27441651:	CG44290	358
chr2L:13665851:13666501:	CG18507	327
chr3R:15378901:15379551:	h-cup	3400
chrX:8924401:8925351:	CG43255	442
chr2R:12704751:12705401:	CG42663	0
chrX:11689501:11690001:	PhKgamma	5136
chr2L:12545151:12546851:	bun	0
chrX:14950451:14951501:	pdgy	2031
chr3L:5881151:5882451:	CG13287	0
[truncated: 2,975 more rows]
