# Supplementary material for: The control of transcriptional memory by stable mitotic bookmarking
Source: Nat Commun. 2022 Mar 4;13:1176. doi: 10.1038/s41467-022-28855-y (PMC8897465; doi:10.1038/s41467-022-28855-y)
Supplement: Supplementary file 6 — Supplementary Data 3 [file 41467_2022_28855_MOESM6_ESM.xlsx]

## Sheet: Mitotically Retained
Gene_id	ATACseq_interphase	ATACseq_Mitosis	enhnacers	gd7_h3k27ac_1	gd7_h3k27ac_2	Insulator_BEAF	Insulator_CP190	Insulator_MDJ4	orer_gaf_1	orer_wce_1	tl10b_h3k27ac_1	tl10b_h3k27ac_3	TSS	ZLD_cycle13	ZLD_cycle14	occurence_gagag_motif	nearst_gene	distance_nearest_gene	distance_to_proximal_boundaries_10kb_c12	distance_to_proximal_boundaries_2kb_c12	distance_to_proximal_boundaries_2kb_c13	distance_to_proximal_boundaries_2kb_c14	distance_to_proximal_boundaries_5kb_c13	distance_to_proximal_boundaries_5kb_c14	distance_to_proximal_boundaries_10kb_c13	distance_to_proximal_boundaries_10kb_c14	distance_to_proximal_boundaries_5kb_c12
chrY:1050951:1051901:	Not-ATACseq_Interphase	Not-ATACseq_Mitosis	Not-Enhancer	Not-gd7_h3k27ac_1	Not-gd7_h3k27ac_2	Not-Insulator_BEAF	Not-Insulator_CP190	Not-Insulator_MDJ4	Not-orer_gaf_1	Not-orer_wce_1	Not-tl10b_h3k27ac_1	Not-tl10b_h3k27ac_3	Not-TSS	Not-ZLD_cycle13	Not-ZLD_cycle14	4	ARY	348522	-1	-1	-1	-1	-1	-1	-1	-1	-1
chrY:124051:124901:	Not-ATACseq_Interphase	Not-ATACseq_Mitosis	Not-Enhancer	Not-gd7_h3k27ac_1	Not-gd7_h3k27ac_2	Not-Insulator_BEAF	Not-Insulator_CP190	Not-Insulator_MDJ4	Not-orer_gaf_1	Not-orer_wce_1	Not-tl10b_h3k27ac_1	Not-tl10b_h3k27ac_3	Not-TSS	Not-ZLD_cycle13	Not-ZLD_cycle14	17	kl-5	12585	-1	-1	-1	-1	-1	-1	-1	-1	-1
chrY:132251:132801:	Not-ATACseq_Interphase	Not-ATACseq_Mitosis	Not-Enhancer	Not-gd7_h3k27ac_1	Not-gd7_h3k27ac_2	Not-Insulator_BEAF	Not-Insulator_CP190	Not-Insulator_MDJ4	Not-orer_gaf_1	Not-orer_wce_1	Not-tl10b_h3k27ac_1	Not-tl10b_h3k27ac_3	Not-TSS	Not-ZLD_cycle13	Not-ZLD_cycle14	23	kl-5	4685	-1	-1	-1	-1	-1	-1	-1	-1	-1
chrY:1416751:1417151:	Not-ATACseq_Interphase	Not-ATACseq_Mitosis	Not-Enhancer	Not-gd7_h3k27ac_1	Not-gd7_h3k27ac_2	Not-Insulator_BEAF	Not-Insulator_CP190	Not-Insulator_MDJ4	Not-orer_gaf_1	Not-orer_wce_1	Not-tl10b_h3k27ac_1	Not-tl10b_h3k27ac_3	Not-TSS	Not-ZLD_cycle13	Not-ZLD_cycle14	0	Ppr-Y	219423	-1	-1	-1	-1	-1	-1	-1	-1	-1
chrY:1550501:1551001:	Not-ATACseq_Interphase	Not-ATACseq_Mitosis	Not-Enhancer	Not-gd7_h3k27ac_1	Not-gd7_h3k27ac_2	Not-Insulator_BEAF	Not-Insulator_CP190	Not-Insulator_MDJ4	Not-orer_gaf_1	Not-orer_wce_1	Not-tl10b_h3k27ac_1	Not-tl10b_h3k27ac_3	Not-TSS	Not-ZLD_cycle13	Not-ZLD_cycle14	3	Ppr-Y	85573	-1	-1	-1	-1	-1	-1	-1	-1	-1
chrY:200551:201051:	Not-ATACseq_Interphase	Not-ATACseq_Mitosis	Not-Enhancer	Not-gd7_h3k27ac_1	Not-gd7_h3k27ac_2	Not-Insulator_BEAF	Not-Insulator_CP190	Not-Insulator_MDJ4	Not-orer_gaf_1	Not-orer_wce_1	Not-tl10b_h3k27ac_1	Not-tl10b_h3k27ac_3	Not-TSS	Not-ZLD_cycle13	Not-ZLD_cycle14	5	PRY	8532	-1	-1	-1	-1	-1	-1	-1	-1	-1
chrY:203501:203901:	Not-ATACseq_Interphase	Not-ATACseq_Mitosis	Not-Enhancer	Not-gd7_h3k27ac_1	Not-gd7_h3k27ac_2	Not-Insulator_BEAF	Not-Insulator_CP190	Not-Insulator_MDJ4	Not-orer_gaf_1	Not-orer_wce_1	Not-tl10b_h3k27ac_1	Not-tl10b_h3k27ac_3	Not-TSS	Not-ZLD_cycle13	Not-ZLD_cycle14	0	PRY	11482	-1	-1	-1	-1	-1	-1	-1	-1	-1
chrY:3652701:3653101:	Not-ATACseq_Interphase	Not-ATACseq_Mitosis	Not-Enhancer	Not-gd7_h3k27ac_1	Not-gd7_h3k27ac_2	Not-Insulator_BEAF	Not-Insulator_CP190	Not-Insulator_MDJ4	Not-orer_gaf_1	Not-orer_wce_1	Not-tl10b_h3k27ac_1	Not-tl10b_h3k27ac_3	Not-TSS	Not-ZLD_cycle13	Not-ZLD_cycle14	3	CCY	2706	-1	-1	-1	-1	-1	-1	-1	-1	-1
chrY:3667101:3667501:	Not-ATACseq_Interphase	Not-ATACseq_Mitosis	Not-Enhancer	Not-gd7_h3k27ac_1	Not-gd7_h3k27ac_2	Not-Insulator_BEAF	Not-Insulator_CP190	Not-Insulator_MDJ4	Not-orer_gaf_1	Not-orer_wce_1	Not-tl10b_h3k27ac_1	Not-tl10b_h3k27ac_3	Not-TSS	Not-ZLD_cycle13	Not-ZLD_cycle14	0	CCY	17106	-1	-1	-1	-1	-1	-1	-1	-1	-1
chrY:853601:854851:	Not-ATACseq_Interphase	Not-ATACseq_Mitosis	Not-Enhancer	Not-gd7_h3k27ac_1	Not-gd7_h3k27ac_2	Not-Insulator_BEAF	Not-Insulator_CP190	Not-Insulator_MDJ4	Not-orer_gaf_1	Not-orer_wce_1	Not-tl10b_h3k27ac_1	Not-tl10b_h3k27ac_3	Not-TSS	Not-ZLD_cycle13	Not-ZLD_cycle14	6	ARY	151172	-1	-1	-1	-1	-1	-1	-1	-1	-1
chrY:860151:860651:	Not-ATACseq_Interphase	Not-ATACseq_Mitosis	Not-Enhancer	Not-gd7_h3k27ac_1	Not-gd7_h3k27ac_2	Not-Insulator_BEAF	Not-Insulator_CP190	Not-Insulator_MDJ4	Not-orer_gaf_1	Not-orer_wce_1	Not-tl10b_h3k27ac_1	Not-tl10b_h3k27ac_3	Not-TSS	Not-ZLD_cycle13	Not-ZLD_cycle14	1	ARY	157722	-1	-1	-1	-1	-1	-1	-1	-1	-1
chrY:877851:878351:	Not-ATACseq_Interphase	Not-ATACseq_Mitosis	Not-Enhancer	Not-gd7_h3k27ac_1	Not-gd7_h3k27ac_2	Not-Insulator_BEAF	Not-Insulator_CP190	Not-Insulator_MDJ4	Not-orer_gaf_1	Not-orer_wce_1	Not-tl10b_h3k27ac_1	Not-tl10b_h3k27ac_3	Not-TSS	Not-ZLD_cycle13	Not-ZLD_cycle14	2	ARY	175422	-1	-1	-1	-1	-1	-1	-1	-1	-1
chrY:883751:884301:	Not-ATACseq_Interphase	Not-ATACseq_Mitosis	Not-Enhancer	Not-gd7_h3k27ac_1	Not-gd7_h3k27ac_2	Not-Insulator_BEAF	Not-Insulator_CP190	Not-Insulator_MDJ4	Yes-orer_gaf_1	Not-orer_wce_1	Not-tl10b_h3k27ac_1	Not-tl10b_h3k27ac_3	Not-TSS	Not-ZLD_cycle13	Not-ZLD_cycle14	3	ARY	181322	-1	-1	-1	-1	-1	-1	-1	-1	-1
chrY:885801:886651:	Not-ATACseq_Interphase	Not-ATACseq_Mitosis	Not-Enhancer	Not-gd7_h3k27ac_1	Not-gd7_h3k27ac_2	Not-Insulator_BEAF	Not-Insulator_CP190	Not-Insulator_MDJ4	Not-orer_gaf_1	Not-orer_wce_1	Not-tl10b_h3k27ac_1	Not-tl10b_h3k27ac_3	Not-TSS	Not-ZLD_cycle13	Not-ZLD_cycle14	2	ARY	183372	-1	-1	-1	-1	-1	-1	-1	-1	-1
chrY:887401:887901:	Not-ATACseq_Interphase	Not-ATACseq_Mitosis	Not-Enhancer	Not-gd7_h3k27ac_1	Not-gd7_h3k27ac_2	Not-Insulator_BEAF	Not-Insulator_CP190	Not-Insulator_MDJ4	Not-orer_gaf_1	Not-orer_wce_1	Not-tl10b_h3k27ac_1	Not-tl10b_h3k27ac_3	Not-TSS	Not-ZLD_cycle13	Not-ZLD_cycle14	3	ARY	184972	-1	-1	-1	-1	-1	-1	-1	-1	-1
chrY:917651:918151:	Not-ATACseq_Interphase	Not-ATACseq_Mitosis	Not-Enhancer	Not-gd7_h3k27ac_1	Not-gd7_h3k27ac_2	Not-Insulator_BEAF	Not-Insulator_CP190	Not-Insulator_MDJ4	Not-orer_gaf_1	Not-orer_wce_1	Not-tl10b_h3k27ac_1	Not-tl10b_h3k27ac_3	Not-TSS	Not-ZLD_cycle13	Not-ZLD_cycle14	3	ARY	215222	-1	-1	-1	-1	-1	-1	-1	-1	-1
chr2R:11450551:11451051:	Yes-ATACseq_Interphase	Yes-ATACseq_Mitosis	Not-Enhancer	Yes-gd7_h3k27ac_1	Yes-gd7_h3k27ac_2	Yes-Insulator_BEAF	Yes-Insulator_CP190	Yes-Insulator_MDJ4	Yes-orer_gaf_1	Not-orer_wce_1	Not-tl10b_h3k27ac_1	Not-tl10b_h3k27ac_3	Not-TSS	Not-ZLD_cycle13	Not-ZLD_cycle14	5	E	992	178950	552	0	0	552	0	50552	40552	640552
chr3L:4406351:4407301:	Yes-ATACseq_Interphase	Yes-ATACseq_Mitosis	Not-Enhancer	Yes-gd7_h3k27ac_1	Yes-gd7_h3k27ac_2	Yes-Insulator_BEAF	Yes-Insulator_CP190	Not-Insulator_MDJ4	Yes-orer_gaf_1	Yes-orer_wce_1	Not-tl10b_h3k27ac_1	Yes-tl10b_h3k27ac_3	Yes-TSS	Yes-ZLD_cycle13	Yes-ZLD_cycle14	4	DOR	0	616352	700	0	0	136352	0	6352	6352	136352
chrX:17826901:17827401:	Yes-ATACseq_Interphase	Yes-ATACseq_Mitosis	Not-Enhancer	Yes-gd7_h3k27ac_1	Yes-gd7_h3k27ac_2	Yes-Insulator_BEAF	Yes-Insulator_CP190	Not-Insulator_MDJ4	Yes-orer_gaf_1	Not-orer_wce_1	Not-tl10b_h3k27ac_1	Not-tl10b_h3k27ac_3	Not-TSS	Yes-ZLD_cycle13	Yes-ZLD_cycle14	4	Socs16D	163	146902	2902	0	0	0	0	12600	22600	0
chr2R:22688701:22690101:	Yes-ATACseq_Interphase	Yes-ATACseq_Mitosis	Yes-enhancer	Yes-gd7_h3k27ac_1	Yes-gd7_h3k27ac_2	Not-Insulator_BEAF	Not-Insulator_CP190	Yes-Insulator_MDJ4	Yes-orer_gaf_1	Yes-orer_wce_1	Yes-tl10b_h3k27ac_1	Yes-tl10b_h3k27ac_3	Yes-TSS	Yes-ZLD_cycle13	Yes-ZLD_cycle14	7	Ppa	0	349900	5900	0	0	0	0	0	0	109900
chrX:7891351:7892501:	Yes-ATACseq_Interphase	Yes-ATACseq_Mitosis	Not-Enhancer	Yes-gd7_h3k27ac_1	Yes-gd7_h3k27ac_2	Yes-Insulator_BEAF	Not-Insulator_CP190	Not-Insulator_MDJ4	Yes-orer_gaf_1	Not-orer_wce_1	Yes-tl10b_h3k27ac_1	Yes-tl10b_h3k27ac_3	Yes-TSS	Yes-ZLD_cycle13	Yes-ZLD_cycle14	11	Nek2	0	7500	39352	0	0	0	0	7500	7500	372500
chr2R:21474801:21476951:	Yes-ATACseq_Interphase	Yes-ATACseq_Mitosis	Not-Enhancer	Yes-gd7_h3k27ac_1	Yes-gd7_h3k27ac_2	Not-Insulator_BEAF	Not-Insulator_CP190	Not-Insulator_MDJ4	Yes-orer_gaf_1	Not-orer_wce_1	Yes-tl10b_h3k27ac_1	Yes-tl10b_h3k27ac_3	Not-TSS	Yes-ZLD_cycle13	Yes-ZLD_cycle14	12	Sdc	4225	53050	69050	0	0	58050	0	53050	33050	58050
chr3L:2589801:2590301:	Yes-ATACseq_Interphase	Yes-ATACseq_Mitosis	Not-Enhancer	Yes-gd7_h3k27ac_1	Yes-gd7_h3k27ac_2	Yes-Insulator_BEAF	Yes-Insulator_CP190	Not-Insulator_MDJ4	Yes-orer_gaf_1	Not-orer_wce_1	Yes-tl10b_h3k27ac_1	Yes-tl10b_h3k27ac_3	Not-TSS	Not-ZLD_cycle13	Yes-ZLD_cycle14	4	dos	388	249700	89700	0	0	0	0	99802	129802	219802
chr2R:12586751:12590351:	Yes-ATACseq_Interphase	Yes-ATACseq_Mitosis	Yes-enhancer	Yes-gd7_h3k27ac_1	Yes-gd7_h3k27ac_2	Yes-Insulator_BEAF	Yes-Insulator_CP190	Yes-Insulator_MDJ4	Yes-orer_gaf_1	Yes-orer_wce_1	Yes-tl10b_h3k27ac_1	Yes-tl10b_h3k27ac_3	Not-TSS	Yes-ZLD_cycle13	Yes-ZLD_cycle14	25	Sin3A	2566	136752	132752	0	0	9650	0	126752	6752	141752
chr3L:15141651:15142351:	Yes-ATACseq_Interphase	Yes-ATACseq_Mitosis	Not-Enhancer	Yes-gd7_h3k27ac_1	Yes-gd7_h3k27ac_2	Yes-Insulator_BEAF	Yes-Insulator_CP190	Yes-Insulator_MDJ4	Yes-orer_gaf_1	Yes-orer_wce_1	Yes-tl10b_h3k27ac_1	Yes-tl10b_h3k27ac_3	Not-TSS	Not-ZLD_cycle13	Yes-ZLD_cycle14	3	Pdi	489	171652	165652	0	0	181652	0	171652	21652	166652
chrX:2009951:2010851:	Yes-ATACseq_Interphase	Yes-ATACseq_Mitosis	Not-Enhancer	Yes-gd7_h3k27ac_1	Yes-gd7_h3k27ac_2	Yes-Insulator_BEAF	Yes-Insulator_CP190	Yes-Insulator_MDJ4	Yes-orer_gaf_1	Not-orer_wce_1	Yes-tl10b_h3k27ac_1	Yes-tl10b_h3k27ac_3	Yes-TSS	Yes-ZLD_cycle13	Yes-ZLD_cycle14	3	east	9	149952	183952	0	0	0	0	99150	99150	1244952
chr3L:15507301:15508401:	Yes-ATACseq_Interphase	Yes-ATACseq_Mitosis	Not-Enhancer	Yes-gd7_h3k27ac_1	Yes-gd7_h3k27ac_2	Yes-Insulator_BEAF	Yes-Insulator_CP190	Not-Insulator_MDJ4	Yes-orer_gaf_1	Not-orer_wce_1	Yes-tl10b_h3k27ac_1	Yes-tl10b_h3k27ac_3	Yes-TSS	Yes-ZLD_cycle13	Yes-ZLD_cycle14	7	CG7841	0	537302	187302	0	0	2302	0	1600	11600	2302
chr3R:24104651:24106151:	Yes-ATACseq_Interphase	Yes-ATACseq_Mitosis	Not-Enhancer	Yes-gd7_h3k27ac_1	Yes-gd7_h3k27ac_2	Yes-Insulator_BEAF	Yes-Insulator_CP190	Yes-Insulator_MDJ4	Yes-orer_gaf_1	Not-orer_wce_1	Yes-tl10b_h3k27ac_1	Yes-tl10b_h3k27ac_3	Yes-TSS	Not-ZLD_cycle13	Not-ZLD_cycle14	10	Syx1A	0	194652	214652	0	0	54652	0	183850	44652	209652
chr2L:19574851:19577201:	Yes-ATACseq_Interphase	Yes-ATACseq_Mitosis	Not-Enhancer	Yes-gd7_h3k27ac_1	Yes-gd7_h3k27ac_2	Yes-Insulator_BEAF	Yes-Insulator_CP190	Yes-Insulator_MDJ4	Yes-orer_gaf_1	Yes-orer_wce_1	Yes-tl10b_h3k27ac_1	Yes-tl10b_h3k27ac_3	Not-TSS	Yes-ZLD_cycle13	Yes-ZLD_cycle14	3	spi	114	492800	232800	0	0	0	0	4852	4852	0
chr2R:13041551:13042501:	Yes-ATACseq_Interphase	Yes-ATACseq_Mitosis	Not-Enhancer	Yes-gd7_h3k27ac_1	Not-gd7_h3k27ac_2	Not-Insulator_BEAF	Yes-Insulator_CP190	Yes-Insulator_MDJ4	Yes-orer_gaf_1	Yes-orer_wce_1	Not-tl10b_h3k27ac_1	Not-tl10b_h3k27ac_3	Not-TSS	Yes-ZLD_cycle13	Yes-ZLD_cycle14	5	CG13323	4755	147500	259500	0	0	1552	0	157500	151552	1552
chr2R:10806351:10807751:	Yes-ATACseq_Interphase	Yes-ATACseq_Mitosis	Not-Enhancer	Yes-gd7_h3k27ac_1	Yes-gd7_h3k27ac_2	Yes-Insulator_BEAF	Yes-Insulator_CP190	Not-Insulator_MDJ4	Yes-orer_gaf_1	Not-orer_wce_1	Yes-tl10b_h3k27ac_1	Yes-tl10b_h3k27ac_3	Not-TSS	Not-ZLD_cycle13	Yes-ZLD_cycle14	7	wde	1187	2250	274352	0	0	0	0	12250	22250	0
chr2L:5977351:5981001:	Yes-ATACseq_Interphase	Yes-ATACseq_Mitosis	Not-Enhancer	Yes-gd7_h3k27ac_1	Yes-gd7_h3k27ac_2	Yes-Insulator_BEAF	Yes-Insulator_CP190	Yes-Insulator_MDJ4	Yes-orer_gaf_1	Yes-orer_wce_1	Yes-tl10b_h3k27ac_1	Yes-tl10b_h3k27ac_3	Yes-TSS	Yes-ZLD_cycle13	Yes-ZLD_cycle14	23	chic	17	0	393000	0	0	0	0	0	0	7352
chr2L:4281201:4283901:	Yes-ATACseq_Interphase	Yes-ATACseq_Mitosis	Yes-enhancer	Yes-gd7_h3k27ac_1	Yes-gd7_h3k27ac_2	Not-Insulator_BEAF	Not-Insulator_CP190	Yes-Insulator_MDJ4	Yes-orer_gaf_1	Yes-orer_wce_1	Yes-tl10b_h3k27ac_1	Not-tl10b_h3k27ac_3	Yes-TSS	Yes-ZLD_cycle13	Yes-ZLD_cycle14	16	tutl	0	386100	402100	0	0	0	0	136100	96100	171100
chr3R:14284851:14287151:	Yes-ATACseq_Interphase	Yes-ATACseq_Mitosis	Not-Enhancer	Yes-gd7_h3k27ac_1	Yes-gd7_h3k27ac_2	Yes-Insulator_BEAF	Yes-Insulator_CP190	Yes-Insulator_MDJ4	Yes-orer_gaf_1	Yes-orer_wce_1	Yes-tl10b_h3k27ac_1	Yes-tl10b_h3k27ac_3	Yes-TSS	Yes-ZLD_cycle13	Yes-ZLD_cycle14	10	trx	0	12850	770850	0	0	0	0	2850	0	0
chr3R:14282551:14284601:	Yes-ATACseq_Interphase	Yes-ATACseq_Mitosis	Not-Enhancer	Yes-gd7_h3k27ac_1	Not-gd7_h3k27ac_2	Not-Insulator_BEAF	Not-Insulator_CP190	Not-Insulator_MDJ4	Yes-orer_gaf_1	Not-orer_wce_1	Not-tl10b_h3k27ac_1	Not-tl10b_h3k27ac_3	Not-TSS	Yes-ZLD_cycle13	Yes-ZLD_cycle14	11	trx	2302	15400	773400	0	0	400	0	5400	0	400
chr2L:16325551:16326251:	Yes-ATACseq_Interphase	Yes-ATACseq_Mitosis	Yes-enhancer	Yes-gd7_h3k27ac_1	Yes-gd7_h3k27ac_2	Yes-Insulator_BEAF	Yes-Insulator_CP190	Not-Insulator_MDJ4	Yes-orer_gaf_1	Not-orer_wce_1	Yes-tl10b_h3k27ac_1	Yes-tl10b_h3k27ac_3	Yes-TSS	Yes-ZLD_cycle13	Yes-ZLD_cycle14	2	cact	0	25552	851552	0	0	158750	0	15552	25552	835552
chr3R:5216101:5216701:	Yes-ATACseq_Interphase	Yes-ATACseq_Mitosis	Not-Enhancer	Yes-gd7_h3k27ac_1	Yes-gd7_h3k27ac_2	Yes-Insulator_BEAF	Yes-Insulator_CP190	Yes-Insulator_MDJ4	Yes-orer_gaf_1	Not-orer_wce_1	Yes-tl10b_h3k27ac_1	Not-tl10b_h3k27ac_3	Not-TSS	Yes-ZLD_cycle13	Yes-ZLD_cycle14	4	cno	755	1036102	266102	102	0	0	0	266102	13300	1041102
chrX:7324251:7325051:	Yes-ATACseq_Interphase	Yes-ATACseq_Mitosis	Not-Enhancer	Yes-gd7_h3k27ac_1	Yes-gd7_h3k27ac_2	Yes-Insulator_BEAF	Yes-Insulator_CP190	Not-Insulator_MDJ4	Yes-orer_gaf_1	Not-orer_wce_1	Yes-tl10b_h3k27ac_1	Yes-tl10b_h3k27ac_3	Yes-TSS	Yes-ZLD_cycle13	Yes-ZLD_cycle14	6	Dok	38	14252	252	252	0	24252	0	14252	14252	14252
chr3R:20948901:20949701:	Yes-ATACseq_Interphase	Yes-ATACseq_Mitosis	Yes-enhancer	Yes-gd7_h3k27ac_1	Yes-gd7_h3k27ac_2	Yes-Insulator_BEAF	Yes-Insulator_CP190	Yes-Insulator_MDJ4	Yes-orer_gaf_1	Not-orer_wce_1	Yes-tl10b_h3k27ac_1	Yes-tl10b_h3k27ac_3	Not-TSS	Yes-ZLD_cycle13	Yes-ZLD_cycle14	7	Atpalpha	188	378902	406902	902	0	0	0	118902	118902	403902
chrX:18309051:18310101:	Yes-ATACseq_Interphase	Yes-ATACseq_Mitosis	Not-Enhancer	Not-gd7_h3k27ac_1	Not-gd7_h3k27ac_2	Not-Insulator_BEAF	Not-Insulator_CP190	Not-Insulator_MDJ4	Yes-orer_gaf_1	Yes-orer_wce_1	Not-tl10b_h3k27ac_1	Not-tl10b_h3k27ac_3	Yes-TSS	Yes-ZLD_cycle13	Yes-ZLD_cycle14	7	upd1	0	9900	0	1052	0	0	0	19900	29900	189052
chr3L:14409451:14410951:	Yes-ATACseq_Interphase	Yes-ATACseq_Mitosis	Not-Enhancer	Yes-gd7_h3k27ac_1	Yes-gd7_h3k27ac_2	Yes-Insulator_BEAF	Yes-Insulator_CP190	Not-Insulator_MDJ4	Yes-orer_gaf_1	Yes-orer_wce_1	Yes-tl10b_h3k27ac_1	Yes-tl10b_h3k27ac_3	Yes-TSS	Yes-ZLD_cycle13	Yes-ZLD_cycle14	6	CG3919	0	219452	221452	1452	0	0	0	0	0	0
chr2R:7381501:7382401:	Yes-ATACseq_Interphase	Yes-ATACseq_Mitosis	Not-Enhancer	Yes-gd7_h3k27ac_1	Yes-gd7_h3k27ac_2	Not-Insulator_BEAF	Not-Insulator_CP190	Yes-Insulator_MDJ4	Yes-orer_gaf_1	Yes-orer_wce_1	Yes-tl10b_h3k27ac_1	Yes-tl10b_h3k27ac_3	Yes-TSS	Yes-ZLD_cycle13	Yes-ZLD_cycle14	6	Dscam1	0	97600	99600	1502	0	0	0	87600	87600	97600
chr2R:13957351:13958451:	Not-ATACseq_Interphase	Not-ATACseq_Mitosis	Not-Enhancer	Yes-gd7_h3k27ac_1	Not-gd7_h3k27ac_2	Yes-Insulator_BEAF	Yes-Insulator_CP190	Yes-Insulator_MDJ4	Yes-orer_gaf_1	Not-orer_wce_1	Not-tl10b_h3k27ac_1	Not-tl10b_h3k27ac_3	Yes-TSS	Not-ZLD_cycle13	Not-ZLD_cycle14	7	AGO1	0	0	255550	1550	0	0	0	1550	1550	196550
chrX:8054101:8055501:	Not-ATACseq_Interphase	Not-ATACseq_Mitosis	Not-Enhancer	Not-gd7_h3k27ac_1	Not-gd7_h3k27ac_2	Not-Insulator_BEAF	Not-Insulator_CP190	Not-Insulator_MDJ4	Not-orer_gaf_1	Yes-orer_wce_1	Not-tl10b_h3k27ac_1	Not-tl10b_h3k27ac_3	Not-TSS	Not-ZLD_cycle13	Not-ZLD_cycle14	0	fs	5935	144102	202102	2500	0	4500	0	144102	4500	209500
chr2L:9705201:9706401:	Yes-ATACseq_Interphase	Yes-ATACseq_Mitosis	Not-Enhancer	Yes-gd7_h3k27ac_1	Yes-gd7_h3k27ac_2	Not-Insulator_BEAF	Not-Insulator_CP190	Yes-Insulator_MDJ4	Yes-orer_gaf_1	Yes-orer_wce_1	Yes-tl10b_h3k27ac_1	Yes-tl10b_h3k27ac_3	Yes-TSS	Yes-ZLD_cycle13	Yes-ZLD_cycle14	6	CG31710	0	193600	1377202	3202	0	202	0	5202	0	178600
chr3L:13924751:13925851:	Yes-ATACseq_Interphase	Yes-ATACseq_Mitosis	Not-Enhancer	Yes-gd7_h3k27ac_1	Yes-gd7_h3k27ac_2	Not-Insulator_BEAF	Not-Insulator_CP190	Yes-Insulator_MDJ4	Yes-orer_gaf_1	Yes-orer_wce_1	Not-tl10b_h3k27ac_1	Not-tl10b_h3k27ac_3	Yes-TSS	Yes-ZLD_cycle13	Yes-ZLD_cycle14	8	Rgl	0	254150	126150	70150	0	254752	0	44752	114150	264150
chr2R:25084251:25084751:	Yes-ATACseq_Interphase	Yes-ATACseq_Mitosis	Not-Enhancer	Not-gd7_h3k27ac_1	Not-gd7_h3k27ac_2	Not-Insulator_BEAF	Yes-Insulator_CP190	Yes-Insulator_MDJ4	Yes-orer_gaf_1	Not-orer_wce_1	Not-tl10b_h3k27ac_1	Not-tl10b_h3k27ac_3	Yes-TSS	Yes-ZLD_cycle13	Yes-ZLD_cycle14	1	gol	0	2034252	1642252	72252	0	0	0	64252	74252	2279252
chr3L:9614401:9615101:	Yes-ATACseq_Interphase	Yes-ATACseq_Mitosis	Not-Enhancer	Yes-gd7_h3k27ac_1	Yes-gd7_h3k27ac_2	Yes-Insulator_BEAF	Yes-Insulator_CP190	Yes-Insulator_MDJ4	Yes-orer_gaf_1	Yes-orer_wce_1	Yes-tl10b_h3k27ac_1	Yes-tl10b_h3k27ac_3	Yes-TSS	Not-ZLD_cycle13	Yes-ZLD_cycle14	5	LanB2	0	144402	154900	102402	0	0	0	144402	144402	569402
chr2R:13822551:13823101:	Not-ATACseq_Interphase	Not-ATACseq_Mitosis	Not-Enhancer	Yes-gd7_h3k27ac_1	Yes-gd7_h3k27ac_2	Not-Insulator_BEAF	Yes-Insulator_CP190	Not-Insulator_MDJ4	Yes-orer_gaf_1	Not-orer_wce_1	Not-tl10b_h3k27ac_1	Yes-tl10b_h3k27ac_3	Not-TSS	Not-ZLD_cycle13	Yes-ZLD_cycle14	3	fl	1452	126900	266552	136900	0	1900	0	0	0	257552
chr3L:12265651:12266201:	Yes-ATACseq_Interphase	Yes-ATACseq_Mitosis	Not-Enhancer	Yes-gd7_h3k27ac_1	Yes-gd7_h3k27ac_2	Yes-Insulator_BEAF	Yes-Insulator_CP190	Not-Insulator_MDJ4	Yes-orer_gaf_1	Not-orer_wce_1	Not-tl10b_h3k27ac_1	Not-tl10b_h3k27ac_3	Not-TSS	Not-ZLD_cycle13	Not-ZLD_cycle14	3	app	640	513800	531800	145800	0	138800	0	135652	135652	468800
chr2R:18799101:18800901:	Yes-ATACseq_Interphase	Yes-ATACseq_Mitosis	Not-Enhancer	Yes-gd7_h3k27ac_1	Yes-gd7_h3k27ac_2	Yes-Insulator_BEAF	Not-Insulator_CP190	Not-Insulator_MDJ4	Yes-orer_gaf_1	Yes-orer_wce_1	Yes-tl10b_h3k27ac_1	Yes-tl10b_h3k27ac_3	Not-TSS	Yes-ZLD_cycle13	Yes-ZLD_cycle14	11	MFS15	2424	649102	345102	345102	0	0	0	119102	0	499102
chrX:5083451:5084751:	Yes-ATACseq_Interphase	Yes-ATACseq_Mitosis	Not-Enhancer	Yes-gd7_h3k27ac_1	Yes-gd7_h3k27ac_2	Yes-Insulator_BEAF	Yes-Insulator_CP190	Yes-Insulator_MDJ4	Yes-orer_gaf_1	Not-orer_wce_1	Yes-tl10b_h3k27ac_1	Yes-tl10b_h3k27ac_3	Yes-TSS	Not-ZLD_cycle13	Not-ZLD_cycle14	9	CG32767	17	163452	527250	525250	0	3452	0	5250	5250	55250
chr2R:13824001:13824701:	Yes-ATACseq_Interphase	Yes-ATACseq_Mitosis	Not-Enhancer	Yes-gd7_h3k27ac_1	Yes-gd7_h3k27ac_2	Yes-Insulator_BEAF	Yes-Insulator_CP190	Yes-Insulator_MDJ4	Yes-orer_gaf_1	Yes-orer_wce_1	Yes-tl10b_h3k27ac_1	Yes-tl10b_h3k27ac_3	Yes-TSS	Yes-ZLD_cycle13	Yes-ZLD_cycle14	2	fl	0	125300	268002	135300	2	300	0	0	0	259002
chr3L:20517201:20517951:	Yes-ATACseq_Interphase	Yes-ATACseq_Mitosis	Not-Enhancer	Yes-gd7_h3k27ac_1	Yes-gd7_h3k27ac_2	Not-Insulator_BEAF	Yes-Insulator_CP190	Not-Insulator_MDJ4	Yes-orer_gaf_1	Yes-orer_wce_1	Yes-tl10b_h3k27ac_1	Yes-tl10b_h3k27ac_3	Not-TSS	Yes-ZLD_cycle13	Yes-ZLD_cycle14	5	CG5059	1442	0	0	0	50	0	0	0	0	0
chr2R:18802051:18803251:	Not-ATACseq_Interphase	Not-ATACseq_Mitosis	Not-Enhancer	Yes-gd7_h3k27ac_1	Yes-gd7_h3k27ac_2	Yes-Insulator_BEAF	Not-Insulator_CP190	Not-Insulator_MDJ4	Yes-orer_gaf_1	Yes-orer_wce_1	Yes-tl10b_h3k27ac_1	Yes-tl10b_h3k27ac_3	Not-TSS	Yes-ZLD_cycle13	Yes-ZLD_cycle14	8	MFS14	476	652052	348052	348052	52	0	0	122052	0	502052
chrX:8056201:8059351:	Yes-ATACseq_Interphase	Yes-ATACseq_Mitosis	Not-Enhancer	Yes-gd7_h3k27ac_1	Yes-gd7_h3k27ac_2	Yes-Insulator_BEAF	Yes-Insulator_CP190	Yes-Insulator_MDJ4	Yes-orer_gaf_1	Yes-orer_wce_1	Yes-tl10b_h3k27ac_1	Yes-tl10b_h3k27ac_3	Not-TSS	Yes-ZLD_cycle13	Yes-ZLD_cycle14	18	fs	2085	146202	204202	0	202	650	0	146202	650	205650
chr3R:4174251:4175551:	Yes-ATACseq_Interphase	Yes-ATACseq_Mitosis	Not-Enhancer	Yes-gd7_h3k27ac_1	Yes-gd7_h3k27ac_2	Not-Insulator_BEAF	Not-Insulator_CP190	Not-Insulator_MDJ4	Yes-orer_gaf_1	Yes-orer_wce_1	Yes-tl10b_h3k27ac_1	Yes-tl10b_h3k27ac_3	Yes-TSS	Yes-ZLD_cycle13	Yes-ZLD_cycle14	6	CG12581	0	0	252	252	252	0	0	0	0	0
chrX:18312301:18313151:	Yes-ATACseq_Interphase	Yes-ATACseq_Mitosis	Not-Enhancer	Not-gd7_h3k27ac_1	Not-gd7_h3k27ac_2	Not-Insulator_BEAF	Not-Insulator_CP190	Not-Insulator_MDJ4	Yes-orer_gaf_1	Yes-orer_wce_1	Not-tl10b_h3k27ac_1	Not-tl10b_h3k27ac_3	Not-TSS	Yes-ZLD_cycle13	Yes-ZLD_cycle14	6	upd1	3011	6850	2302	4302	302	2302	0	16850	26850	186850
chr3R:10267051:10267601:	Not-ATACseq_Interphase	Not-ATACseq_Mitosis	Not-Enhancer	Not-gd7_h3k27ac_1	Not-gd7_h3k27ac_2	Not-Insulator_BEAF	Yes-Insulator_CP190	Not-Insulator_MDJ4	Yes-orer_gaf_1	Not-orer_wce_1	Not-tl10b_h3k27ac_1	Not-tl10b_h3k27ac_3	Not-TSS	Yes-ZLD_cycle13	Not-ZLD_cycle14	4	CG43143	2746	467052	6400	2400	400	597400	0	102400	82400	7400
chrX:12202451:12204101:	Yes-ATACseq_Interphase	Yes-ATACseq_Mitosis	Not-Enhancer	Yes-gd7_h3k27ac_1	Not-gd7_h3k27ac_2	Not-Insulator_BEAF	Yes-Insulator_CP190	Yes-Insulator_MDJ4	Yes-orer_gaf_1	Yes-orer_wce_1	Not-tl10b_h3k27ac_1	Not-tl10b_h3k27ac_3	Not-TSS	Yes-ZLD_cycle13	Yes-ZLD_cycle14	8	CG1924	23826	192452	214452	0	452	0	0	192452	15900	197452
chr3R:7084551:7087351:	Yes-ATACseq_Interphase	Yes-ATACseq_Mitosis	Not-Enhancer	Yes-gd7_h3k27ac_1	Yes-gd7_h3k27ac_2	Yes-Insulator_BEAF	Yes-Insulator_CP190	Yes-Insulator_MDJ4	Yes-orer_gaf_1	Yes-orer_wce_1	Yes-tl10b_h3k27ac_1	Yes-tl10b_h3k27ac_3	Yes-TSS	Yes-ZLD_cycle13	Yes-ZLD_cycle14	8	alphaTub84B	0	2650	46552	552	552	0	0	2650	2650	744552
chr2L:18444551:18445101:	Not-ATACseq_Interphase	Not-ATACseq_Mitosis	Not-Enhancer	Not-gd7_h3k27ac_1	Not-gd7_h3k27ac_2	Not-Insulator_BEAF	Not-Insulator_CP190	Not-Insulator_MDJ4	Yes-orer_gaf_1	Yes-orer_wce_1	Not-tl10b_h3k27ac_1	Not-tl10b_h3k27ac_3	Not-TSS	Not-ZLD_cycle13	Not-ZLD_cycle14	10	RpS26	1275	294552	288552	552	552	9900	0	294552	0	144900
chr3R:10048601:10049101:	Yes-ATACseq_Interphase	Yes-ATACseq_Mitosis	Not-Enhancer	Not-gd7_h3k27ac_1	Not-gd7_h3k27ac_2	Yes-Insulator_BEAF	Yes-Insulator_CP190	Not-Insulator_MDJ4	Yes-orer_gaf_1	Not-orer_wce_1	Not-tl10b_h3k27ac_1	Not-tl10b_h3k27ac_3	Yes-TSS	Not-ZLD_cycle13	Not-ZLD_cycle14	1	CG12811	0	248602	224900	602	602	473602	0	248602	70900	225900
chrX:3134601:3135901:	Yes-ATACseq_Interphase	Yes-ATACseq_Mitosis	Not-Enhancer	Yes-gd7_h3k27ac_1	Yes-gd7_h3k27ac_2	Not-Insulator_BEAF	Yes-Insulator_CP190	Yes-Insulator_MDJ4	Yes-orer_gaf_1	Yes-orer_wce_1	Yes-tl10b_h3k27ac_1	Yes-tl10b_h3k27ac_3	Yes-TSS	Yes-ZLD_cycle13	Yes-ZLD_cycle14	9	N	0	4602	568602	2602	602	179602	0	0	4100	719100
chr2R:11892601:11893301:	Yes-ATACseq_Interphase	Yes-ATACseq_Mitosis	Yes-enhancer	Yes-gd7_h3k27ac_1	Yes-gd7_h3k27ac_2	Yes-Insulator_BEAF	Yes-Insulator_CP190	Not-Insulator_MDJ4	Yes-orer_gaf_1	Not-orer_wce_1	Yes-tl10b_h3k27ac_1	Yes-tl10b_h3k27ac_3	Not-TSS	Yes-ZLD_cycle13	Yes-ZLD_cycle14	4	eEF1alpha1	1467	252602	312700	700	700	82602	0	52602	52602	306700
chr3R:4478001:4479301:	Not-ATACseq_Interphase	Not-ATACseq_Mitosis	Not-Enhancer	Yes-gd7_h3k27ac_1	Yes-gd7_h3k27ac_2	Yes-Insulator_BEAF	Yes-Insulator_CP190	Yes-Insulator_MDJ4	Yes-orer_gaf_1	Yes-orer_wce_1	Yes-tl10b_h3k27ac_1	Yes-tl10b_h3k27ac_3	Yes-TSS	Not-ZLD_cycle13	Not-ZLD_cycle14	4	CG31523	0	298002	46002	44002	700	3002	0	150700	28002	303002
chr3L:13922751:13923301:	Yes-ATACseq_Interphase	Yes-ATACseq_Mitosis	Not-Enhancer	Yes-gd7_h3k27ac_1	Yes-gd7_h3k27ac_2	Not-Insulator_BEAF	Not-Insulator_CP190	Yes-Insulator_MDJ4	Yes-orer_gaf_1	Not-orer_wce_1	Not-tl10b_h3k27ac_1	Not-tl10b_h3k27ac_3	Not-TSS	Yes-ZLD_cycle13	Yes-ZLD_cycle14	2	Rgl	2034	256700	128700	72700	700	252752	0	42752	116700	266700
chrX:616751:617451:	Yes-ATACseq_Interphase	Yes-ATACseq_Mitosis	Not-Enhancer	Yes-gd7_h3k27ac_1	Yes-gd7_h3k27ac_2	Yes-Insulator_BEAF	Yes-Insulator_CP190	Yes-Insulator_MDJ4	Yes-orer_gaf_1	Not-orer_wce_1	Yes-tl10b_h3k27ac_1	Yes-tl10b_h3k27ac_3	Not-TSS	Not-ZLD_cycle13	Yes-ZLD_cycle14	8	CG13366	2744	0	8752	36550	752	0	0	2550	2550	6752
chrX:13284201:13285101:	Yes-ATACseq_Interphase	Yes-ATACseq_Mitosis	Yes-enhancer	Yes-gd7_h3k27ac_1	Not-gd7_h3k27ac_2	Yes-Insulator_BEAF	Not-Insulator_CP190	Not-Insulator_MDJ4	Yes-orer_gaf_1	Not-orer_wce_1	Not-tl10b_h3k27ac_1	Not-tl10b_h3k27ac_3	Not-TSS	Not-ZLD_cycle13	Not-ZLD_cycle14	9	HDAC4	531	314900	1296202	900	900	4202	0	14202	14202	704202
chr2R:9957901:9958951:	Yes-ATACseq_Interphase	Yes-ATACseq_Mitosis	Yes-enhancer	Yes-gd7_h3k27ac_1	Yes-gd7_h3k27ac_2	Yes-Insulator_BEAF	Yes-Insulator_CP190	Not-Insulator_MDJ4	Yes-orer_gaf_1	Yes-orer_wce_1	Not-tl10b_h3k27ac_1	Not-tl10b_h3k27ac_3	Yes-TSS	Not-ZLD_cycle13	Not-ZLD_cycle14	5	Mef2	0	851050	31050	3050	1050	0	0	117902	107902	272902
chr3R:30563051:30564051:	Yes-ATACseq_Interphase	Yes-ATACseq_Mitosis	Not-Enhancer	Yes-gd7_h3k27ac_1	Yes-gd7_h3k27ac_2	Yes-Insulator_BEAF	Yes-Insulator_CP190	Yes-Insulator_MDJ4	Yes-orer_gaf_1	Not-orer_wce_1	Yes-tl10b_h3k27ac_1	Yes-tl10b_h3k27ac_3	Not-TSS	Not-ZLD_cycle13	Not-ZLD_cycle14	5	CG34155	2853	255950	285950	99052	1052	3052	0	103052	0	108052
chrX:19264201:19264801:	Not-ATACseq_Interphase	Not-ATACseq_Mitosis	Not-Enhancer	Not-gd7_h3k27ac_1	Not-gd7_h3k27ac_2	Not-Insulator_BEAF	Not-Insulator_CP190	Not-Insulator_MDJ4	Yes-orer_gaf_1	Yes-orer_wce_1	Not-tl10b_h3k27ac_1	Not-tl10b_h3k27ac_3	Not-TSS	Not-ZLD_cycle13	Not-ZLD_cycle14	4	Vav	2382	0	61200	61200	1200	239202	0	14202	54202	239202
chr2R:12591301:12592801:	Yes-ATACseq_Interphase	Yes-ATACseq_Mitosis	Yes-enhancer	Yes-gd7_h3k27ac_1	Yes-gd7_h3k27ac_2	Yes-Insulator_BEAF	Yes-Insulator_CP190	Yes-Insulator_MDJ4	Yes-orer_gaf_1	Not-orer_wce_1	Yes-tl10b_h3k27ac_1	Yes-tl10b_h3k27ac_3	Not-TSS	Yes-ZLD_cycle13	Yes-ZLD_cycle14	3	Sin3A	116	141302	137302	1302	1302	7200	0	131302	11302	146302
chr2R:10422951:10424651:	Yes-ATACseq_Interphase	Yes-ATACseq_Mitosis	Not-Enhancer	Yes-gd7_h3k27ac_1	Yes-gd7_h3k27ac_2	Yes-Insulator_BEAF	Yes-Insulator_CP190	Yes-Insulator_MDJ4	Yes-orer_gaf_1	Not-orer_wce_1	Yes-tl10b_h3k27ac_1	Yes-tl10b_h3k27ac_3	Yes-TSS	Yes-ZLD_cycle13	Yes-ZLD_cycle14	7	Prx2540-1	0	385350	78952	1350	1350	0	0	35350	5350	7952
chr3L:2585601:2586651:	Yes-ATACseq_Interphase	Yes-ATACseq_Mitosis	Not-Enhancer	Yes-gd7_h3k27ac_1	Yes-gd7_h3k27ac_2	Yes-Insulator_BEAF	Yes-Insulator_CP190	Not-Insulator_MDJ4	Yes-orer_gaf_1	Yes-orer_wce_1	Yes-tl10b_h3k27ac_1	Yes-tl10b_h3k27ac_3	Yes-TSS	Yes-ZLD_cycle13	Yes-ZLD_cycle14	5	msn	0	253350	93350	1350	1350	0	0	95602	125602	215602
chrX:2343351:2343851:	Not-ATACseq_Interphase	Yes-ATACseq_Mitosis	Not-Enhancer	Yes-gd7_h3k27ac_1	Yes-gd7_h3k27ac_2	Yes-Insulator_BEAF	Yes-Insulator_CP190	Not-Insulator_MDJ4	Yes-orer_gaf_1	Not-orer_wce_1	Not-tl10b_h3k27ac_1	Not-tl10b_h3k27ac_3	Not-TSS	Not-ZLD_cycle13	Yes-ZLD_cycle14	4	mRpL14	798	86150	220150	1352	1352	0	0	76150	63352	1511150
chrX:18789851:18790351:	Yes-ATACseq_Interphase	Yes-ATACseq_Mitosis	Not-Enhancer	Yes-gd7_h3k27ac_1	Yes-gd7_h3k27ac_2	Yes-Insulator_BEAF	Not-Insulator_CP190	Not-Insulator_MDJ4	Yes-orer_gaf_1	Not-orer_wce_1	Yes-tl10b_h3k27ac_1	Yes-tl10b_h3k27ac_3	Not-TSS	Yes-ZLD_cycle13	Yes-ZLD_cycle14	3	Atg101	1317	9650	1650	1650	1650	0	0	9650	29650	0
chr3L:4409801:4410301:	Not-ATACseq_Interphase	Yes-ATACseq_Mitosis	Not-Enhancer	Yes-gd7_h3k27ac_1	Yes-gd7_h3k27ac_2	Not-Insulator_BEAF	Yes-Insulator_CP190	Yes-Insulator_MDJ4	Yes-orer_gaf_1	Not-orer_wce_1	Yes-tl10b_h3k27ac_1	Yes-tl10b_h3k27ac_3	Not-TSS	Yes-ZLD_cycle13	Yes-ZLD_cycle14	4	DOR	2859	619802	0	1802	1802	139802	0	9802	9802	139802
chr2R:17547901:17548751:	Yes-ATACseq_Interphase	Yes-ATACseq_Mitosis	Not-Enhancer	Yes-gd7_h3k27ac_1	Yes-gd7_h3k27ac_2	Yes-Insulator_BEAF	Yes-Insulator_CP190	Not-Insulator_MDJ4	Yes-orer_gaf_1	Yes-orer_wce_1	Yes-tl10b_h3k27ac_1	Yes-tl10b_h3k27ac_3	Not-TSS	Yes-ZLD_cycle13	Yes-ZLD_cycle14	8	MESR4	133	127902	105902	1902	1902	36250	0	31250	11250	442902
chr3L:5657501:5658051:	Not-ATACseq_Interphase	Not-ATACseq_Mitosis	Yes-enhancer	Not-gd7_h3k27ac_1	Not-gd7_h3k27ac_2	Not-Insulator_BEAF	Not-Insulator_CP190	Yes-Insulator_MDJ4	Yes-orer_gaf_1	Not-orer_wce_1	Not-tl10b_h3k27ac_1	Not-tl10b_h3k27ac_3	Yes-TSS	Not-ZLD_cycle13	Not-ZLD_cycle14	4	sif	0	77502	1950	1950	1950	141950	0	77502	67502	962502
chrX:2011951:2012651:	Yes-ATACseq_Interphase	Yes-ATACseq_Mitosis	Not-Enhancer	Yes-gd7_h3k27ac_1	Yes-gd7_h3k27ac_2	Yes-Insulator_BEAF	Not-Insulator_CP190	Yes-Insulator_MDJ4	Yes-orer_gaf_1	Yes-orer_wce_1	Yes-tl10b_h3k27ac_1	Yes-tl10b_h3k27ac_3	Not-TSS	Yes-ZLD_cycle13	Yes-ZLD_cycle14	0	east	1092	151952	185952	1952	1952	0	0	97350	97350	1246952
chrX:19321751:19323951:	Yes-ATACseq_Interphase	Yes-ATACseq_Mitosis	Not-Enhancer	Not-gd7_h3k27ac_1	Not-gd7_h3k27ac_2	Not-Insulator_BEAF	Not-Insulator_CP190	Not-Insulator_MDJ4	Yes-orer_gaf_1	Not-orer_wce_1	Not-tl10b_h3k27ac_1	Not-tl10b_h3k27ac_3	Yes-TSS	Yes-ZLD_cycle13	Yes-ZLD_cycle14	17	out	0	51752	2050	2050	2050	296752	0	71752	111752	296752
chr3L:4252051:4252601:	Yes-ATACseq_Interphase	Yes-ATACseq_Mitosis	Not-Enhancer	Yes-gd7_h3k27ac_1	Not-gd7_h3k27ac_2	Yes-Insulator_BEAF	Not-Insulator_CP190	Yes-Insulator_MDJ4	Yes-orer_gaf_1	Yes-orer_wce_1	Yes-tl10b_h3k27ac_1	Yes-tl10b_h3k27ac_3	Not-TSS	Yes-ZLD_cycle13	Yes-ZLD_cycle14	2	ago	1705	462052	114052	33400	2052	12400	0	122052	0	12400
chr2L:9613151:9613801:	Not-ATACseq_Interphase	Not-ATACseq_Mitosis	Not-Enhancer	Yes-gd7_h3k27ac_1	Yes-gd7_h3k27ac_2	Yes-Insulator_BEAF	Yes-Insulator_CP190	Yes-Insulator_MDJ4	Yes-orer_gaf_1	Not-orer_wce_1	Yes-tl10b_h3k27ac_1	Yes-tl10b_h3k27ac_3	Yes-TSS	Not-ZLD_cycle13	Not-ZLD_cycle14	3	Trx-2	0	286200	1285152	12200	2200	86200	0	76200	86200	271200
chr3R:6816201:6816851:	Yes-ATACseq_Interphase	Yes-ATACseq_Mitosis	Not-Enhancer	Yes-gd7_h3k27ac_1	Yes-gd7_h3k27ac_2	Not-Insulator_BEAF	Not-Insulator_CP190	Not-Insulator_MDJ4	Yes-orer_gaf_1	Yes-orer_wce_1	Yes-tl10b_h3k27ac_1	Yes-tl10b_h3k27ac_3	Not-TSS	Yes-ZLD_cycle13	Yes-ZLD_cycle14	4	Dfd	24366	106202	0	202	2202	0	0	76202	46202	476202
chr3R:11956301:11957001:	Not-ATACseq_Interphase	Not-ATACseq_Mitosis	Not-Enhancer	Yes-gd7_h3k27ac_1	Yes-gd7_h3k27ac_2	Not-Insulator_BEAF	Not-Insulator_CP190	Not-Insulator_MDJ4	Not-orer_gaf_1	Not-orer_wce_1	Yes-tl10b_h3k27ac_1	Yes-tl10b_h3k27ac_3	Yes-TSS	Not-ZLD_cycle13	Not-ZLD_cycle14	4	Hsp70Aa	0	196302	340302	167000	2302	0	0	13000	13000	616302
chrX:7320601:7321351:	Yes-ATACseq_Interphase	Yes-ATACseq_Mitosis	Not-Enhancer	Not-gd7_h3k27ac_1	Not-gd7_h3k27ac_2	Not-Insulator_BEAF	Not-Insulator_CP190	Not-Insulator_MDJ4	Yes-orer_gaf_1	Yes-orer_wce_1	Yes-tl10b_h3k27ac_1	Not-tl10b_h3k27ac_3	Not-TSS	Yes-ZLD_cycle13	Yes-ZLD_cycle14	8	Atg5	2419	10602	650	650	2650	20602	0	10602	10602	10602
chr3L:14624751:14625301:	Yes-ATACseq_Interphase	Yes-ATACseq_Mitosis	Not-Enhancer	Yes-gd7_h3k27ac_1	Yes-gd7_h3k27ac_2	Not-Insulator_BEAF	Yes-Insulator_CP190	Yes-Insulator_MDJ4	Yes-orer_gaf_1	Not-orer_wce_1	Not-tl10b_h3k27ac_1	Not-tl10b_h3k27ac_3	Not-TSS	Yes-ZLD_cycle13	Yes-ZLD_cycle14	4	CG9628	1956	134700	314700	700	2700	0	0	144700	0	144700
chr2L:19570951:19573251:	Yes-ATACseq_Interphase	Yes-ATACseq_Mitosis	Not-Enhancer	Yes-gd7_h3k27ac_1	Yes-gd7_h3k27ac_2	Yes-Insulator_BEAF	Yes-Insulator_CP190	Yes-Insulator_MDJ4	Yes-orer_gaf_1	Yes-orer_wce_1	Yes-tl10b_h3k27ac_1	Yes-tl10b_h3k27ac_3	Not-TSS	Yes-ZLD_cycle13	Yes-ZLD_cycle14	16	spi	4064	496750	236750	750	2750	0	0	952	952	0
chr2R:9283951:9285151:	Yes-ATACseq_Interphase	Yes-ATACseq_Mitosis	Not-Enhancer	Yes-gd7_h3k27ac_1	Yes-gd7_h3k27ac_2	Yes-Insulator_BEAF	Yes-Insulator_CP190	Yes-Insulator_MDJ4	Yes-orer_gaf_1	Yes-orer_wce_1	Yes-tl10b_h3k27ac_1	Yes-tl10b_h3k27ac_3	Yes-TSS	Not-ZLD_cycle13	Yes-ZLD_cycle14	7	Pkn	0	663952	704850	108850	2850	0	0	124850	93952	83952
chr3L:4252951:4253551:	Yes-ATACseq_Interphase	Yes-ATACseq_Mitosis	Not-Enhancer	Yes-gd7_h3k27ac_1	Yes-gd7_h3k27ac_2	Yes-Insulator_BEAF	Yes-Insulator_CP190	Yes-Insulator_MDJ4	Yes-orer_gaf_1	Yes-orer_wce_1	Yes-tl10b_h3k27ac_1	Yes-tl10b_h3k27ac_3	Not-TSS	Yes-ZLD_cycle13	Yes-ZLD_cycle14	1	ago	755	462952	114952	32450	2952	11450	0	122952	0	11450
chr3L:13919701:13921001:	Not-ATACseq_Interphase	Not-ATACseq_Mitosis	Not-Enhancer	Not-gd7_h3k27ac_1	Not-gd7_h3k27ac_2	Not-Insulator_BEAF	Not-Insulator_CP190	Not-Insulator_MDJ4	Yes-orer_gaf_1	Not-orer_wce_1	Not-tl10b_h3k27ac_1	Not-tl10b_h3k27ac_3	Not-TSS	Yes-ZLD_cycle13	Yes-ZLD_cycle14	10	Rgl	4334	259000	131000	75000	3000	249702	0	39702	119000	269000
chrX:12760201:12760751:	Not-ATACseq_Interphase	Not-ATACseq_Mitosis	Not-Enhancer	Not-gd7_h3k27ac_1	Not-gd7_h3k27ac_2	Yes-Insulator_BEAF	Not-Insulator_CP190	Not-Insulator_MDJ4	Yes-orer_gaf_1	Not-orer_wce_1	Not-tl10b_h3k27ac_1	Not-tl10b_h3k27ac_3	Yes-TSS	Not-ZLD_cycle13	Not-ZLD_cycle14	5	ade5	0	170202	772202	61250	3250	105202	0	160202	202	180202
chrX:10729301:10730551:	Yes-ATACseq_Interphase	Yes-ATACseq_Mitosis	Not-Enhancer	Yes-gd7_h3k27ac_1	Yes-gd7_h3k27ac_2	Yes-Insulator_BEAF	Yes-Insulator_CP190	Yes-Insulator_MDJ4	Yes-orer_gaf_1	Not-orer_wce_1	Not-tl10b_h3k27ac_1	Not-tl10b_h3k27ac_3	Not-TSS	Yes-ZLD_cycle13	Yes-ZLD_cycle14	4	ras	13951	69450	237302	197450	3302	259302	0	79450	79450	254302
chr3R:8119701:8120351:	Not-ATACseq_Interphase	Not-ATACseq_Mitosis	Not-Enhancer	Yes-gd7_h3k27ac_1	Yes-gd7_h3k27ac_2	Not-Insulator_BEAF	Not-Insulator_CP190	Not-Insulator_MDJ4	Yes-orer_gaf_1	Yes-orer_wce_1	Not-tl10b_h3k27ac_1	Not-tl10b_h3k27ac_3	Not-TSS	Not-ZLD_cycle13	Yes-ZLD_cycle14	4	CG7878	2374	179650	153650	1650	3650	0	0	0	0	689650
chr2R:10420901:10422351:	Yes-ATACseq_Interphase	Yes-ATACseq_Mitosis	Not-Enhancer	Yes-gd7_h3k27ac_1	Yes-gd7_h3k27ac_2	Yes-Insulator_BEAF	Yes-Insulator_CP190	Yes-Insulator_MDJ4	Yes-orer_gaf_1	Not-orer_wce_1	Yes-tl10b_h3k27ac_1	Yes-tl10b_h3k27ac_3	Yes-TSS	Yes-ZLD_cycle13	Yes-ZLD_cycle14	7	CG33474	0	387650	76902	3650	3650	0	0	37650	7650	5902
chr2R:9954751:9956051:	Not-ATACseq_Interphase	Not-ATACseq_Mitosis	Yes-enhancer	Yes-gd7_h3k27ac_1	Yes-gd7_h3k27ac_2	Not-Insulator_BEAF	Not-Insulator_CP190	Not-Insulator_MDJ4	Yes-orer_gaf_1	Not-orer_wce_1	Not-tl10b_h3k27ac_1	Not-tl10b_h3k27ac_3	Not-TSS	Yes-ZLD_cycle13	Yes-ZLD_cycle14	13	Mef2	2807	853950	33950	5950	3950	0	0	114752	104752	269752
chr3L:7134001:7135301:	Yes-ATACseq_Interphase	Yes-ATACseq_Mitosis	Not-Enhancer	Yes-gd7_h3k27ac_1	Yes-gd7_h3k27ac_2	Not-Insulator_BEAF	Yes-Insulator_CP190	Yes-Insulator_MDJ4	Yes-orer_gaf_1	Yes-orer_wce_1	Not-tl10b_h3k27ac_1	Not-tl10b_h3k27ac_3	Yes-TSS	Yes-ZLD_cycle13	Yes-ZLD_cycle14	5	melt	0	164002	48700	48700	4002	99700	0	164002	0	159002
chr2R:10534051:10536651:	Yes-ATACseq_Interphase	Yes-ATACseq_Mitosis	Yes-enhancer	Yes-gd7_h3k27ac_1	Yes-gd7_h3k27ac_2	Not-Insulator_BEAF	Yes-Insulator_CP190	Yes-Insulator_MDJ4	Yes-orer_gaf_1	Yes-orer_wce_1	Yes-tl10b_h3k27ac_1	Yes-tl10b_h3k27ac_3	Not-TSS	Yes-ZLD_cycle13	Yes-ZLD_cycle14	17	lola	6640	273350	2052	4052	4052	0	0	0	13350	119052
chr2R:16856151:16857551:	Yes-ATACseq_Interphase	Yes-ATACseq_Mitosis	Not-Enhancer	Yes-gd7_h3k27ac_1	Yes-gd7_h3k27ac_2	Yes-Insulator_BEAF	Yes-Insulator_CP190	Not-Insulator_MDJ4	Yes-orer_gaf_1	Yes-orer_wce_1	Yes-tl10b_h3k27ac_1	Yes-tl10b_h3k27ac_3	Yes-TSS	Yes-ZLD_cycle13	Yes-ZLD_cycle14	8	Dek	0	552450	6152	6152	4152	1152	0	6152	6152	6152
chr3R:11958151:11958851:	Not-ATACseq_Interphase	Not-ATACseq_Mitosis	Not-Enhancer	Yes-gd7_h3k27ac_1	Yes-gd7_h3k27ac_2	Not-Insulator_BEAF	Not-Insulator_CP190	Not-Insulator_MDJ4	Yes-orer_gaf_1	Not-orer_wce_1	Yes-tl10b_h3k27ac_1	Yes-tl10b_h3k27ac_3	Yes-TSS	Not-ZLD_cycle13	Not-ZLD_cycle14	4	Hsp70Ab	0	198152	342152	165150	4152	0	0	11150	11150	618152
chr3R:9502301:9503001:	Not-ATACseq_Interphase	Not-ATACseq_Mitosis	Not-Enhancer	Not-gd7_h3k27ac_1	Not-gd7_h3k27ac_2	Yes-Insulator_BEAF	Yes-Insulator_CP190	Not-Insulator_MDJ4	Yes-orer_gaf_1	Yes-orer_wce_1	Not-tl10b_h3k27ac_1	Not-tl10b_h3k27ac_3	Yes-TSS	Not-ZLD_cycle13	Not-ZLD_cycle14	3	RhoL	0	287000	102302	4302	4302	2302	0	37000	27000	272302
chr2L:594401:595551:	Yes-ATACseq_Interphase	Yes-ATACseq_Mitosis	Yes-enhancer	Not-gd7_h3k27ac_1	Not-gd7_h3k27ac_2	Not-Insulator_BEAF	Not-Insulator_CP190	Not-Insulator_MDJ4	Yes-orer_gaf_1	Yes-orer_wce_1	Not-tl10b_h3k27ac_1	Not-tl10b_h3k27ac_3	Yes-TSS	Yes-ZLD_cycle13	Yes-ZLD_cycle14	10	Gsc	0	24402	750450	4450	4450	0	0	14402	24402	244450
chr2L:7048901:7049551:	Yes-ATACseq_Interphase	Yes-ATACseq_Mitosis	Not-Enhancer	Yes-gd7_h3k27ac_1	Yes-gd7_h3k27ac_2	Not-Insulator_BEAF	Yes-Insulator_CP190	Yes-Insulator_MDJ4	Yes-orer_gaf_1	Yes-orer_wce_1	Yes-tl10b_h3k27ac_1	Yes-tl10b_h3k27ac_3	Not-TSS	Yes-ZLD_cycle13	Yes-ZLD_cycle14	4	Mnn1	6750	200450	432902	80902	4450	0	0	18902	28902	450
chr3R:7088601:7089351:	Yes-ATACseq_Interphase	Yes-ATACseq_Mitosis	Not-Enhancer	Yes-gd7_h3k27ac_1	Yes-gd7_h3k27ac_2	Yes-Insulator_BEAF	Yes-Insulator_CP190	Not-Insulator_MDJ4	Yes-orer_gaf_1	Yes-orer_wce_1	Yes-tl10b_h3k27ac_1	Yes-tl10b_h3k27ac_3	Not-TSS	Not-ZLD_cycle13	Not-ZLD_cycle14	0	alphaTub84B	2003	650	50602	4602	4602	0	0	650	650	748602
chr3L:1794051:1795351:	Yes-ATACseq_Interphase	Yes-ATACseq_Mitosis	Not-Enhancer	Yes-gd7_h3k27ac_1	Yes-gd7_h3k27ac_2	Yes-Insulator_BEAF	Yes-Insulator_CP190	Not-Insulator_MDJ4	Yes-orer_gaf_1	Yes-orer_wce_1	Not-tl10b_h3k27ac_1	Yes-tl10b_h3k27ac_3	Yes-TSS	Yes-ZLD_cycle13	Yes-ZLD_cycle14	9	dlt	0	414650	146052	6650	4650	144052	0	224052	54650	144052
chrX:12574651:12575301:	Yes-ATACseq_Interphase	Not-ATACseq_Mitosis	Not-Enhancer	Not-gd7_h3k27ac_1	Not-gd7_h3k27ac_2	Not-Insulator_BEAF	Not-Insulator_CP190	Not-Insulator_MDJ4	Yes-orer_gaf_1	Not-orer_wce_1	Not-tl10b_h3k27ac_1	Yes-tl10b_h3k27ac_3	Not-TSS	Yes-ZLD_cycle13	Yes-ZLD_cycle14	4	hwt	6200	4700	586652	4700	4700	4700	0	14700	14700	0
chr3R:25880251:25881101:	Yes-ATACseq_Interphase	Yes-ATACseq_Mitosis	Not-Enhancer	Yes-gd7_h3k27ac_1	Yes-gd7_h3k27ac_2	Yes-Insulator_BEAF	Yes-Insulator_CP190	Yes-Insulator_MDJ4	Yes-orer_gaf_1	Yes-orer_wce_1	Yes-tl10b_h3k27ac_1	Yes-tl10b_h3k27ac_3	Not-TSS	Not-ZLD_cycle13	Not-ZLD_cycle14	3	Tsp96F	326	138900	1126252	4900	4900	0	0	128900	252	0
chr3R:16449101:16450051:	Yes-ATACseq_Interphase	Yes-ATACseq_Mitosis	Not-Enhancer	Yes-gd7_h3k27ac_1	Yes-gd7_h3k27ac_2	Not-Insulator_BEAF	Not-Insulator_CP190	Not-Insulator_MDJ4	Yes-orer_gaf_1	Not-orer_wce_1	Not-tl10b_h3k27ac_1	Yes-tl10b_h3k27ac_3	Not-TSS	Not-ZLD_cycle13	Not-ZLD_cycle14	13	Pak3	3770	179950	103102	103102	5102	4102	0	0	0	489102
chrX:10731151:10732401:	Yes-ATACseq_Interphase	Yes-ATACseq_Mitosis	Not-Enhancer	Yes-gd7_h3k27ac_1	Yes-gd7_h3k27ac_2	Not-Insulator_BEAF	Not-Insulator_CP190	Not-Insulator_MDJ4	Yes-orer_gaf_1	Not-orer_wce_1	Yes-tl10b_h3k27ac_1	Yes-tl10b_h3k27ac_3	Not-TSS	Yes-ZLD_cycle13	Yes-ZLD_cycle14	7	ras	12101	67600	239152	195600	5152	261152	0	77600	77600	256152
chr2L:15491801:15492551:	Yes-ATACseq_Interphase	Yes-ATACseq_Mitosis	Yes-enhancer	Not-gd7_h3k27ac_1	Not-gd7_h3k27ac_2	Not-Insulator_BEAF	Not-Insulator_CP190	Not-Insulator_MDJ4	Yes-orer_gaf_1	Yes-orer_wce_1	Yes-tl10b_h3k27ac_1	Yes-tl10b_h3k27ac_3	Not-TSS	Yes-ZLD_cycle13	Yes-ZLD_cycle14	6	lace	6576	0	17802	3450	5450	1802	0	1802	0	1802
chr2R:21047601:21048501:	Yes-ATACseq_Interphase	Yes-ATACseq_Mitosis	Not-Enhancer	Yes-gd7_h3k27ac_1	Yes-gd7_h3k27ac_2	Yes-Insulator_BEAF	Not-Insulator_CP190	Yes-Insulator_MDJ4	Yes-orer_gaf_1	Yes-orer_wce_1	Yes-tl10b_h3k27ac_1	Yes-tl10b_h3k27ac_3	Not-TSS	Yes-ZLD_cycle13	Yes-ZLD_cycle14	4	shg	8696	47602	5500	3500	5500	2602	0	47602	37602	72602
chr3R:23669301:23670501:	Not-ATACseq_Interphase	Not-ATACseq_Mitosis	Yes-enhancer	Not-gd7_h3k27ac_1	Not-gd7_h3k27ac_2	Not-Insulator_BEAF	Not-Insulator_CP190	Not-Insulator_MDJ4	Yes-orer_gaf_1	Not-orer_wce_1	Not-tl10b_h3k27ac_1	Not-tl10b_h3k27ac_3	Yes-TSS	Not-ZLD_cycle13	Yes-ZLD_cycle14	10	CG31145	0	229500	7500	3500	5500	134500	0	66166	39500	129500
chr3R:11340051:11340501:	Not-ATACseq_Interphase	Not-ATACseq_Mitosis	Not-Enhancer	Not-gd7_h3k27ac_1	Not-gd7_h3k27ac_2	Not-Insulator_BEAF	Not-Insulator_CP190	Not-Insulator_MDJ4	Yes-orer_gaf_1	Not-orer_wce_1	Not-tl10b_h3k27ac_1	Not-tl10b_h3k27ac_3	Not-TSS	Not-ZLD_cycle13	Not-ZLD_cycle14	5	pros	11572	130052	122052	3500	5500	0	0	19500	39500	52
chrX:19259751:19260501:	Yes-ATACseq_Interphase	Yes-ATACseq_Mitosis	Not-Enhancer	Yes-gd7_h3k27ac_1	Yes-gd7_h3k27ac_2	Yes-Insulator_BEAF	Yes-Insulator_CP190	Not-Insulator_MDJ4	Yes-orer_gaf_1	Yes-orer_wce_1	Yes-tl10b_h3k27ac_1	Yes-tl10b_h3k27ac_3	Not-TSS	Not-ZLD_cycle13	Yes-ZLD_cycle14	6	rictor	739	0	65500	65500	5500	234752	0	9752	49752	234752
chr3L:15825401:15826451:	Yes-ATACseq_Interphase	Yes-ATACseq_Mitosis	Not-Enhancer	Yes-gd7_h3k27ac_1	Yes-gd7_h3k27ac_2	Yes-Insulator_BEAF	Yes-Insulator_CP190	Not-Insulator_MDJ4	Yes-orer_gaf_1	Not-orer_wce_1	Yes-tl10b_h3k27ac_1	Yes-tl10b_h3k27ac_3	Yes-TSS	Not-ZLD_cycle13	Not-ZLD_cycle14	5	DCP2	0	283550	181550	125550	5550	402	0	0	0	188550
chr3L:11821651:11822401:	Not-ATACseq_Interphase	Not-ATACseq_Mitosis	Yes-enhancer	Yes-gd7_h3k27ac_1	Yes-gd7_h3k27ac_2	Yes-Insulator_BEAF	Yes-Insulator_CP190	Not-Insulator_MDJ4	Yes-orer_gaf_1	Not-orer_wce_1	Yes-tl10b_h3k27ac_1	Yes-tl10b_h3k27ac_3	Yes-TSS	Not-ZLD_cycle13	Not-ZLD_cycle14	4	CG11597	0	631652	661652	7600	5600	0	0	141652	1652	131652
chrX:8409651:8412151:	Yes-ATACseq_Interphase	Yes-ATACseq_Mitosis	Not-Enhancer	Yes-gd7_h3k27ac_1	Yes-gd7_h3k27ac_2	Not-Insulator_BEAF	Yes-Insulator_CP190	Yes-Insulator_MDJ4	Yes-orer_gaf_1	Yes-orer_wce_1	Yes-tl10b_h3k27ac_1	Yes-tl10b_h3k27ac_3	Yes-TSS	Yes-ZLD_cycle13	Yes-ZLD_cycle14	21	lawc	0	197850	443850	1652	5652	4652	0	0	0	139652
chr2L:3803101:3804251:	Yes-ATACseq_Interphase	Yes-ATACseq_Mitosis	Not-Enhancer	Yes-gd7_h3k27ac_1	Not-gd7_h3k27ac_2	Yes-Insulator_BEAF	Yes-Insulator_CP190	Yes-Insulator_MDJ4	Yes-orer_gaf_1	Not-orer_wce_1	Not-tl10b_h3k27ac_1	Yes-tl10b_h3k27ac_3	Yes-TSS	Not-ZLD_cycle13	Yes-ZLD_cycle14	6	Reph	0	5750	191102	7750	5750	183102	0	5750	15750	183102
chr3R:18169851:18170451:	Yes-ATACseq_Interphase	Yes-ATACseq_Mitosis	Not-Enhancer	Not-gd7_h3k27ac_1	Not-gd7_h3k27ac_2	Not-Insulator_BEAF	Not-Insulator_CP190	Yes-Insulator_MDJ4	Yes-orer_gaf_1	Yes-orer_wce_1	Not-tl10b_h3k27ac_1	Not-tl10b_h3k27ac_3	Not-TSS	Not-ZLD_cycle13	Not-ZLD_cycle14	5	wrd	2095	1079852	87852	5852	5852	84852	0	99852	89550	84852
chrX:19631201:19631901:	Yes-ATACseq_Interphase	Yes-ATACseq_Mitosis	Not-Enhancer	Not-gd7_h3k27ac_1	Not-gd7_h3k27ac_2	Not-Insulator_BEAF	Not-Insulator_CP190	Yes-Insulator_MDJ4	Yes-orer_gaf_1	Not-orer_wce_1	Not-tl10b_h3k27ac_1	Not-tl10b_h3k27ac_3	Not-TSS	Not-ZLD_cycle13	Not-ZLD_cycle14	6	CG14212	5497	131202	303202	6100	6100	133100	0	128100	118100	228100
chrX:11350501:11351401:	Yes-ATACseq_Interphase	Yes-ATACseq_Mitosis	Not-Enhancer	Yes-gd7_h3k27ac_1	Yes-gd7_h3k27ac_2	Yes-Insulator_BEAF	Yes-Insulator_CP190	Not-Insulator_MDJ4	Yes-orer_gaf_1	Not-orer_wce_1	Yes-tl10b_h3k27ac_1	Yes-tl10b_h3k27ac_3	Yes-TSS	Not-ZLD_cycle13	Not-ZLD_cycle14	4	CG1737	0	10502	140502	6600	6600	502	0	10502	10502	10502
chr3R:28330451:28331251:	Yes-ATACseq_Interphase	Yes-ATACseq_Mitosis	Not-Enhancer	Yes-gd7_h3k27ac_1	Yes-gd7_h3k27ac_2	Yes-Insulator_BEAF	Not-Insulator_CP190	Yes-Insulator_MDJ4	Yes-orer_gaf_1	Yes-orer_wce_1	Yes-tl10b_h3k27ac_1	Yes-tl10b_h3k27ac_3	Not-TSS	Not-ZLD_cycle13	Not-ZLD_cycle14	5	larp	5189	452	474750	6750	6750	0	0	452	452	452
chr3L:16483401:16484501:	Yes-ATACseq_Interphase	Yes-ATACseq_Mitosis	Not-Enhancer	Not-gd7_h3k27ac_1	Not-gd7_h3k27ac_2	Yes-Insulator_BEAF	Not-Insulator_CP190	Not-Insulator_MDJ4	Yes-orer_gaf_1	Yes-orer_wce_1	Not-tl10b_h3k27ac_1	Not-tl10b_h3k27ac_3	Yes-TSS	Yes-ZLD_cycle13	Yes-ZLD_cycle14	5	aos	0	73402	19402	71402	7500	3402	0	83402	83402	80500
chr3L:11819551:11820401:	Not-ATACseq_Interphase	Not-ATACseq_Mitosis	Yes-enhancer	Not-gd7_h3k27ac_1	Not-gd7_h3k27ac_2	Yes-Insulator_BEAF	Not-Insulator_CP190	Not-Insulator_MDJ4	Yes-orer_gaf_1	Not-orer_wce_1	Not-tl10b_h3k27ac_1	Not-tl10b_h3k27ac_3	Not-TSS	Not-ZLD_cycle13	Yes-ZLD_cycle14	5	CG11597	1874	629552	659552	9600	7600	0	0	139552	0	129552
chr2R:8241801:8242351:	Not-ATACseq_Interphase	Not-ATACseq_Mitosis	Yes-enhancer	Not-gd7_h3k27ac_1	Yes-gd7_h3k27ac_2	Not-Insulator_BEAF	Not-Insulator_CP190	Not-Insulator_MDJ4	Yes-orer_gaf_1	Not-orer_wce_1	Not-tl10b_h3k27ac_1	Not-tl10b_h3k27ac_3	Not-TSS	Not-ZLD_cycle13	Yes-ZLD_cycle14	4	pnut	4531	11802	9802	7650	7650	0	0	21802	21802	1802
chr2L:4371351:4372301:	Yes-ATACseq_Interphase	Yes-ATACseq_Mitosis	Not-Enhancer	Not-gd7_h3k27ac_1	Not-gd7_h3k27ac_2	Not-Insulator_BEAF	Not-Insulator_CP190	Not-Insulator_MDJ4	Yes-orer_gaf_1	Yes-orer_wce_1	Yes-tl10b_h3k27ac_1	Yes-tl10b_h3k27ac_3	Not-TSS	Yes-ZLD_cycle13	Yes-ZLD_cycle14	3	Traf4	9427	297700	313700	7700	7700	0	0	47700	7700	82700
chrX:16441901:16442201:	Not-ATACseq_Interphase	Not-ATACseq_Mitosis	Not-Enhancer	Yes-gd7_h3k27ac_1	Yes-gd7_h3k27ac_2	Yes-Insulator_BEAF	Yes-Insulator_CP190	Yes-Insulator_MDJ4	Yes-orer_gaf_1	Not-orer_wce_1	Not-tl10b_h3k27ac_1	Not-tl10b_h3k27ac_3	Not-TSS	Not-ZLD_cycle13	Not-ZLD_cycle14	3	rngo	469	161902	199800	5800	7800	2800	0	21902	21902	2800
chr3R:18171851:18173151:	Not-ATACseq_Interphase	Not-ATACseq_Mitosis	Not-Enhancer	Not-gd7_h3k27ac_1	Not-gd7_h3k27ac_2	Not-Insulator_BEAF	Not-Insulator_CP190	Not-Insulator_MDJ4	Yes-orer_gaf_1	Not-orer_wce_1	Not-tl10b_h3k27ac_1	Not-tl10b_h3k27ac_3	Not-TSS	Not-ZLD_cycle13	Yes-ZLD_cycle14	9	wrd	4095	1081852	89852	7852	7852	86852	0	101852	86850	86852
chr3L:19909951:19910451:	Yes-ATACseq_Interphase	Yes-ATACseq_Mitosis	Not-Enhancer	Yes-gd7_h3k27ac_1	Yes-gd7_h3k27ac_2	Yes-Insulator_BEAF	Yes-Insulator_CP190	Yes-Insulator_MDJ4	Yes-orer_gaf_1	Not-orer_wce_1	Yes-tl10b_h3k27ac_1	Yes-tl10b_h3k27ac_3	Yes-TSS	Yes-ZLD_cycle13	Yes-ZLD_cycle14	2	Prp3	0	9550	343952	9952	7952	0	0	0	0	9550
chrX:5754951:5755901:	Yes-ATACseq_Interphase	Yes-ATACseq_Mitosis	Yes-enhancer	Yes-gd7_h3k27ac_1	Yes-gd7_h3k27ac_2	Yes-Insulator_BEAF	Yes-Insulator_CP190	Not-Insulator_MDJ4	Yes-orer_gaf_1	Not-orer_wce_1	Yes-tl10b_h3k27ac_1	Yes-tl10b_h3k27ac_3	Yes-TSS	Not-ZLD_cycle13	Not-ZLD_cycle14	6	CG15771	0	94952	140952	8100	8100	0	0	84952	84952	0
chr2R:12025051:12025551:	Yes-ATACseq_Interphase	Yes-ATACseq_Mitosis	Not-Enhancer	Yes-gd7_h3k27ac_1	Yes-gd7_h3k27ac_2	Not-Insulator_BEAF	Not-Insulator_CP190	Yes-Insulator_MDJ4	Yes-orer_gaf_1	Yes-orer_wce_1	Not-tl10b_h3k27ac_1	Not-tl10b_h3k27ac_3	Yes-TSS	Not-ZLD_cycle13	Yes-ZLD_cycle14	1	otk2	0	154450	180450	112450	8450	0	0	144450	25052	174450
chr3L:17421251:17421901:	Not-ATACseq_Interphase	Not-ATACseq_Mitosis	Not-Enhancer	Not-gd7_h3k27ac_1	Not-gd7_h3k27ac_2	Not-Insulator_BEAF	Not-Insulator_CP190	Not-Insulator_MDJ4	Yes-orer_gaf_1	Not-orer_wce_1	Not-tl10b_h3k27ac_1	Not-tl10b_h3k27ac_3	Yes-TSS	Not-ZLD_cycle13	Not-ZLD_cycle14	4	blot	0	391252	69252	71252	9252	3100	0	208100	21252	138100
chrX:6861351:6862051:	Yes-ATACseq_Interphase	Yes-ATACseq_Mitosis	Not-Enhancer	Yes-gd7_h3k27ac_1	Yes-gd7_h3k27ac_2	Not-Insulator_BEAF	Not-Insulator_CP190	Not-Insulator_MDJ4	Yes-orer_gaf_1	Yes-orer_wce_1	Yes-tl10b_h3k27ac_1	Yes-tl10b_h3k27ac_3	Not-TSS	Yes-ZLD_cycle13	Yes-ZLD_cycle14	3	CG43736	1837	31352	7352	7352	9352	1352	0	21352	21352	6352
chr3L:14775651:14776051:	Yes-ATACseq_Interphase	Yes-ATACseq_Mitosis	Not-Enhancer	Yes-gd7_h3k27ac_1	Yes-gd7_h3k27ac_2	Yes-Insulator_BEAF	Yes-Insulator_CP190	Not-Insulator_MDJ4	Yes-orer_gaf_1	Not-orer_wce_1	Yes-tl10b_h3k27ac_1	Not-tl10b_h3k27ac_3	Yes-TSS	Not-ZLD_cycle13	Not-ZLD_cycle14	2	mop	78	5652	163950	7950	9950	0	0	0	0	652
chr2L:21899001:21900001:	Yes-ATACseq_Interphase	Yes-ATACseq_Mitosis	Not-Enhancer	Not-gd7_h3k27ac_1	Not-gd7_h3k27ac_2	Not-Insulator_BEAF	Not-Insulator_CP190	Yes-Insulator_MDJ4	Yes-orer_gaf_1	Yes-orer_wce_1	Not-tl10b_h3k27ac_1	Not-tl10b_h3k27ac_3	Not-TSS	Yes-ZLD_cycle13	Yes-ZLD_cycle14	6	CG11629	713	220000	182000	145002	10000	0	0	220000	0	255000
chrX:6279051:6279901:	Yes-ATACseq_Interphase	Yes-ATACseq_Mitosis	Not-Enhancer	Yes-gd7_h3k27ac_1	Yes-gd7_h3k27ac_2	Yes-Insulator_BEAF	Yes-Insulator_CP190	Not-Insulator_MDJ4	Yes-orer_gaf_1	Not-orer_wce_1	Yes-tl10b_h3k27ac_1	Yes-tl10b_h3k27ac_3	Yes-TSS	Not-ZLD_cycle13	Yes-ZLD_cycle14	7	Ubi-p5E	0	540100	10100	14100	10100	75100	0	9052	19052	75100
chrX:13396551:13397101:	Yes-ATACseq_Interphase	Yes-ATACseq_Mitosis	Not-Enhancer	Not-gd7_h3k27ac_1	Not-gd7_h3k27ac_2	Not-Insulator_BEAF	Not-Insulator_CP190	Not-Insulator_MDJ4	Yes-orer_gaf_1	Not-orer_wce_1	Not-tl10b_h3k27ac_1	Not-tl10b_h3k27ac_3	Yes-TSS	Not-ZLD_cycle13	Not-ZLD_cycle14	3	CG1673	0	202900	1408552	60552	10552	2900	0	6552	6552	816552
chr2R:9552601:9553501:	Not-ATACseq_Interphase	Not-ATACseq_Mitosis	Not-Enhancer	Yes-gd7_h3k27ac_1	Yes-gd7_h3k27ac_2	Not-Insulator_BEAF	Yes-Insulator_CP190	Yes-Insulator_MDJ4	Yes-orer_gaf_1	Yes-orer_wce_1	Not-tl10b_h3k27ac_1	Yes-tl10b_h3k27ac_3	Not-TSS	Not-ZLD_cycle13	Not-ZLD_cycle14	6	CG1888	4467	932602	436500	34500	10602	1500	0	6500	6500	126500
chrX:6668801:6669551:	Not-ATACseq_Interphase	Not-ATACseq_Mitosis	Not-Enhancer	Not-gd7_h3k27ac_1	Not-gd7_h3k27ac_2	Not-Insulator_BEAF	Not-Insulator_CP190	Not-Insulator_MDJ4	Yes-orer_gaf_1	Not-orer_wce_1	Not-tl10b_h3k27ac_1	Not-tl10b_h3k27ac_3	Not-TSS	Not-ZLD_cycle13	Not-ZLD_cycle14	6	CG3198	4422	150450	72450	72450	10802	450	0	108802	160450	143802
chr2R:24525551:24526201:	Not-ATACseq_Interphase	Not-ATACseq_Mitosis	Yes-enhancer	Yes-gd7_h3k27ac_1	Yes-gd7_h3k27ac_2	Yes-Insulator_BEAF	Yes-Insulator_CP190	Not-Insulator_MDJ4	Yes-orer_gaf_1	Yes-orer_wce_1	Yes-tl10b_h3k27ac_1	Yes-tl10b_h3k27ac_3	Yes-TSS	Not-ZLD_cycle13	Not-ZLD_cycle14	3	Brca2	0	1475552	1083552	139800	11552	0	0	3800	3800	1720552
chr2R:13223501:13224101:	Yes-ATACseq_Interphase	Yes-ATACseq_Mitosis	Yes-enhancer	Yes-gd7_h3k27ac_1	Yes-gd7_h3k27ac_2	Yes-Insulator_BEAF	Not-Insulator_CP190	Yes-Insulator_MDJ4	Yes-orer_gaf_1	Yes-orer_wce_1	Yes-tl10b_h3k27ac_1	Not-tl10b_h3k27ac_3	Not-TSS	Yes-ZLD_cycle13	Yes-ZLD_cycle14	4	Fsn	1043	23502	77900	27502	11900	0	0	13502	13502	183502
chr3L:12515601:12516051:	Not-ATACseq_Interphase	Not-ATACseq_Mitosis	Not-Enhancer	Yes-gd7_h3k27ac_1	Yes-gd7_h3k27ac_2	Yes-Insulator_BEAF	Yes-Insulator_CP190	Not-Insulator_MDJ4	Yes-orer_gaf_1	Not-orer_wce_1	Not-tl10b_h3k27ac_1	Yes-tl10b_h3k27ac_3	Not-TSS	Not-ZLD_cycle13	Not-ZLD_cycle14	3	tral	543	263950	281950	101602	11950	105602	0	263950	0	218950
chr3L:16023001:16023701:	Yes-ATACseq_Interphase	Yes-ATACseq_Mitosis	Not-Enhancer	Not-gd7_h3k27ac_1	Not-gd7_h3k27ac_2	Not-Insulator_BEAF	Not-Insulator_CP190	Not-Insulator_MDJ4	Yes-orer_gaf_1	Yes-orer_wce_1	Not-tl10b_h3k27ac_1	Not-tl10b_h3k27ac_3	Yes-TSS	Yes-ZLD_cycle13	Yes-ZLD_cycle14	5	Notum	0	86300	13002	11002	13002	0	0	3002	3002	3002
chr3L:1334801:1336601:	Yes-ATACseq_Interphase	Yes-ATACseq_Mitosis	Not-Enhancer	Yes-gd7_h3k27ac_1	Yes-gd7_h3k27ac_2	Yes-Insulator_BEAF	Yes-Insulator_CP190	Not-Insulator_MDJ4	Yes-orer_gaf_1	Not-orer_wce_1	Not-tl10b_h3k27ac_1	Not-tl10b_h3k27ac_3	Yes-TSS	Not-ZLD_cycle13	Not-ZLD_cycle14	11	CG2211	0	14802	235400	15400	13400	3400	0	4802	4802	133400
chrX:2136651:2137351:	Yes-ATACseq_Interphase	Yes-ATACseq_Mitosis	Yes-enhancer	Yes-gd7_h3k27ac_1	Yes-gd7_h3k27ac_2	Not-Insulator_BEAF	Yes-Insulator_CP190	Yes-Insulator_MDJ4	Yes-orer_gaf_1	Yes-orer_wce_1	Yes-tl10b_h3k27ac_1	Yes-tl10b_h3k27ac_3	Not-TSS	Not-ZLD_cycle13	Yes-ZLD_cycle14	3	ph-p	1020	276652	310652	10650	14650	2650	0	16652	16652	1371652
chr3L:18839901:18840951:	Yes-ATACseq_Interphase	Yes-ATACseq_Mitosis	Yes-enhancer	Yes-gd7_h3k27ac_1	Yes-gd7_h3k27ac_2	Yes-Insulator_BEAF	Yes-Insulator_CP190	Yes-Insulator_MDJ4	Yes-orer_gaf_1	Yes-orer_wce_1	Yes-tl10b_h3k27ac_1	Yes-tl10b_h3k27ac_3	Not-TSS	Yes-ZLD_cycle13	Yes-ZLD_cycle14	4	Indy	5316	229902	619050	21902	15050	0	0	9050	9050	229902
chrX:2135351:2135851:	Not-ATACseq_Interphase	Not-ATACseq_Mitosis	Not-Enhancer	Yes-gd7_h3k27ac_1	Yes-gd7_h3k27ac_2	Yes-Insulator_BEAF	Not-Insulator_CP190	Not-Insulator_MDJ4	Yes-orer_gaf_1	Not-orer_wce_1	Not-tl10b_h3k27ac_1	Not-tl10b_h3k27ac_3	Not-TSS	Yes-ZLD_cycle13	Yes-ZLD_cycle14	4	ph-p	2520	275352	309352	12150	16150	4150	0	15352	15352	1370352
chr3L:15336151:15337001:	Yes-ATACseq_Interphase	Yes-ATACseq_Mitosis	Yes-enhancer	Not-gd7_h3k27ac_1	Not-gd7_h3k27ac_2	Not-Insulator_BEAF	Not-Insulator_CP190	Yes-Insulator_MDJ4	Yes-orer_gaf_1	Yes-orer_wce_1	Not-tl10b_h3k27ac_1	Not-tl10b_h3k27ac_3	Yes-TSS	Yes-ZLD_cycle13	Yes-ZLD_cycle14	5	Toll-6	0	366152	16152	16152	16152	163000	0	173000	66152	163000
chr3L:18834551:18835051:	Not-ATACseq_Interphase	Not-ATACseq_Mitosis	Yes-enhancer	Not-gd7_h3k27ac_1	Not-gd7_h3k27ac_2	Not-Insulator_BEAF	Not-Insulator_CP190	Not-Insulator_MDJ4	Not-orer_gaf_1	Not-orer_wce_1	Not-tl10b_h3k27ac_1	Not-tl10b_h3k27ac_3	Not-TSS	Not-ZLD_cycle13	Not-ZLD_cycle14	3	Indy	11216	224552	624950	16552	16552	4950	0	14950	14950	224552
chrX:3686901:3689651:	Yes-ATACseq_Interphase	Yes-ATACseq_Mitosis	Not-Enhancer	Not-gd7_h3k27ac_1	Not-gd7_h3k27ac_2	Not-Insulator_BEAF	Not-Insulator_CP190	Not-Insulator_MDJ4	Yes-orer_gaf_1	Not-orer_wce_1	Not-tl10b_h3k27ac_1	Not-tl10b_h3k27ac_3	Not-TSS	Not-ZLD_cycle13	Not-ZLD_cycle14	12	Mnt	15101	160350	22350	16902	16902	165350	0	160350	160350	165350
chr2R:15675101:15676951:	Yes-ATACseq_Interphase	Yes-ATACseq_Mitosis	Not-Enhancer	Yes-gd7_h3k27ac_1	Yes-gd7_h3k27ac_2	Yes-Insulator_BEAF	Yes-Insulator_CP190	Not-Insulator_MDJ4	Yes-orer_gaf_1	Yes-orer_wce_1	Not-tl10b_h3k27ac_1	Not-tl10b_h3k27ac_3	Yes-TSS	Yes-ZLD_cycle13	Yes-ZLD_cycle14	16	fus	0	183050	17050	17050	17050	3050	0	0	3050	3050
chr2R:11603151:11603951:	Yes-ATACseq_Interphase	Yes-ATACseq_Mitosis	Not-Enhancer	Yes-gd7_h3k27ac_1	Yes-gd7_h3k27ac_2	Not-Insulator_BEAF	Not-Insulator_CP190	Not-Insulator_MDJ4	Yes-orer_gaf_1	Yes-orer_wce_1	Not-tl10b_h3k27ac_1	Yes-tl10b_h3k27ac_3	Not-TSS	Yes-ZLD_cycle13	Yes-ZLD_cycle14	5	tou	12094	26050	153152	151152	17152	31050	0	16050	16050	596050
chr2R:11604451:11605601:	Yes-ATACseq_Interphase	Yes-ATACseq_Mitosis	Not-Enhancer	Yes-gd7_h3k27ac_1	Not-gd7_h3k27ac_2	Not-Insulator_BEAF	Not-Insulator_CP190	Not-Insulator_MDJ4	Yes-orer_gaf_1	Yes-orer_wce_1	Not-tl10b_h3k27ac_1	Not-tl10b_h3k27ac_3	Not-TSS	Yes-ZLD_cycle13	Yes-ZLD_cycle14	6	tou	10444	24400	154452	152452	18452	29400	0	14400	14400	594400
chr3R:10886501:10887401:	Not-ATACseq_Interphase	Not-ATACseq_Mitosis	Not-Enhancer	Yes-gd7_h3k27ac_1	Not-gd7_h3k27ac_2	Yes-Insulator_BEAF	Not-Insulator_CP190	Not-Insulator_MDJ4	Yes-orer_gaf_1	Not-orer_wce_1	Not-tl10b_h3k27ac_1	Not-tl10b_h3k27ac_3	Not-TSS	Not-ZLD_cycle13	Not-ZLD_cycle14	6	Leash	962	6502	28502	28502	30502	16502	0	6502	0	11502
chr3R:10889001:10889751:	Not-ATACseq_Interphase	Not-ATACseq_Mitosis	Not-Enhancer	Not-gd7_h3k27ac_1	Not-gd7_h3k27ac_2	Not-Insulator_BEAF	Not-Insulator_CP190	Not-Insulator_MDJ4	Yes-orer_gaf_1	Not-orer_wce_1	Not-tl10b_h3k27ac_1	Not-tl10b_h3k27ac_3	Yes-TSS	Not-ZLD_cycle13	Not-ZLD_cycle14	8	Adk3	0	9002	31002	31002	33002	19002	0	9002	0	14002
chr2L:19164651:19166251:	Yes-ATACseq_Interphase	Yes-ATACseq_Mitosis	Not-Enhancer	Yes-gd7_h3k27ac_1	Yes-gd7_h3k27ac_2	Not-Insulator_BEAF	Yes-Insulator_CP190	Yes-Insulator_MDJ4	Yes-orer_gaf_1	Yes-orer_wce_1	Yes-tl10b_h3k27ac_1	Yes-tl10b_h3k27ac_3	Not-TSS	Yes-ZLD_cycle13	Yes-ZLD_cycle14	12	CG17568	15451	903750	145750	145750	34652	3750	0	4652	4652	133750
chrX:13089651:13090451:	Yes-ATACseq_Interphase	Yes-ATACseq_Mitosis	Not-Enhancer	Yes-gd7_h3k27ac_1	Yes-gd7_h3k27ac_2	Yes-Insulator_BEAF	Yes-Insulator_CP190	Not-Insulator_MDJ4	Yes-orer_gaf_1	Yes-orer_wce_1	Yes-tl10b_h3k27ac_1	Yes-tl10b_h3k27ac_3	Yes-TSS	Not-ZLD_cycle13	Yes-ZLD_cycle14	5	hep	0	499652	1101652	43550	41550	19550	0	19550	9550	509652
chrX:13739351:13740001:	Yes-ATACseq_Interphase	Yes-ATACseq_Mitosis	Not-Enhancer	Yes-gd7_h3k27ac_1	Yes-gd7_h3k27ac_2	Yes-Insulator_BEAF	Yes-Insulator_CP190	Not-Insulator_MDJ4	Yes-orer_gaf_1	Not-orer_wce_1	Not-tl10b_h3k27ac_1	Not-tl10b_h3k27ac_3	Yes-TSS	Not-ZLD_cycle13	Not-ZLD_cycle14	4	CG11151	0	129352	1272000	44000	42000	4352	0	20000	30000	855000
chrX:13087501:13087951:	Not-ATACseq_Interphase	Not-ATACseq_Mitosis	Not-Enhancer	Not-gd7_h3k27ac_1	Not-gd7_h3k27ac_2	Not-Insulator_BEAF	Not-Insulator_CP190	Not-Insulator_MDJ4	Yes-orer_gaf_1	Not-orer_wce_1	Not-tl10b_h3k27ac_1	Not-tl10b_h3k27ac_3	Not-TSS	Not-ZLD_cycle13	Not-ZLD_cycle14	4	hep	2483	497502	1099502	46050	44050	22050	0	22050	12050	507502
chr2L:107701:108351:	Yes-ATACseq_Interphase	Yes-ATACseq_Mitosis	Not-Enhancer	Yes-gd7_h3k27ac_1	Yes-gd7_h3k27ac_2	Yes-Insulator_BEAF	Yes-Insulator_CP190	Not-Insulator_MDJ4	Yes-orer_gaf_1	Not-orer_wce_1	Yes-tl10b_h3k27ac_1	Yes-tl10b_h3k27ac_3	Not-TSS	Not-ZLD_cycle13	Not-ZLD_cycle14	2	Sam-S	799	451650	1237650	45650	47650	51650	0	151650	141650	731650
chr3R:10355951:10356951:	Yes-ATACseq_Interphase	Yes-ATACseq_Mitosis	Not-Enhancer	Yes-gd7_h3k27ac_1	Yes-gd7_h3k27ac_2	Not-Insulator_BEAF	Yes-Insulator_CP190	Yes-Insulator_MDJ4	Yes-orer_gaf_1	Yes-orer_wce_1	Yes-tl10b_h3k27ac_1	Yes-tl10b_h3k27ac_3	Not-TSS	Yes-ZLD_cycle13	Yes-ZLD_cycle14	7	jumu	5770	513050	79952	83952	57050	508050	0	13050	0	75952
chr2L:7976701:7977151:	Yes-ATACseq_Interphase	Yes-ATACseq_Mitosis	Not-Enhancer	Not-gd7_h3k27ac_1	Not-gd7_h3k27ac_2	Not-Insulator_BEAF	Not-Insulator_CP190	Not-Insulator_MDJ4	Yes-orer_gaf_1	Yes-orer_wce_1	Not-tl10b_h3k27ac_1	Not-tl10b_h3k27ac_3	Not-TSS	Not-ZLD_cycle13	Not-ZLD_cycle14	3	CG7231	6795	716702	348850	60850	58850	6702	0	42850	42850	547850
chr2L:8949651:8950701:	Not-ATACseq_Interphase	Not-ATACseq_Mitosis	Not-Enhancer	Not-gd7_h3k27ac_1	Not-gd7_h3k27ac_2	Not-Insulator_BEAF	Not-Insulator_CP190	Not-Insulator_MDJ4	Yes-orer_gaf_1	Not-orer_wce_1	Not-tl10b_h3k27ac_1	Not-tl10b_h3k27ac_3	Not-TSS	Not-ZLD_cycle13	Not-ZLD_cycle14	8	C1GalTA	515	949300	621652	465300	61652	419652	0	429652	19652	419652
chr2L:8951001:8951901:	Not-ATACseq_Interphase	Not-ATACseq_Mitosis	Not-Enhancer	Not-gd7_h3k27ac_1	Not-gd7_h3k27ac_2	Not-Insulator_BEAF	Not-Insulator_CP190	Not-Insulator_MDJ4	Yes-orer_gaf_1	Not-orer_wce_1	Not-tl10b_h3k27ac_1	Not-tl10b_h3k27ac_3	Yes-TSS	Yes-ZLD_cycle13	Yes-ZLD_cycle14	5	C1GalTA	0	948100	623002	464100	63002	421002	0	431002	21002	421002
chr2L:18844801:18845451:	Not-ATACseq_Interphase	Not-ATACseq_Mitosis	Yes-enhancer	Not-gd7_h3k27ac_1	Not-gd7_h3k27ac_2	Not-Insulator_BEAF	Not-Insulator_CP190	Not-Insulator_MDJ4	Yes-orer_gaf_1	Not-orer_wce_1	Not-tl10b_h3k27ac_1	Not-tl10b_h3k27ac_3	Yes-TSS	Not-ZLD_cycle13	Not-ZLD_cycle14	8	CG17321	0	694802	466550	14550	64802	4550	0	304550	164802	4550
chr3R:13644551:13645601:	Yes-ATACseq_Interphase	Yes-ATACseq_Mitosis	Not-Enhancer	Yes-gd7_h3k27ac_1	Yes-gd7_h3k27ac_2	Yes-Insulator_BEAF	Yes-Insulator_CP190	Not-Insulator_MDJ4	Yes-orer_gaf_1	Yes-orer_wce_1	Yes-tl10b_h3k27ac_1	Yes-tl10b_h3k27ac_3	Not-TSS	Yes-ZLD_cycle13	Yes-ZLD_cycle14	5	sqd	703	14400	242552	72400	70400	0	0	14400	4400	554552
chr3R:12719601:12720301:	Yes-ATACseq_Interphase	Yes-ATACseq_Mitosis	Not-Enhancer	Yes-gd7_h3k27ac_1	Yes-gd7_h3k27ac_2	Not-Insulator_BEAF	Not-Insulator_CP190	Not-Insulator_MDJ4	Yes-orer_gaf_1	Not-orer_wce_1	Not-tl10b_h3k27ac_1	Not-tl10b_h3k27ac_3	Not-TSS	Not-ZLD_cycle13	Yes-ZLD_cycle14	4	Men	2141	69602	565700	71602	71602	84602	0	69602	69602	84602
chr3L:11214401:11216151:	Not-ATACseq_Interphase	Not-ATACseq_Mitosis	Not-Enhancer	Yes-gd7_h3k27ac_1	Yes-gd7_h3k27ac_2	Yes-Insulator_BEAF	Yes-Insulator_CP190	Not-Insulator_MDJ4	Yes-orer_gaf_1	Not-orer_wce_1	Not-tl10b_h3k27ac_1	Not-tl10b_h3k27ac_3	Yes-TSS	Yes-ZLD_cycle13	Yes-ZLD_cycle14	13	CG42671	0	24402	54402	54402	90402	144402	0	4402	4402	149402
chrX:5516751:5518701:	Yes-ATACseq_Interphase	Yes-ATACseq_Mitosis	Not-Enhancer	Yes-gd7_h3k27ac_1	Yes-gd7_h3k27ac_2	Not-Insulator_BEAF	Not-Insulator_CP190	Not-Insulator_MDJ4	Yes-orer_gaf_1	Yes-orer_wce_1	Yes-tl10b_h3k27ac_1	Yes-tl10b_h3k27ac_3	Not-TSS	Yes-ZLD_cycle13	Yes-ZLD_cycle14	14	CG12730	144	131300	93300	91300	93300	1300	0	141300	16752	96300
chr3R:9229001:9230751:	Yes-ATACseq_Interphase	Yes-ATACseq_Mitosis	Yes-enhancer	Yes-gd7_h3k27ac_1	Yes-gd7_h3k27ac_2	Yes-Insulator_BEAF	Yes-Insulator_CP190	Not-Insulator_MDJ4	Yes-orer_gaf_1	Yes-orer_wce_1	Yes-tl10b_h3k27ac_1	Not-tl10b_h3k27ac_3	Not-TSS	Yes-ZLD_cycle13	Yes-ZLD_cycle14	15	pum	6931	189002	167250	167250	101250	0	0	0	0	0
chrX:6981401:6982301:	Not-ATACseq_Interphase	Not-ATACseq_Mitosis	Not-Enhancer	Yes-gd7_h3k27ac_1	Yes-gd7_h3k27ac_2	Yes-Insulator_BEAF	Not-Insulator_CP190	Not-Insulator_MDJ4	Yes-orer_gaf_1	Not-orer_wce_1	Yes-tl10b_h3k27ac_1	Yes-tl10b_h3k27ac_3	Not-TSS	Not-ZLD_cycle13	Not-ZLD_cycle14	8	bou	4185	97700	109700	109700	103402	0	0	87700	87700	6402
chrX:6983501:6984201:	Not-ATACseq_Interphase	Not-ATACseq_Mitosis	Not-Enhancer	Yes-gd7_h3k27ac_1	Yes-gd7_h3k27ac_2	Yes-Insulator_BEAF	Not-Insulator_CP190	Not-Insulator_MDJ4	Yes-orer_gaf_1	Not-orer_wce_1	Yes-tl10b_h3k27ac_1	Yes-tl10b_h3k27ac_3	Not-TSS	Yes-ZLD_cycle13	Yes-ZLD_cycle14	4	bou	2285	95800	107800	107800	105502	0	0	85800	85800	8502
chr2R:11198501:11199251:	Yes-ATACseq_Interphase	Yes-ATACseq_Mitosis	Yes-enhancer	Yes-gd7_h3k27ac_1	Yes-gd7_h3k27ac_2	Yes-Insulator_BEAF	Not-Insulator_CP190	Not-Insulator_MDJ4	Yes-orer_gaf_1	Yes-orer_wce_1	Yes-tl10b_h3k27ac_1	Yes-tl10b_h3k27ac_3	Not-TSS	Yes-ZLD_cycle13	Yes-ZLD_cycle14	4	Syx6	20288	10750	248750	198750	106750	3502	0	750	10750	388502
chr2R:11196851:11197701:	Yes-ATACseq_Interphase	Yes-ATACseq_Mitosis	Yes-enhancer	Yes-gd7_h3k27ac_1	Yes-gd7_h3k27ac_2	Not-Insulator_BEAF	Yes-Insulator_CP190	Not-Insulator_MDJ4	Yes-orer_gaf_1	Yes-orer_wce_1	Not-tl10b_h3k27ac_1	Not-tl10b_h3k27ac_3	Not-TSS	Yes-ZLD_cycle13	Yes-ZLD_cycle14	2	Syx6	21838	12300	250300	200300	108300	1852	0	2300	12300	386852
chr3L:3789101:3789551:	Yes-ATACseq_Interphase	Yes-ATACseq_Mitosis	Not-Enhancer	Not-gd7_h3k27ac_1	Not-gd7_h3k27ac_2	Not-Insulator_BEAF	Yes-Insulator_CP190	Not-Insulator_MDJ4	Yes-orer_gaf_1	Not-orer_wce_1	Not-tl10b_h3k27ac_1	Not-tl10b_h3k27ac_3	Not-TSS	Not-ZLD_cycle13	Not-ZLD_cycle14	4	CG32266	1253	0	108450	108450	108450	0	0	0	0	189102
chr3L:3787101:3788251:	Yes-ATACseq_Interphase	Yes-ATACseq_Mitosis	Not-Enhancer	Yes-gd7_h3k27ac_1	Yes-gd7_h3k27ac_2	Yes-Insulator_BEAF	Yes-Insulator_CP190	Not-Insulator_MDJ4	Yes-orer_gaf_1	Not-orer_wce_1	Yes-tl10b_h3k27ac_1	Yes-tl10b_h3k27ac_3	Not-TSS	Not-ZLD_cycle13	Not-ZLD_cycle14	5	CG32266	2553	0	109750	109750	109750	0	0	0	0	187102
chr3R:20829001:20830601:	Yes-ATACseq_Interphase	Yes-ATACseq_Mitosis	Not-Enhancer	Yes-gd7_h3k27ac_1	Yes-gd7_h3k27ac_2	Yes-Insulator_BEAF	Yes-Insulator_CP190	Not-Insulator_MDJ4	Yes-orer_gaf_1	Yes-orer_wce_1	Yes-tl10b_h3k27ac_1	Yes-tl10b_h3k27ac_3	Yes-TSS	Yes-ZLD_cycle13	Yes-ZLD_cycle14	4	AdSS	0	259002	287002	115400	117400	0	0	0	0	284002
chr2R:18972851:18973551:	Yes-ATACseq_Interphase	Yes-ATACseq_Mitosis	Not-Enhancer	Yes-gd7_h3k27ac_1	Yes-gd7_h3k27ac_2	Yes-Insulator_BEAF	Yes-Insulator_CP190	Not-Insulator_MDJ4	Yes-orer_gaf_1	Yes-orer_wce_1	Yes-tl10b_h3k27ac_1	Yes-tl10b_h3k27ac_3	Not-TSS	Not-ZLD_cycle13	Not-ZLD_cycle14	5	Topors	240	686450	518852	274450	118852	2852	0	266450	12852	672852
chrX:4686101:4686651:	Yes-ATACseq_Interphase	Yes-ATACseq_Mitosis	Not-Enhancer	Yes-gd7_h3k27ac_1	Yes-gd7_h3k27ac_2	Yes-Insulator_BEAF	Yes-Insulator_CP190	Not-Insulator_MDJ4	Yes-orer_gaf_1	Not-orer_wce_1	Yes-tl10b_h3k27ac_1	Yes-tl10b_h3k27ac_3	Not-TSS	Not-ZLD_cycle13	Not-ZLD_cycle14	4	Pp2C1	252	0	580102	134102	134102	0	0	0	6102	453350
chr2L:4028101:4029351:	Yes-ATACseq_Interphase	Yes-ATACseq_Mitosis	Yes-enhancer	Yes-gd7_h3k27ac_1	Yes-gd7_h3k27ac_2	Not-Insulator_BEAF	Not-Insulator_CP190	Not-Insulator_MDJ4	Yes-orer_gaf_1	Not-orer_wce_1	Not-tl10b_h3k27ac_1	Not-tl10b_h3k27ac_3	Not-TSS	Yes-ZLD_cycle13	Yes-ZLD_cycle14	10	ed	2026	208102	416102	214102	194650	3102	0	0	650	408102
chr3R:18658501:18659151:	Yes-ATACseq_Interphase	Yes-ATACseq_Mitosis	Not-Enhancer	Yes-gd7_h3k27ac_1	Yes-gd7_h3k27ac_2	Yes-Insulator_BEAF	Yes-Insulator_CP190	Yes-Insulator_MDJ4	Yes-orer_gaf_1	Not-orer_wce_1	Yes-tl10b_h3k27ac_1	Yes-tl10b_h3k27ac_3	Not-TSS	Not-ZLD_cycle13	Not-ZLD_cycle14	6	CG31224	158	1568502	318850	320850	242502	248502	0	50850	10850	573502
chr3L:4692001:4693001:	Not-ATACseq_Interphase	Not-ATACseq_Mitosis	Not-Enhancer	Yes-gd7_h3k27ac_1	Not-gd7_h3k27ac_2	Not-Insulator_BEAF	Not-Insulator_CP190	Yes-Insulator_MDJ4	Yes-orer_gaf_1	Not-orer_wce_1	Not-tl10b_h3k27ac_1	Not-tl10b_h3k27ac_3	Yes-TSS	Not-ZLD_cycle13	Yes-ZLD_cycle14	8	RhoGEF64C	0	877000	18002	20002	284002	2002	0	292002	62002	0
chr3L:21049201:21049951:	Not-ATACseq_Interphase	Not-ATACseq_Mitosis	Not-Enhancer	Not-gd7_h3k27ac_1	Not-gd7_h3k27ac_2	Not-Insulator_BEAF	Yes-Insulator_CP190	Yes-Insulator_MDJ4	Yes-orer_gaf_1	Not-orer_wce_1	Not-tl10b_h3k27ac_1	Not-tl10b_h3k27ac_3	Not-TSS	Not-ZLD_cycle13	Not-ZLD_cycle14	6	siz	14667	249202	18050	16050	18050	50	50	0	9202	5050
chrX:12660051:12660901:	Yes-ATACseq_Interphase	Yes-ATACseq_Mitosis	Not-Enhancer	Yes-gd7_h3k27ac_1	Yes-gd7_h3k27ac_2	Yes-Insulator_BEAF	Yes-Insulator_CP190	Yes-Insulator_MDJ4	Yes-orer_gaf_1	Not-orer_wce_1	Yes-tl10b_h3k27ac_1	Yes-tl10b_h3k27ac_3	Not-TSS	Yes-ZLD_cycle13	Yes-ZLD_cycle14	5	Tis11	637	70052	672052	2052	2052	5052	52	60052	60052	80052
chrX:8060051:8061701:	Yes-ATACseq_Interphase	Yes-ATACseq_Mitosis	Not-Enhancer	Yes-gd7_h3k27ac_1	Yes-gd7_h3k27ac_2	Yes-Insulator_BEAF	Yes-Insulator_CP190	Yes-Insulator_MDJ4	Yes-orer_gaf_1	Yes-orer_wce_1	Yes-tl10b_h3k27ac_1	Yes-tl10b_h3k27ac_3	Yes-TSS	Yes-ZLD_cycle13	Yes-ZLD_cycle14	7	mys	0	150052	208052	52	4052	0	52	148300	0	203300
chr2L:4375051:4375501:	Yes-ATACseq_Interphase	Yes-ATACseq_Mitosis	Not-Enhancer	Yes-gd7_h3k27ac_1	Yes-gd7_h3k27ac_2	Not-Insulator_BEAF	Not-Insulator_CP190	Not-Insulator_MDJ4	Yes-orer_gaf_1	Not-orer_wce_1	Not-tl10b_h3k27ac_1	Not-tl10b_h3k27ac_3	Not-TSS	Yes-ZLD_cycle13	Yes-ZLD_cycle14	3	CG17612	7234	294500	310500	4500	4500	52	52	44500	4500	79500
chrX:11805051:11805951:	Yes-ATACseq_Interphase	Yes-ATACseq_Mitosis	Not-Enhancer	Yes-gd7_h3k27ac_1	Yes-gd7_h3k27ac_2	Yes-Insulator_BEAF	Yes-Insulator_CP190	Not-Insulator_MDJ4	Yes-orer_gaf_1	Not-orer_wce_1	Yes-tl10b_h3k27ac_1	Not-tl10b_h3k27ac_3	Not-TSS	Not-ZLD_cycle13	Not-ZLD_cycle14	8	Hsc70-3	1166	194050	180050	11052	11052	52	52	194050	204050	194050
chr2R:16104051:16104851:	Not-ATACseq_Interphase	Not-ATACseq_Mitosis	Not-Enhancer	Yes-gd7_h3k27ac_1	Yes-gd7_h3k27ac_2	Yes-Insulator_BEAF	Not-Insulator_CP190	Yes-Insulator_MDJ4	Yes-orer_gaf_1	Not-orer_wce_1	Not-tl10b_h3k27ac_1	Not-tl10b_h3k27ac_3	Not-TSS	Yes-ZLD_cycle13	Yes-ZLD_cycle14	5	Rho1	1365	234052	408052	96052	2052	150	150	75150	65150	419052
chr3L:5654201:5654851:	Not-ATACseq_Interphase	Not-ATACseq_Mitosis	Yes-enhancer	Yes-gd7_h3k27ac_1	Yes-gd7_h3k27ac_2	Not-Insulator_BEAF	Yes-Insulator_CP190	Yes-Insulator_MDJ4	Yes-orer_gaf_1	Not-orer_wce_1	Not-tl10b_h3k27ac_1	Not-tl10b_h3k27ac_3	Yes-TSS	Yes-ZLD_cycle13	Yes-ZLD_cycle14	2	lin-28	0	74202	5150	5150	5150	145150	150	74202	64202	959202
chr3R:8658651:8659801:	Yes-ATACseq_Interphase	Yes-ATACseq_Mitosis	Not-Enhancer	Yes-gd7_h3k27ac_1	Yes-gd7_h3k27ac_2	Yes-Insulator_BEAF	Yes-Insulator_CP190	Yes-Insulator_MDJ4	Yes-orer_gaf_1	Not-orer_wce_1	Yes-tl10b_h3k27ac_1	Yes-tl10b_h3k27ac_3	Not-TSS	Yes-ZLD_cycle13	Yes-ZLD_cycle14	6	bel	960	10200	154200	34200	200	5200	200	10200	200	150200
chrX:4684201:4684801:	Yes-ATACseq_Interphase	Not-ATACseq_Mitosis	Not-Enhancer	Yes-gd7_h3k27ac_1	Yes-gd7_h3k27ac_2	Yes-Insulator_BEAF	Yes-Insulator_CP190	Not-Insulator_MDJ4	Yes-orer_gaf_1	Yes-orer_wce_1	Yes-tl10b_h3k27ac_1	Yes-tl10b_h3k27ac_3	Not-TSS	Yes-ZLD_cycle13	Yes-ZLD_cycle14	3	Pp2C1	2102	0	578202	132202	132202	200	200	0	4202	455200
chr2L:4820201:4821751:	Yes-ATACseq_Interphase	Yes-ATACseq_Mitosis	Not-Enhancer	Yes-gd7_h3k27ac_1	Yes-gd7_h3k27ac_2	Yes-Insulator_BEAF	Yes-Insulator_CP190	Not-Insulator_MDJ4	Yes-orer_gaf_1	Yes-orer_wce_1	Not-tl10b_h3k27ac_1	Not-tl10b_h3k27ac_3	Yes-TSS	Yes-ZLD_cycle13	Yes-ZLD_cycle14	9	CG15628	23	140202	132202	70250	2202	202	202	8250	0	5202
chr2R:10540201:10543351:	Yes-ATACseq_Interphase	Yes-ATACseq_Mitosis	Yes-enhancer	Yes-gd7_h3k27ac_1	Yes-gd7_h3k27ac_2	Yes-Insulator_BEAF	Not-Insulator_CP190	Yes-Insulator_MDJ4	Yes-orer_gaf_1	Yes-orer_wce_1	Yes-tl10b_h3k27ac_1	Yes-tl10b_h3k27ac_3	Yes-TSS	Not-ZLD_cycle13	Yes-ZLD_cycle14	18	lola	0	266650	8202	10202	10202	5202	202	202	6650	125202
chrX:16943351:16944701:	Yes-ATACseq_Interphase	Yes-ATACseq_Mitosis	Not-Enhancer	Yes-gd7_h3k27ac_1	Yes-gd7_h3k27ac_2	Yes-Insulator_BEAF	Yes-Insulator_CP190	Not-Insulator_MDJ4	Yes-orer_gaf_1	Not-orer_wce_1	Yes-tl10b_h3k27ac_1	Yes-tl10b_h3k27ac_3	Yes-TSS	Not-ZLD_cycle13	Not-ZLD_cycle14	9	RhoGAP15B	62	0	1352	3352	5352	300	300	3352	153352	300
chr2R:23203801:23204701:	Yes-ATACseq_Interphase	Yes-ATACseq_Mitosis	Not-Enhancer	Not-gd7_h3k27ac_1	Yes-gd7_h3k27ac_2	Not-Insulator_BEAF	Yes-Insulator_CP190	Yes-Insulator_MDJ4	Yes-orer_gaf_1	Yes-orer_wce_1	Not-tl10b_h3k27ac_1	Not-tl10b_h3k27ac_3	Yes-TSS	Not-ZLD_cycle13	Not-ZLD_cycle14	3	CG34371	0	153802	125802	125802	125802	138802	300	143802	133802	398802
chr3L:22720301:22721401:	Not-ATACseq_Interphase	Not-ATACseq_Mitosis	Not-Enhancer	Yes-gd7_h3k27ac_1	Yes-gd7_h3k27ac_2	Yes-Insulator_BEAF	Yes-Insulator_CP190	Not-Insulator_MDJ4	Yes-orer_gaf_1	Not-orer_wce_1	Yes-tl10b_h3k27ac_1	Yes-tl10b_h3k27ac_3	Yes-TSS	Yes-ZLD_cycle13	Yes-ZLD_cycle14	5	mael	0	650302	650302	2302	2302	302	302	10302	302	1235302
chrX:6354051:6354651:	Yes-ATACseq_Interphase	Yes-ATACseq_Mitosis	Not-Enhancer	Yes-gd7_h3k27ac_1	Not-gd7_h3k27ac_2	Not-Insulator_BEAF	Not-Insulator_CP190	Not-Insulator_MDJ4	Yes-orer_gaf_1	Not-orer_wce_1	Not-tl10b_h3k27ac_1	Not-tl10b_h3k27ac_3	Not-TSS	Not-ZLD_cycle13	Not-ZLD_cycle14	6	kdn	3423	465350	62052	4052	4052	350	350	84052	94052	350
chr2R:13219101:13219651:	Not-ATACseq_Interphase	Not-ATACseq_Mitosis	Not-Enhancer	Not-gd7_h3k27ac_1	Not-gd7_h3k27ac_2	Not-Insulator_BEAF	Yes-Insulator_CP190	Not-Insulator_MDJ4	Yes-orer_gaf_1	Not-orer_wce_1	Not-tl10b_h3k27ac_1	Not-tl10b_h3k27ac_3	Yes-TSS	Not-ZLD_cycle13	Not-ZLD_cycle14	4	CG4630	0	19102	82350	23102	16350	350	350	9102	9102	179102
chrX:5885351:5886151:	Yes-ATACseq_Interphase	Yes-ATACseq_Mitosis	Not-Enhancer	Not-gd7_h3k27ac_1	Not-gd7_h3k27ac_2	Yes-Insulator_BEAF	Yes-Insulator_CP190	Yes-Insulator_MDJ4	Yes-orer_gaf_1	Not-orer_wce_1	Not-tl10b_h3k27ac_1	Not-tl10b_h3k27ac_3	Not-TSS	Not-ZLD_cycle13	Not-ZLD_cycle14	7	CG16721	5483	225352	141850	7352	7352	352	352	3850	3850	125352
chr3R:14277651:14279601:	Yes-ATACseq_Interphase	Yes-ATACseq_Mitosis	Not-Enhancer	Yes-gd7_h3k27ac_1	Yes-gd7_h3k27ac_2	Not-Insulator_BEAF	Yes-Insulator_CP190	Not-Insulator_MDJ4	Yes-orer_gaf_1	Yes-orer_wce_1	Yes-tl10b_h3k27ac_1	Yes-tl10b_h3k27ac_3	Not-TSS	Yes-ZLD_cycle13	Yes-ZLD_cycle14	10	trx	7302	20400	778400	4400	4400	5400	400	10400	400	5400
chr2L:3805401:3806751:	Yes-ATACseq_Interphase	Yes-ATACseq_Mitosis	Not-Enhancer	Yes-gd7_h3k27ac_1	Not-gd7_h3k27ac_2	Not-Insulator_BEAF	Yes-Insulator_CP190	Not-Insulator_MDJ4	Yes-orer_gaf_1	Yes-orer_wce_1	Not-tl10b_h3k27ac_1	Yes-tl10b_h3k27ac_3	Not-TSS	Yes-ZLD_cycle13	Yes-ZLD_cycle14	6	Reph	1857	3250	193402	5250	3250	185402	402	3250	13250	185402
chrX:17170401:17171151:	Yes-ATACseq_Interphase	Yes-ATACseq_Mitosis	Yes-enhancer	Not-gd7_h3k27ac_1	Not-gd7_h3k27ac_2	Not-Insulator_BEAF	Not-Insulator_CP190	Not-Insulator_MDJ4	Yes-orer_gaf_1	Not-orer_wce_1	Not-tl10b_h3k27ac_1	Not-tl10b_h3k27ac_3	Not-TSS	Yes-ZLD_cycle13	Yes-ZLD_cycle14	4	baz	10396	220402	4850	4850	4850	402	402	10402	20402	402
chr3L:18890401:18891401:	Not-ATACseq_Interphase	Not-ATACseq_Mitosis	Not-Enhancer	Not-gd7_h3k27ac_1	Not-gd7_h3k27ac_2	Not-Insulator_BEAF	Yes-Insulator_CP190	Not-Insulator_MDJ4	Yes-orer_gaf_1	Not-orer_wce_1	Not-tl10b_h3k27ac_1	Not-tl10b_h3k27ac_3	Yes-TSS	Not-ZLD_cycle13	Not-ZLD_cycle14	7	CG3961	0	280402	568600	8600	8600	45402	402	30402	30402	280402
chr3L:13113651:13114551:	Yes-ATACseq_Interphase	Yes-ATACseq_Mitosis	Not-Enhancer	Yes-gd7_h3k27ac_1	Yes-gd7_h3k27ac_2	Not-Insulator_BEAF	Not-Insulator_CP190	Not-Insulator_MDJ4	Yes-orer_gaf_1	Yes-orer_wce_1	Yes-tl10b_h3k27ac_1	Yes-tl10b_h3k27ac_3	Yes-TSS	Yes-ZLD_cycle13	Yes-ZLD_cycle14	4	trn	0	83652	263450	71652	0	83652	450	83652	83652	88652
chrX:7959051:7959551:	Yes-ATACseq_Interphase	Yes-ATACseq_Mitosis	Not-Enhancer	Yes-gd7_h3k27ac_1	Yes-gd7_h3k27ac_2	Yes-Insulator_BEAF	Yes-Insulator_CP190	Yes-Insulator_MDJ4	Yes-orer_gaf_1	Not-orer_wce_1	Not-tl10b_h3k27ac_1	Not-tl10b_h3k27ac_3	Not-TSS	Yes-ZLD_cycle13	Yes-ZLD_cycle14	3	CG15330	2988	49052	107052	4450	6450	450	450	49052	49052	305450
chrX:10930451:10931751:	Yes-ATACseq_Interphase	Yes-ATACseq_Mitosis	Not-Enhancer	Yes-gd7_h3k27ac_1	Not-gd7_h3k27ac_2	Yes-Insulator_BEAF	Not-Insulator_CP190	Not-Insulator_MDJ4	Yes-orer_gaf_1	Not-orer_wce_1	Not-tl10b_h3k27ac_1	Not-tl10b_h3k27ac_3	Yes-TSS	Not-ZLD_cycle13	Not-ZLD_cycle14	7	Myo10A	0	120452	222250	452	0	213250	452	110452	110452	403250
chr2R:21480451:21481201:	Yes-ATACseq_Interphase	Yes-ATACseq_Mitosis	Not-Enhancer	Yes-gd7_h3k27ac_1	Yes-gd7_h3k27ac_2	Yes-Insulator_BEAF	Yes-Insulator_CP190	Not-Insulator_MDJ4	Yes-orer_gaf_1	Not-orer_wce_1	Yes-tl10b_h3k27ac_1	Yes-tl10b_h3k27ac_3	Yes-TSS	Not-ZLD_cycle13	Yes-ZLD_cycle14	6	Sdc	0	48800	64800	4452	4452	53800	452	48800	28800	53800
chr2R:16110451:16111501:	Yes-ATACseq_Interphase	Yes-ATACseq_Mitosis	Not-Enhancer	Yes-gd7_h3k27ac_1	Yes-gd7_h3k27ac_2	Yes-Insulator_BEAF	Yes-Insulator_CP190	Not-Insulator_MDJ4	Yes-orer_gaf_1	Not-orer_wce_1	Yes-tl10b_h3k27ac_1	Yes-tl10b_h3k27ac_3	Not-TSS	Yes-ZLD_cycle13	Yes-ZLD_cycle14	6	Asph	121	240452	414452	102452	8452	452	452	68500	58500	425452
chr3R:22673201:22674501:	Yes-ATACseq_Interphase	Yes-ATACseq_Mitosis	Not-Enhancer	Yes-gd7_h3k27ac_1	Yes-gd7_h3k27ac_2	Yes-Insulator_BEAF	Not-Insulator_CP190	Yes-Insulator_MDJ4	Yes-orer_gaf_1	Yes-orer_wce_1	Yes-tl10b_h3k27ac_1	Yes-tl10b_h3k27ac_3	Not-TSS	Yes-ZLD_cycle13	Yes-ZLD_cycle14	9	Gclm	12009	85500	321202	9500	5500	110500	500	85500	75500	318202
chr3R:21198851:21199451:	Not-ATACseq_Interphase	Not-ATACseq_Mitosis	Yes-enhancer	Not-gd7_h3k27ac_1	Not-gd7_h3k27ac_2	Not-Insulator_BEAF	Yes-Insulator_CP190	Not-Insulator_MDJ4	Yes-orer_gaf_1	Not-orer_wce_1	Not-tl10b_h3k27ac_1	Not-tl10b_h3k27ac_3	Not-TSS	Not-ZLD_cycle13	Not-ZLD_cycle14	5	CG5862	15628	180550	656852	18550	14852	123852	550	98852	108852	190550
chr3L:1485551:1486151:	Not-ATACseq_Interphase	Not-ATACseq_Mitosis	Not-Enhancer	Not-gd7_h3k27ac_1	Not-gd7_h3k27ac_2	Not-Insulator_BEAF	Not-Insulator_CP190	Not-Insulator_MDJ4	Yes-orer_gaf_1	Not-orer_wce_1	Not-tl10b_h3k27ac_1	Not-tl10b_h3k27ac_3	Not-TSS	Yes-ZLD_cycle13	Yes-ZLD_cycle14	7	stet	3396	165552	85850	7850	9850	552	552	73850	63850	10552
chr3L:19908101:19909401:	Yes-ATACseq_Interphase	Yes-ATACseq_Mitosis	Not-Enhancer	Yes-gd7_h3k27ac_1	Yes-gd7_h3k27ac_2	Yes-Insulator_BEAF	Yes-Insulator_CP190	Not-Insulator_MDJ4	Yes-orer_gaf_1	Yes-orer_wce_1	Yes-tl10b_h3k27ac_1	Yes-tl10b_h3k27ac_3	Yes-TSS	Yes-ZLD_cycle13	Yes-ZLD_cycle14	4	Su	9	10600	342102	8102	6102	600	600	600	600	10600
chr3R:18167751:18169351:	Yes-ATACseq_Interphase	Yes-ATACseq_Mitosis	Not-Enhancer	Yes-gd7_h3k27ac_1	Yes-gd7_h3k27ac_2	Yes-Insulator_BEAF	Yes-Insulator_CP190	Yes-Insulator_MDJ4	Yes-orer_gaf_1	Yes-orer_wce_1	Yes-tl10b_h3k27ac_1	Yes-tl10b_h3k27ac_3	Yes-TSS	Not-ZLD_cycle13	Not-ZLD_cycle14	10	wrd	0	1077752	85752	3752	3752	82752	650	97752	90650	82752
chr3R:14723501:14724351:	Yes-ATACseq_Interphase	Yes-ATACseq_Mitosis	Yes-enhancer	Yes-gd7_h3k27ac_1	Yes-gd7_h3k27ac_2	Yes-Insulator_BEAF	Yes-Insulator_CP190	Yes-Insulator_MDJ4	Yes-orer_gaf_1	Yes-orer_wce_1	Yes-tl10b_h3k27ac_1	Yes-tl10b_h3k27ac_3	Yes-TSS	Not-ZLD_cycle13	Yes-ZLD_cycle14	3	kibra	0	413502	333650	15650	15650	85650	650	95650	95650	433502
chr2R:14755651:14756251:	Yes-ATACseq_Interphase	Yes-ATACseq_Mitosis	Not-Enhancer	Yes-gd7_h3k27ac_1	Yes-gd7_h3k27ac_2	Yes-Insulator_BEAF	Yes-Insulator_CP190	Not-Insulator_MDJ4	Yes-orer_gaf_1	Not-orer_wce_1	Not-tl10b_h3k27ac_1	Not-tl10b_h3k27ac_3	Yes-TSS	Yes-ZLD_cycle13	Yes-ZLD_cycle14	4	CG10151	37	795652	325652	1652	1652	652	652	3750	3750	0
chr3R:30270651:30271801:	Not-ATACseq_Interphase	Not-ATACseq_Mitosis	Not-Enhancer	Not-gd7_h3k27ac_1	Not-gd7_h3k27ac_2	Not-Insulator_BEAF	Not-Insulator_CP190	Not-Insulator_MDJ4	Yes-orer_gaf_1	Not-orer_wce_1	Not-tl10b_h3k27ac_1	Not-tl10b_h3k27ac_3	Not-TSS	Not-ZLD_cycle13	Not-ZLD_cycle14	13	hdc	6131	230652	226652	152200	2200	173200	652	178200	40652	178200
chrX:6985651:6987651:	Yes-ATACseq_Interphase	Yes-ATACseq_Mitosis	Not-Enhancer	Yes-gd7_h3k27ac_1	Yes-gd7_h3k27ac_2	Yes-Insulator_BEAF	Yes-Insulator_CP190	Not-Insulator_MDJ4	Yes-orer_gaf_1	Yes-orer_wce_1	Yes-tl10b_h3k27ac_1	Yes-tl10b_h3k27ac_3	Yes-TSS	Yes-ZLD_cycle13	Yes-ZLD_cycle14	9	bou	0	92350	104350	104350	104350	652	652	82350	82350	10652
chr3R:11763301:11764301:	Yes-ATACseq_Interphase	Yes-ATACseq_Mitosis	Yes-enhancer	Yes-gd7_h3k27ac_1	Yes-gd7_h3k27ac_2	Yes-Insulator_BEAF	Yes-Insulator_CP190	Yes-Insulator_MDJ4	Yes-orer_gaf_1	Yes-orer_wce_1	Yes-tl10b_h3k27ac_1	Yes-tl10b_h3k27ac_3	Not-TSS	Not-ZLD_cycle13	Yes-ZLD_cycle14	7	Lk6	156	3302	147302	0	0	0	700	0	0	423302
chr2R:16338751:16339301:	Not-ATACseq_Interphase	Not-ATACseq_Mitosis	Not-Enhancer	Not-gd7_h3k27ac_1	Not-gd7_h3k27ac_2	Not-Insulator_BEAF	Not-Insulator_CP190	Not-Insulator_MDJ4	Yes-orer_gaf_1	Not-orer_wce_1	Not-tl10b_h3k27ac_1	Not-tl10b_h3k27ac_3	Not-TSS	Not-ZLD_cycle13	Not-ZLD_cycle14	4	Vha44	2115	468752	508700	330752	4700	133752	700	148752	8752	505700
chr2R:18288401:18289251:	Yes-ATACseq_Interphase	Yes-ATACseq_Mitosis	Yes-enhancer	Yes-gd7_h3k27ac_1	Yes-gd7_h3k27ac_2	Yes-Insulator_BEAF	Yes-Insulator_CP190	Not-Insulator_MDJ4	Yes-orer_gaf_1	Not-orer_wce_1	Yes-tl10b_h3k27ac_1	Yes-tl10b_h3k27ac_3	Yes-TSS	Yes-ZLD_cycle13	Yes-ZLD_cycle14	5	CG14502	0	138402	162750	156402	2402	750	750	148402	130750	5750
chrX:4690751:4691251:	Not-ATACseq_Interphase	Yes-ATACseq_Mitosis	Not-Enhancer	Not-gd7_h3k27ac_1	Not-gd7_h3k27ac_2	Not-Insulator_BEAF	Not-Insulator_CP190	Not-Insulator_MDJ4	Yes-orer_gaf_1	Not-orer_wce_1	Not-tl10b_h3k27ac_1	Not-tl10b_h3k27ac_3	Not-TSS	Not-ZLD_cycle13	Not-ZLD_cycle14	5	ctp	2952	752	584752	138752	138752	752	752	752	10752	448750
chr2R:13038601:13039201:	Yes-ATACseq_Interphase	Yes-ATACseq_Mitosis	Not-Enhancer	Not-gd7_h3k27ac_1	Not-gd7_h3k27ac_2	Not-Insulator_BEAF	Not-Insulator_CP190	Yes-Insulator_MDJ4	Yes-orer_gaf_1	Yes-orer_wce_1	Not-tl10b_h3k27ac_1	Not-tl10b_h3k27ac_3	Not-TSS	Not-ZLD_cycle13	Not-ZLD_cycle14	3	CG13323	8055	150800	262800	2800	2800	0	800	160800	148602	0
chr2R:6195801:6196751:	Yes-ATACseq_Interphase	Yes-ATACseq_Mitosis	Not-Enhancer	Yes-gd7_h3k27ac_1	Yes-gd7_h3k27ac_2	Not-Insulator_BEAF	Not-Insulator_CP190	Not-Insulator_MDJ4	Yes-orer_gaf_1	Yes-orer_wce_1	Not-tl10b_h3k27ac_1	Not-tl10b_h3k27ac_3	Yes-TSS	Yes-ZLD_cycle13	Yes-ZLD_cycle14	5	Ptr	0	225802	613250	1802	5802	5802	802	15802	5802	240802
chr2L:21753501:21754151:	Yes-ATACseq_Interphase	Yes-ATACseq_Mitosis	Not-Enhancer	Yes-gd7_h3k27ac_1	Yes-gd7_h3k27ac_2	Not-Insulator_BEAF	Not-Insulator_CP190	Yes-Insulator_MDJ4	Yes-orer_gaf_1	Not-orer_wce_1	Yes-tl10b_h3k27ac_1	Yes-tl10b_h3k27ac_3	Not-TSS	Yes-ZLD_cycle13	Not-ZLD_cycle14	3	step	3315	365850	327850	0	0	5850	850	365850	0	400850
chrX:13278201:13279151:	Yes-ATACseq_Interphase	Yes-ATACseq_Mitosis	Not-Enhancer	Not-gd7_h3k27ac_1	Not-gd7_h3k27ac_2	Not-Insulator_BEAF	Yes-Insulator_CP190	Not-Insulator_MDJ4	Yes-orer_gaf_1	Not-orer_wce_1	Not-tl10b_h3k27ac_1	Not-tl10b_h3k27ac_3	Not-TSS	Not-ZLD_cycle13	Not-ZLD_cycle14	7	HDAC4	6481	320850	1290202	6850	6850	0	850	8202	8202	698202
chr2R:13565851:13566301:	Yes-ATACseq_Interphase	Yes-ATACseq_Mitosis	Not-Enhancer	Not-gd7_h3k27ac_1	Not-gd7_h3k27ac_2	Not-Insulator_BEAF	Not-Insulator_CP190	Not-Insulator_MDJ4	Yes-orer_gaf_1	Yes-orer_wce_1	Not-tl10b_h3k27ac_1	Not-tl10b_h3k27ac_3	Not-TSS	Yes-ZLD_cycle13	Yes-ZLD_cycle14	4	CG42807	6458	5852	9852	9852	7852	852	852	5852	5852	852
chrX:7095901:7096351:	Not-ATACseq_Interphase	Yes-ATACseq_Mitosis	Not-Enhancer	Yes-gd7_h3k27ac_1	Yes-gd7_h3k27ac_2	Yes-Insulator_BEAF	Yes-Insulator_CP190	Not-Insulator_MDJ4	Yes-orer_gaf_1	Not-orer_wce_1	Yes-tl10b_h3k27ac_1	Yes-tl10b_h3k27ac_3	Not-TSS	Yes-ZLD_cycle13	Yes-ZLD_cycle14	2	Sxl	1702	5902	1902	1902	1902	902	902	15902	15902	120902
chr2R:18805951:18806601:	Not-ATACseq_Interphase	Not-ATACseq_Mitosis	Not-Enhancer	Not-gd7_h3k27ac_1	Not-gd7_h3k27ac_2	Not-Insulator_BEAF	Not-Insulator_CP190	Not-Insulator_MDJ4	Yes-orer_gaf_1	Not-orer_wce_1	Not-tl10b_h3k27ac_1	Not-tl10b_h3k27ac_3	Not-TSS	Not-ZLD_cycle13	Not-ZLD_cycle14	9	MFS14	2225	655952	351952	351952	3952	952	952	125952	0	505952
chr3L:14780951:14781551:	Not-ATACseq_Interphase	Not-ATACseq_Mitosis	Not-Enhancer	Yes-gd7_h3k27ac_1	Yes-gd7_h3k27ac_2	Not-Insulator_BEAF	Not-Insulator_CP190	Not-Insulator_MDJ4	Yes-orer_gaf_1	Not-orer_wce_1	Yes-tl10b_h3k27ac_1	Yes-tl10b_h3k27ac_3	Not-TSS	Not-ZLD_cycle13	Not-ZLD_cycle14	5	mop	4823	10952	158450	2450	4450	952	952	952	952	5952
chr3R:9235951:9237801:	Not-ATACseq_Interphase	Not-ATACseq_Mitosis	Not-Enhancer	Yes-gd7_h3k27ac_1	Yes-gd7_h3k27ac_2	Yes-Insulator_BEAF	Yes-Insulator_CP190	Not-Insulator_MDJ4	Yes-orer_gaf_1	Not-orer_wce_1	Yes-tl10b_h3k27ac_1	Yes-tl10b_h3k27ac_3	Yes-TSS	Not-ZLD_cycle13	Not-ZLD_cycle14	10	pum	0	195952	160200	160200	94200	952	952	0	0	5952
chr2R:22403151:22404001:	Yes-ATACseq_Interphase	Yes-ATACseq_Mitosis	Yes-enhancer	Not-gd7_h3k27ac_1	Not-gd7_h3k27ac_2	Not-Insulator_BEAF	Not-Insulator_CP190	Not-Insulator_MDJ4	Yes-orer_gaf_1	Not-orer_wce_1	Not-tl10b_h3k27ac_1	Not-tl10b_h3k27ac_3	Not-TSS	Yes-ZLD_cycle13	Yes-ZLD_cycle14	6	CG6044	176	636000	292000	8000	8000	1000	1000	23152	23152	396000
chr2R:13826001:13827101:	Yes-ATACseq_Interphase	Yes-ATACseq_Mitosis	Not-Enhancer	Yes-gd7_h3k27ac_1	Yes-gd7_h3k27ac_2	Not-Insulator_BEAF	Not-Insulator_CP190	Not-Insulator_MDJ4	Yes-orer_gaf_1	Not-orer_wce_1	Not-tl10b_h3k27ac_1	Not-tl10b_h3k27ac_3	Yes-TSS	Not-ZLD_cycle13	Not-ZLD_cycle14	12	CG6329	0	122900	270002	132900	2002	0	1002	0	0	261002
chr3L:14201001:14201501:	Yes-ATACseq_Interphase	Yes-ATACseq_Mitosis	Not-Enhancer	Yes-gd7_h3k27ac_1	Not-gd7_h3k27ac_2	Not-Insulator_BEAF	Not-Insulator_CP190	Not-Insulator_MDJ4	Yes-orer_gaf_1	Not-orer_wce_1	Not-tl10b_h3k27ac_1	Not-tl10b_h3k27ac_3	Not-TSS	Not-ZLD_cycle13	Yes-ZLD_cycle14	3	saturn	1822	11002	13002	13002	11002	6002	1002	1002	1002	6002
chrX:19866001:19867201:	Yes-ATACseq_Interphase	Yes-ATACseq_Mitosis	Not-Enhancer	Yes-gd7_h3k27ac_1	Yes-gd7_h3k27ac_2	Yes-Insulator_BEAF	Yes-Insulator_CP190	Yes-Insulator_MDJ4	Yes-orer_gaf_1	Yes-orer_wce_1	Not-tl10b_h3k27ac_1	Not-tl10b_h3k27ac_3	Yes-TSS	Not-ZLD_cycle13	Yes-ZLD_cycle14	8	Hers	0	366002	122800	12002	14002	1002	1002	96002	106002	1002
chrX:6866051:6866501:	Not-ATACseq_Interphase	Not-ATACseq_Mitosis	Not-Enhancer	Yes-gd7_h3k27ac_1	Yes-gd7_h3k27ac_2	Not-Insulator_BEAF	Not-Insulator_CP190	Not-Insulator_MDJ4	Yes-orer_gaf_1	Yes-orer_wce_1	Yes-tl10b_h3k27ac_1	Yes-tl10b_h3k27ac_3	Not-TSS	Yes-ZLD_cycle13	Yes-ZLD_cycle14	3	CG14434	693	36052	12052	12052	9500	6052	1052	26052	26052	11052
chr2L:4031051:4031551:	Yes-ATACseq_Interphase	Yes-ATACseq_Mitosis	Yes-enhancer	Yes-gd7_h3k27ac_1	Yes-gd7_h3k27ac_2	Not-Insulator_BEAF	Not-Insulator_CP190	Not-Insulator_MDJ4	Yes-orer_gaf_1	Not-orer_wce_1	Yes-tl10b_h3k27ac_1	Yes-tl10b_h3k27ac_3	Yes-TSS	Not-ZLD_cycle13	Not-ZLD_cycle14	1	ed	0	211052	419052	217052	192450	6052	1052	1052	0	411052
chr2R:15931101:15932051:	Yes-ATACseq_Interphase	Yes-ATACseq_Mitosis	Not-Enhancer	Yes-gd7_h3k27ac_1	Yes-gd7_h3k27ac_2	Yes-Insulator_BEAF	Yes-Insulator_CP190	Not-Insulator_MDJ4	Yes-orer_gaf_1	Yes-orer_wce_1	Yes-tl10b_h3k27ac_1	Yes-tl10b_h3k27ac_3	Yes-TSS	Not-ZLD_cycle13	Not-ZLD_cycle14	2	bdg	0	61102	235102	0	0	11102	1102	51102	41102	246102
chrX:3861101:3861551:	Yes-ATACseq_Interphase	Yes-ATACseq_Mitosis	Not-Enhancer	Yes-gd7_h3k27ac_1	Yes-gd7_h3k27ac_2	Not-Insulator_BEAF	Yes-Insulator_CP190	Yes-Insulator_MDJ4	Yes-orer_gaf_1	Yes-orer_wce_1	Yes-tl10b_h3k27ac_1	Yes-tl10b_h3k27ac_3	Not-TSS	Yes-ZLD_cycle13	Yes-ZLD_cycle14	4	CG2930	7422	1102	1102	1102	1102	1102	1102	1102	1102	1102
chr3R:27281101:27282151:	Yes-ATACseq_Interphase	Yes-ATACseq_Mitosis	Not-Enhancer	Yes-gd7_h3k27ac_1	Yes-gd7_h3k27ac_2	Yes-Insulator_BEAF	Yes-Insulator_CP190	Not-Insulator_MDJ4	Yes-orer_gaf_1	Not-orer_wce_1	Not-tl10b_h3k27ac_1	Not-tl10b_h3k27ac_3	Not-TSS	Not-ZLD_cycle13	Yes-ZLD_cycle14	7	mrt	510	21102	61102	61102	173102	6102	1102	11102	11102	1102
chrX:3136151:3137051:	Yes-ATACseq_Interphase	Yes-ATACseq_Mitosis	Yes-enhancer	Yes-gd7_h3k27ac_1	Yes-gd7_h3k27ac_2	Not-Insulator_BEAF	Yes-Insulator_CP190	Not-Insulator_MDJ4	Yes-orer_gaf_1	Not-orer_wce_1	Yes-tl10b_h3k27ac_1	Yes-tl10b_h3k27ac_3	Not-TSS	Yes-ZLD_cycle13	Yes-ZLD_cycle14	7	N	1282	6152	570152	4152	2152	181152	1152	0	2950	717950
chrX:5086201:5087751:	Yes-ATACseq_Interphase	Yes-ATACseq_Mitosis	Not-Enhancer	Yes-gd7_h3k27ac_1	Yes-gd7_h3k27ac_2	Yes-Insulator_BEAF	Yes-Insulator_CP190	Yes-Insulator_MDJ4	Yes-orer_gaf_1	Not-orer_wce_1	Not-tl10b_h3k27ac_1	Not-tl10b_h3k27ac_3	Not-TSS	Not-ZLD_cycle13	Not-ZLD_cycle14	17	rg	443	166202	524250	522250	202	6202	1202	2250	2250	52250
chr2R:16102651:16103751:	Yes-ATACseq_Interphase	Yes-ATACseq_Mitosis	Not-Enhancer	Yes-gd7_h3k27ac_1	Yes-gd7_h3k27ac_2	Yes-Insulator_BEAF	Yes-Insulator_CP190	Yes-Insulator_MDJ4	Yes-orer_gaf_1	Yes-orer_wce_1	Yes-tl10b_h3k27ac_1	Yes-tl10b_h3k27ac_3	Yes-TSS	Yes-ZLD_cycle13	Yes-ZLD_cycle14	5	Rho1	0	232652	406652	94652	652	1250	1250	76250	66250	417652
chr2R:10417801:10418751:	Yes-ATACseq_Interphase	Yes-ATACseq_Mitosis	Not-Enhancer	Not-gd7_h3k27ac_1	Not-gd7_h3k27ac_2	Not-Insulator_BEAF	Yes-Insulator_CP190	Yes-Insulator_MDJ4	Yes-orer_gaf_1	Yes-orer_wce_1	Not-tl10b_h3k27ac_1	Yes-tl10b_h3k27ac_3	Yes-TSS	Not-ZLD_cycle13	Yes-ZLD_cycle14	6	Prx2540-2	0	391250	73802	7250	7250	1250	1250	41250	11250	2802
chrX:9466251:9466951:	Yes-ATACseq_Interphase	Yes-ATACseq_Mitosis	Not-Enhancer	Yes-gd7_h3k27ac_1	Not-gd7_h3k27ac_2	Not-Insulator_BEAF	Not-Insulator_CP190	Not-Insulator_MDJ4	Yes-orer_gaf_1	Not-orer_wce_1	Not-tl10b_h3k27ac_1	Not-tl10b_h3k27ac_3	Not-TSS	Yes-ZLD_cycle13	Yes-ZLD_cycle14	6	CG44815	20040	193050	187050	83050	29050	78050	1252	193050	176252	208050
chrX:8051301:8053701:	Not-ATACseq_Interphase	Not-ATACseq_Mitosis	Not-Enhancer	Not-gd7_h3k27ac_1	Not-gd7_h3k27ac_2	Not-Insulator_BEAF	Not-Insulator_CP190	Not-Insulator_MDJ4	Not-orer_gaf_1	Yes-orer_wce_1	Not-tl10b_h3k27ac_1	Not-tl10b_h3k27ac_3	Not-TSS	Not-ZLD_cycle13	Not-ZLD_cycle14	0	fs	7735	141302	199302	4300	300	6300	1300	141302	6300	211300
chr2R:22798201:22798701:	Yes-ATACseq_Interphase	Yes-ATACseq_Mitosis	Not-Enhancer	Not-gd7_h3k27ac_1	Not-gd7_h3k27ac_2	Yes-Insulator_BEAF	Yes-Insulator_CP190	Yes-Insulator_MDJ4	Yes-orer_gaf_1	Not-orer_wce_1	Not-tl10b_h3k27ac_1	Not-tl10b_h3k27ac_3	Yes-TSS	Not-ZLD_cycle13	Not-ZLD_cycle14	1	CG42260	0	241300	1300	1300	1300	1300	1300	108202	108202	1300
chrX:3691301:3692801:	Yes-ATACseq_Interphase	Yes-ATACseq_Mitosis	Not-Enhancer	Not-gd7_h3k27ac_1	Not-gd7_h3k27ac_2	Not-Insulator_BEAF	Not-Insulator_CP190	Not-Insulator_MDJ4	Yes-orer_gaf_1	Not-orer_wce_1	Not-tl10b_h3k27ac_1	Not-tl10b_h3k27ac_3	Not-TSS	Not-ZLD_cycle13	Not-ZLD_cycle14	12	Mnt	19501	157200	19200	21200	21200	162200	1302	157200	157200	162200
chrX:12661351:12662001:	Yes-ATACseq_Interphase	Yes-ATACseq_Mitosis	Not-Enhancer	Yes-gd7_h3k27ac_1	Yes-gd7_h3k27ac_2	Not-Insulator_BEAF	Not-Insulator_CP190	Not-Insulator_MDJ4	Yes-orer_gaf_1	Not-orer_wce_1	Yes-tl10b_h3k27ac_1	Not-tl10b_h3k27ac_3	Not-TSS	Not-ZLD_cycle13	Not-ZLD_cycle14	3	Tis11	1937	71352	673352	3352	3352	6352	1352	61352	61352	81352
chrX:6352151:6353601:	Yes-ATACseq_Interphase	Yes-ATACseq_Mitosis	Not-Enhancer	Yes-gd7_h3k27ac_1	Yes-gd7_h3k27ac_2	Yes-Insulator_BEAF	Yes-Insulator_CP190	Yes-Insulator_MDJ4	Yes-orer_gaf_1	Not-orer_wce_1	Yes-tl10b_h3k27ac_1	Yes-tl10b_h3k27ac_3	Not-TSS	Yes-ZLD_cycle13	Yes-ZLD_cycle14	6	kdn	1523	466400	60152	2152	2152	1400	1400	82152	92152	1400
chr2R:9547951:9548601:	Not-ATACseq_Interphase	Not-ATACseq_Mitosis	Not-Enhancer	Yes-gd7_h3k27ac_1	Yes-gd7_h3k27ac_2	Yes-Insulator_BEAF	Not-Insulator_CP190	Not-Insulator_MDJ4	Yes-orer_gaf_1	Not-orer_wce_1	Not-tl10b_h3k27ac_1	Not-tl10b_h3k27ac_3	Yes-TSS	Yes-ZLD_cycle13	Yes-ZLD_cycle14	5	CG1888	0	927952	441400	39400	5952	6400	1400	11400	11400	131400
chr3R:11542851:11543601:	Yes-ATACseq_Interphase	Yes-ATACseq_Mitosis	Yes-enhancer	Not-gd7_h3k27ac_1	Not-gd7_h3k27ac_2	Not-Insulator_BEAF	Not-Insulator_CP190	Not-Insulator_MDJ4	Yes-orer_gaf_1	Not-orer_wce_1	Not-tl10b_h3k27ac_1	Not-tl10b_h3k27ac_3	Yes-TSS	Yes-ZLD_cycle13	Yes-ZLD_cycle14	7	dpr4	0	46400	70400	10400	6400	6400	1400	56400	66400	202852
chr2L:9607851:9608601:	Not-ATACseq_Interphase	Not-ATACseq_Mitosis	Not-Enhancer	Not-gd7_h3k27ac_1	Not-gd7_h3k27ac_2	Not-Insulator_BEAF	Not-Insulator_CP190	Yes-Insulator_MDJ4	Yes-orer_gaf_1	Not-orer_wce_1	Not-tl10b_h3k27ac_1	Not-tl10b_h3k27ac_3	Yes-TSS	Yes-ZLD_cycle13	Yes-ZLD_cycle14	3	gcm2	0	291400	1279852	17400	7400	91400	1400	81400	91400	276400
chr2L:16496401:16496951:	Not-ATACseq_Interphase	Not-ATACseq_Mitosis	Not-Enhancer	Not-gd7_h3k27ac_1	Not-gd7_h3k27ac_2	Not-Insulator_BEAF	Not-Insulator_CP190	Not-Insulator_MDJ4	Yes-orer_gaf_1	Yes-orer_wce_1	Not-tl10b_h3k27ac_1	Not-tl10b_h3k27ac_3	Not-TSS	Not-ZLD_cycle13	Not-ZLD_cycle14	3	Tpr2	4862	196402	1022402	8402	8402	6402	1402	186402	3050	1006402
chr2R:15372851:15373551:	Not-ATACseq_Interphase	Not-ATACseq_Mitosis	Not-Enhancer	Not-gd7_h3k27ac_1	Not-gd7_h3k27ac_2	Not-Insulator_BEAF	Not-Insulator_CP190	Not-Insulator_MDJ4	Yes-orer_gaf_1	Not-orer_wce_1	Not-tl10b_h3k27ac_1	Not-tl10b_h3k27ac_3	Not-TSS	Not-ZLD_cycle13	Not-ZLD_cycle14	3	Pms2	1332	486450	64852	6450	6450	1450	1450	22852	22852	306450
chr2R:19141501:19143401:	Yes-ATACseq_Interphase	Yes-ATACseq_Mitosis	Not-Enhancer	Yes-gd7_h3k27ac_1	Yes-gd7_h3k27ac_2	Yes-Insulator_BEAF	Yes-Insulator_CP190	Not-Insulator_MDJ4	Yes-orer_gaf_1	Not-orer_wce_1	Yes-tl10b_h3k27ac_1	Yes-tl10b_h3k27ac_3	Yes-TSS	Yes-ZLD_cycle13	Yes-ZLD_cycle14	16	ena	0	516600	514600	104600	1502	136600	1502	96600	0	511600
chr3R:24046501:24048401:	Yes-ATACseq_Interphase	Yes-ATACseq_Mitosis	Not-Enhancer	Yes-gd7_h3k27ac_1	Yes-gd7_h3k27ac_2	Yes-Insulator_BEAF	Yes-Insulator_CP190	Not-Insulator_MDJ4	Yes-orer_gaf_1	Yes-orer_wce_1	Yes-tl10b_h3k27ac_1	Yes-tl10b_h3k27ac_3	Yes-TSS	Yes-ZLD_cycle13	Yes-ZLD_cycle14	8	Rox8	0	136502	156502	5600	5600	0	1502	156502	1600	151502
chr2R:14306901:14308451:	Yes-ATACseq_Interphase	Yes-ATACseq_Mitosis	Not-Enhancer	Yes-gd7_h3k27ac_1	Yes-gd7_h3k27ac_2	Not-Insulator_BEAF	Yes-Insulator_CP190	Not-Insulator_MDJ4	Yes-orer_gaf_1	Yes-orer_wce_1	Not-tl10b_h3k27ac_1	Not-tl10b_h3k27ac_3	Yes-TSS	Yes-ZLD_cycle13	Yes-ZLD_cycle14	13	Shroom	0	346902	90902	902	902	116550	1550	106902	116902	116550
chr3L:21046951:21048401:	Not-ATACseq_Interphase	Not-ATACseq_Mitosis	Not-Enhancer	Yes-gd7_h3k27ac_1	Yes-gd7_h3k27ac_2	Not-Insulator_BEAF	Yes-Insulator_CP190	Not-Insulator_MDJ4	Yes-orer_gaf_1	Not-orer_wce_1	Yes-tl10b_h3k27ac_1	Yes-tl10b_h3k27ac_3	Not-TSS	Not-ZLD_cycle13	Yes-ZLD_cycle14	14	siz	12417	246952	19600	17600	19600	1600	1600	0	6952	6600
chr2R:20831601:20832151:	Not-ATACseq_Interphase	Not-ATACseq_Mitosis	Not-Enhancer	Yes-gd7_h3k27ac_1	Yes-gd7_h3k27ac_2	Yes-Insulator_BEAF	Yes-Insulator_CP190	Yes-Insulator_MDJ4	Yes-orer_gaf_1	Yes-orer_wce_1	Yes-tl10b_h3k27ac_1	Yes-tl10b_h3k27ac_3	Not-TSS	Not-ZLD_cycle13	Yes-ZLD_cycle14	3	sktl	3877	157850	133850	0	0	0	1602	0	0	137850
chr3L:15146601:15147401:	Not-ATACseq_Interphase	Not-ATACseq_Mitosis	Not-Enhancer	Not-gd7_h3k27ac_1	Not-gd7_h3k27ac_2	Not-Insulator_BEAF	Yes-Insulator_CP190	Not-Insulator_MDJ4	Yes-orer_gaf_1	Not-orer_wce_1	Not-tl10b_h3k27ac_1	Not-tl10b_h3k27ac_3	Yes-TSS	Not-ZLD_cycle13	Yes-ZLD_cycle14	6	FucTA	0	176602	170600	4602	4602	186602	1602	176602	26602	171602
chr3L:1746601:1747151:	Yes-ATACseq_Interphase	Yes-ATACseq_Mitosis	Not-Enhancer	Yes-gd7_h3k27ac_1	Yes-gd7_h3k27ac_2	Not-Insulator_BEAF	Not-Insulator_CP190	Yes-Insulator_MDJ4	Yes-orer_gaf_1	Yes-orer_wce_1	Yes-tl10b_h3k27ac_1	Yes-tl10b_h3k27ac_3	Yes-TSS	Yes-ZLD_cycle13	Yes-ZLD_cycle14	2	CG13921	0	426602	98602	6602	8602	96602	1602	176602	102850	96602
chrX:5886601:5887451:	Yes-ATACseq_Interphase	Yes-ATACseq_Mitosis	Not-Enhancer	Yes-gd7_h3k27ac_1	Yes-gd7_h3k27ac_2	Not-Insulator_BEAF	Not-Insulator_CP190	Not-Insulator_MDJ4	Yes-orer_gaf_1	Not-orer_wce_1	Not-tl10b_h3k27ac_1	Not-tl10b_h3k27ac_3	Not-TSS	Yes-ZLD_cycle13	Yes-ZLD_cycle14	8	CG16721	6733	226602	140550	8602	8602	1602	1602	2550	2550	126602
chr2R:14981651:14982751:	Yes-ATACseq_Interphase	Yes-ATACseq_Mitosis	Not-Enhancer	Yes-gd7_h3k27ac_1	Yes-gd7_h3k27ac_2	Yes-Insulator_BEAF	Yes-Insulator_CP190	Not-Insulator_MDJ4	Yes-orer_gaf_1	Not-orer_wce_1	Yes-tl10b_h3k27ac_1	Yes-tl10b_h3k27ac_3	Not-TSS	Yes-ZLD_cycle13	Yes-ZLD_cycle14	5	pcs	389	877250	323250	159250	1250	1652	1652	11652	11652	11652
chr3R:25646951:25648301:	Yes-ATACseq_Interphase	Yes-ATACseq_Mitosis	Yes-enhancer	Yes-gd7_h3k27ac_1	Yes-gd7_h3k27ac_2	Yes-Insulator_BEAF	Yes-Insulator_CP190	Yes-Insulator_MDJ4	Yes-orer_gaf_1	Not-orer_wce_1	Yes-tl10b_h3k27ac_1	Yes-tl10b_h3k27ac_3	Not-TSS	Yes-ZLD_cycle13	Yes-ZLD_cycle14	5	jigr1	9109	0	892952	0	0	0	1700	6952	6952	1700
chr2L:5981701:5983801:	Yes-ATACseq_Interphase	Yes-ATACseq_Mitosis	Not-Enhancer	Yes-gd7_h3k27ac_1	Yes-gd7_h3k27ac_2	Yes-Insulator_BEAF	Yes-Insulator_CP190	Yes-Insulator_MDJ4	Yes-orer_gaf_1	Yes-orer_wce_1	Yes-tl10b_h3k27ac_1	Yes-tl10b_h3k27ac_3	Yes-TSS	Yes-ZLD_cycle13	Yes-ZLD_cycle14	9	eIF4A	0	1702	390200	1702	1702	1702	1702	0	0	11702
chr2R:11597501:11598201:	Yes-ATACseq_Interphase	Yes-ATACseq_Mitosis	Not-Enhancer	Yes-gd7_h3k27ac_1	Yes-gd7_h3k27ac_2	Not-Insulator_BEAF	Not-Insulator_CP190	Not-Insulator_MDJ4	Yes-orer_gaf_1	Yes-orer_wce_1	Not-tl10b_h3k27ac_1	Not-tl10b_h3k27ac_3	Not-TSS	Yes-ZLD_cycle13	Yes-ZLD_cycle14	7	tou	17844	31800	147502	145502	11502	36800	1800	21800	21800	601800
chr2R:8236901:8238151:	Yes-ATACseq_Interphase	Yes-ATACseq_Mitosis	Yes-enhancer	Yes-gd7_h3k27ac_1	Yes-gd7_h3k27ac_2	Yes-Insulator_BEAF	Yes-Insulator_CP190	Not-Insulator_MDJ4	Yes-orer_gaf_1	Yes-orer_wce_1	Yes-tl10b_h3k27ac_1	Yes-tl10b_h3k27ac_3	Yes-TSS	Yes-ZLD_cycle13	Yes-ZLD_cycle14	7	pnut	0	6902	4902	4902	4902	1850	1850	16902	16902	0
chr3R:23345351:23348151:	Yes-ATACseq_Interphase	Yes-ATACseq_Mitosis	Yes-enhancer	Yes-gd7_h3k27ac_1	Yes-gd7_h3k27ac_2	Yes-Insulator_BEAF	Yes-Insulator_CP190	Not-Insulator_MDJ4	Yes-orer_gaf_1	Yes-orer_wce_1	Yes-tl10b_h3k27ac_1	Yes-tl10b_h3k27ac_3	Yes-TSS	Yes-ZLD_cycle13	Yes-ZLD_cycle14	17	DNApol-epsilon255	0	551850	181850	93352	5850	352	1850	25352	5352	451850
chr2R:17097051:17098101:	Not-ATACseq_Interphase	Not-ATACseq_Mitosis	Not-Enhancer	Not-gd7_h3k27ac_1	Not-gd7_h3k27ac_2	Yes-Insulator_BEAF	Yes-Insulator_CP190	Yes-Insulator_MDJ4	Yes-orer_gaf_1	Yes-orer_wce_1	Not-tl10b_h3k27ac_1	Not-tl10b_h3k27ac_3	Not-TSS	Not-ZLD_cycle13	Not-ZLD_cycle14	18	GstS1	1400	311900	3900	1900	1900	1900	1900	87052	77052	1900
chrX:7966901:7968351:	Yes-ATACseq_Interphase	Yes-ATACseq_Mitosis	Yes-enhancer	Yes-gd7_h3k27ac_1	Yes-gd7_h3k27ac_2	Yes-Insulator_BEAF	Yes-Insulator_CP190	Yes-Insulator_MDJ4	Yes-orer_gaf_1	Not-orer_wce_1	Yes-tl10b_h3k27ac_1	Yes-tl10b_h3k27ac_3	Yes-TSS	Not-ZLD_cycle13	Not-ZLD_cycle14	9	sws	0	56902	114902	902	0	1902	1902	56902	56902	296650
chrX:11806901:11807801:	Yes-ATACseq_Interphase	Yes-ATACseq_Mitosis	Not-Enhancer	Yes-gd7_h3k27ac_1	Yes-gd7_h3k27ac_2	Yes-Insulator_BEAF	Not-Insulator_CP190	Not-Insulator_MDJ4	Yes-orer_gaf_1	Not-orer_wce_1	Not-tl10b_h3k27ac_1	Not-tl10b_h3k27ac_3	Yes-TSS	Not-ZLD_cycle13	Not-ZLD_cycle14	6	Hsc70-3	0	192200	178200	12902	12902	1902	1902	192200	202200	192200
chr3R:18007601:18008051:	Not-ATACseq_Interphase	Not-ATACseq_Mitosis	Not-Enhancer	Not-gd7_h3k27ac_1	Not-gd7_h3k27ac_2	Not-Insulator_BEAF	Not-Insulator_CP190	Not-Insulator_MDJ4	Yes-orer_gaf_1	Not-orer_wce_1	Not-tl10b_h3k27ac_1	Not-tl10b_h3k27ac_3	Not-TSS	Not-ZLD_cycle13	Not-ZLD_cycle14	5	DNaseII	11324	917602	71950	71950	5950	71950	1950	51950	1950	71950
chr2R:9291951:9293101:	Yes-ATACseq_Interphase	Yes-ATACseq_Mitosis	Yes-enhancer	Yes-gd7_h3k27ac_1	Yes-gd7_h3k27ac_2	Yes-Insulator_BEAF	Yes-Insulator_CP190	Yes-Insulator_MDJ4	Yes-orer_gaf_1	Yes-orer_wce_1	Yes-tl10b_h3k27ac_1	Yes-tl10b_h3k27ac_3	Yes-TSS	Yes-ZLD_cycle13	Yes-ZLD_cycle14	9	Drep2	96	671952	696900	100900	1952	1952	1952	116900	101952	91952
chrX:7096951:7097701:	Yes-ATACseq_Interphase	Yes-ATACseq_Mitosis	Not-Enhancer	Yes-gd7_h3k27ac_1	Yes-gd7_h3k27ac_2	Yes-Insulator_BEAF	Yes-Insulator_CP190	Not-Insulator_MDJ4	Yes-orer_gaf_1	Not-orer_wce_1	Yes-tl10b_h3k27ac_1	Yes-tl10b_h3k27ac_3	Not-TSS	Not-ZLD_cycle13	Not-ZLD_cycle14	5	Sxl	352	6952	2952	2952	2952	1952	1952	16952	16952	121952
chr3L:4102401:4103001:	Yes-ATACseq_Interphase	Yes-ATACseq_Mitosis	Not-Enhancer	Yes-gd7_h3k27ac_1	Yes-gd7_h3k27ac_2	Yes-Insulator_BEAF	Yes-Insulator_CP190	Yes-Insulator_MDJ4	Yes-orer_gaf_1	Not-orer_wce_1	Yes-tl10b_h3k27ac_1	Yes-tl10b_h3k27ac_3	Not-TSS	Yes-ZLD_cycle13	Yes-ZLD_cycle14	2	CG14995	255	312402	33000	402	0	162000	2000	17000	7000	162000
chr2R:22796701:22798001:	Yes-ATACseq_Interphase	Yes-ATACseq_Mitosis	Not-Enhancer	Not-gd7_h3k27ac_1	Not-gd7_h3k27ac_2	Yes-Insulator_BEAF	Yes-Insulator_CP190	Yes-Insulator_MDJ4	Yes-orer_gaf_1	Not-orer_wce_1	Not-tl10b_h3k27ac_1	Not-tl10b_h3k27ac_3	Not-TSS	Not-ZLD_cycle13	Not-ZLD_cycle14	11	CG42260	288	242000	2000	2000	2000	2000	2000	106702	106702	2000
chrX:13276901:13278001:	Yes-ATACseq_Interphase	Yes-ATACseq_Mitosis	Not-Enhancer	Not-gd7_h3k27ac_1	Not-gd7_h3k27ac_2	Not-Insulator_BEAF	Yes-Insulator_CP190	Not-Insulator_MDJ4	Yes-orer_gaf_1	Not-orer_wce_1	Not-tl10b_h3k27ac_1	Not-tl10b_h3k27ac_3	Not-TSS	Yes-ZLD_cycle13	Yes-ZLD_cycle14	7	HDAC4	7631	322000	1288902	8000	8000	0	2000	6902	6902	696902
chrX:3682401:3682951:	Yes-ATACseq_Interphase	Yes-ATACseq_Mitosis	Not-Enhancer	Not-gd7_h3k27ac_1	Not-gd7_h3k27ac_2	Not-Insulator_BEAF	Not-Insulator_CP190	Not-Insulator_MDJ4	Yes-orer_gaf_1	Not-orer_wce_1	Not-tl10b_h3k27ac_1	Not-tl10b_h3k27ac_3	Not-TSS	Yes-ZLD_cycle13	Not-ZLD_cycle14	4	Mnt	10601	167050	29050	12402	12402	172050	2050	167050	167050	172050
chr2L:7887051:7887901:	Not-ATACseq_Interphase	Not-ATACseq_Mitosis	Not-Enhancer	Yes-gd7_h3k27ac_1	Not-gd7_h3k27ac_2	Yes-Insulator_BEAF	Yes-Insulator_CP190	Not-Insulator_MDJ4	Yes-orer_gaf_1	Not-orer_wce_1	Not-tl10b_h3k27ac_1	Not-tl10b_h3k27ac_3	Yes-TSS	Yes-ZLD_cycle13	Yes-ZLD_cycle14	4	CG7102	0	627052	391052	0	100	77100	2052	67052	87052	482052
chr2R:14432051:14432551:	Yes-ATACseq_Interphase	Yes-ATACseq_Mitosis	Not-Enhancer	Yes-gd7_h3k27ac_1	Yes-gd7_h3k27ac_2	Not-Insulator_BEAF	Yes-Insulator_CP190	Not-Insulator_MDJ4	Yes-orer_gaf_1	Yes-orer_wce_1	Yes-tl10b_h3k27ac_1	Yes-tl10b_h3k27ac_3	Yes-TSS	Yes-ZLD_cycle13	Yes-ZLD_cycle14	4	phyl	0	472052	2052	2052	2052	2052	2052	7450	27450	2052
chrX:18647101:18647501:	Yes-ATACseq_Interphase	Yes-ATACseq_Mitosis	Not-Enhancer	Yes-gd7_h3k27ac_1	Yes-gd7_h3k27ac_2	Yes-Insulator_BEAF	Yes-Insulator_CP190	Not-Insulator_MDJ4	Yes-orer_gaf_1	Yes-orer_wce_1	Yes-tl10b_h3k27ac_1	Yes-tl10b_h3k27ac_3	Not-TSS	Not-ZLD_cycle13	Not-ZLD_cycle14	2	Rip11	147	152500	92500	0	0	2102	2102	7102	0	2102
chrX:9042101:9043001:	Yes-ATACseq_Interphase	Yes-ATACseq_Mitosis	Not-Enhancer	Yes-gd7_h3k27ac_1	Not-gd7_h3k27ac_2	Yes-Insulator_BEAF	Yes-Insulator_CP190	Yes-Insulator_MDJ4	Yes-orer_gaf_1	Yes-orer_wce_1	Not-tl10b_h3k27ac_1	Not-tl10b_h3k27ac_3	Not-TSS	Yes-ZLD_cycle13	Yes-ZLD_cycle14	10	Nost	11897	87000	14102	12102	12102	147102	2102	77000	67000	632000
chr2R:11202101:11203601:	Not-ATACseq_Interphase	Not-ATACseq_Mitosis	Yes-enhancer	Yes-gd7_h3k27ac_1	Yes-gd7_h3k27ac_2	Yes-Insulator_BEAF	Not-Insulator_CP190	Not-Insulator_MDJ4	Yes-orer_gaf_1	Yes-orer_wce_1	Not-tl10b_h3k27ac_1	Yes-tl10b_h3k27ac_3	Not-TSS	Not-ZLD_cycle13	Not-ZLD_cycle14	6	Syx6	15938	6400	244400	194400	102400	7102	2102	0	6400	392102
chr3R:14722101:14722851:	Yes-ATACseq_Interphase	Yes-ATACseq_Mitosis	Yes-enhancer	Yes-gd7_h3k27ac_1	Not-gd7_h3k27ac_2	Yes-Insulator_BEAF	Not-Insulator_CP190	Not-Insulator_MDJ4	Yes-orer_gaf_1	Not-orer_wce_1	Not-tl10b_h3k27ac_1	Yes-tl10b_h3k27ac_3	Not-TSS	Yes-ZLD_cycle13	Yes-ZLD_cycle14	6	kibra	1410	412102	335150	17150	17150	87150	2150	97150	97150	432102
chr3L:16572251:16572701:	Not-ATACseq_Interphase	Not-ATACseq_Mitosis	Not-Enhancer	Yes-gd7_h3k27ac_1	Not-gd7_h3k27ac_2	Not-Insulator_BEAF	Not-Insulator_CP190	Not-Insulator_MDJ4	Yes-orer_gaf_1	Not-orer_wce_1	Not-tl10b_h3k27ac_1	Not-tl10b_h3k27ac_3	Not-TSS	Not-ZLD_cycle13	Not-ZLD_cycle14	2	Mipp1	633	2252	10252	10252	10252	2252	2252	0	0	2252
chr3R:5672301:5673051:	Yes-ATACseq_Interphase	Yes-ATACseq_Mitosis	Not-Enhancer	Yes-gd7_h3k27ac_1	Yes-gd7_h3k27ac_2	Yes-Insulator_BEAF	Yes-Insulator_CP190	Not-Insulator_MDJ4	Yes-orer_gaf_1	Yes-orer_wce_1	Yes-tl10b_h3k27ac_1	Yes-tl10b_h3k27ac_3	Not-TSS	Yes-ZLD_cycle13	Yes-ZLD_cycle14	2	Atg17	2589	726950	0	0	0	0	2302	2302	2302	661950
chr3R:9226201:9227651:	Not-ATACseq_Interphase	Not-ATACseq_Mitosis	Yes-enhancer	Not-gd7_h3k27ac_1	Not-gd7_h3k27ac_2	Not-Insulator_BEAF	Not-Insulator_CP190	Not-Insulator_MDJ4	Yes-orer_gaf_1	Not-orer_wce_1	Not-tl10b_h3k27ac_1	Not-tl10b_h3k27ac_3	Not-TSS	Not-ZLD_cycle13	Not-ZLD_cycle14	13	pum	10031	186202	170350	170350	104350	2350	2350	2350	2350	0
chr3R:23887001:23887601:	Yes-ATACseq_Interphase	Yes-ATACseq_Mitosis	Not-Enhancer	Yes-gd7_h3k27ac_1	Yes-gd7_h3k27ac_2	Yes-Insulator_BEAF	Not-Insulator_CP190	Not-Insulator_MDJ4	Yes-orer_gaf_1	Not-orer_wce_1	Yes-tl10b_h3k27ac_1	Yes-tl10b_h3k27ac_3	Not-TSS	Not-ZLD_cycle13	Not-ZLD_cycle14	4	Pli	2451	12400	400	400	400	2400	2400	0	0	2400
chr3L:19906801:19907551:	Yes-ATACseq_Interphase	Yes-ATACseq_Mitosis	Not-Enhancer	Yes-gd7_h3k27ac_1	Yes-gd7_h3k27ac_2	Yes-Insulator_BEAF	Yes-Insulator_CP190	Not-Insulator_MDJ4	Yes-orer_gaf_1	Yes-orer_wce_1	Not-tl10b_h3k27ac_1	Yes-tl10b_h3k27ac_3	Not-TSS	Yes-ZLD_cycle13	Yes-ZLD_cycle14	4	Su	1859	12450	340802	6802	4802	2450	2450	2450	2450	12450
chr2R:22401801:22402551:	Yes-ATACseq_Interphase	Yes-ATACseq_Mitosis	Not-Enhancer	Not-gd7_h3k27ac_1	Not-gd7_h3k27ac_2	Not-Insulator_BEAF	Not-Insulator_CP190	Not-Insulator_MDJ4	Yes-orer_gaf_1	Not-orer_wce_1	Not-tl10b_h3k27ac_1	Not-tl10b_h3k27ac_3	Yes-TSS	Not-ZLD_cycle13	Not-ZLD_cycle14	4	babos	0	637450	293450	9450	9450	2450	2450	21802	21802	397450
chr3R:26041601:26042501:	Yes-ATACseq_Interphase	Yes-ATACseq_Mitosis	Not-Enhancer	Yes-gd7_h3k27ac_1	Yes-gd7_h3k27ac_2	Yes-Insulator_BEAF	Yes-Insulator_CP190	Not-Insulator_MDJ4	Yes-orer_gaf_1	Yes-orer_wce_1	Yes-tl10b_h3k27ac_1	Yes-tl10b_h3k27ac_3	Yes-TSS	Yes-ZLD_cycle13	Yes-ZLD_cycle14	3	gro	0	11602	1175500	141500	1500	0	2500	21602	11602	156602
chr3R:28325951:28327501:	Not-ATACseq_Interphase	Not-ATACseq_Mitosis	Not-Enhancer	Yes-gd7_h3k27ac_1	Yes-gd7_h3k27ac_2	Yes-Insulator_BEAF	Not-Insulator_CP190	Yes-Insulator_MDJ4	Yes-orer_gaf_1	Yes-orer_wce_1	Yes-tl10b_h3k27ac_1	Yes-tl10b_h3k27ac_3	Not-TSS	Yes-ZLD_cycle13	Yes-ZLD_cycle14	10	larp	8939	0	478500	10500	10500	2500	2500	0	0	0
chrX:1232501:1233201:	Yes-ATACseq_Interphase	Yes-ATACseq_Mitosis	Not-Enhancer	Not-gd7_h3k27ac_1	Yes-gd7_h3k27ac_2	Not-Insulator_BEAF	Not-Insulator_CP190	Not-Insulator_MDJ4	Yes-orer_gaf_1	Yes-orer_wce_1	Yes-tl10b_h3k27ac_1	Yes-tl10b_h3k27ac_3	Not-TSS	Yes-ZLD_cycle13	Yes-ZLD_cycle14	3	CG3638	3483	612502	122502	2800	2800	246800	2502	246800	246800	467502
chr2L:2752551:2756001:	Yes-ATACseq_Interphase	Yes-ATACseq_Mitosis	Yes-enhancer	Yes-gd7_h3k27ac_1	Yes-gd7_h3k27ac_2	Yes-Insulator_BEAF	Yes-Insulator_CP190	Yes-Insulator_MDJ4	Yes-orer_gaf_1	Yes-orer_wce_1	Yes-tl10b_h3k27ac_1	Yes-tl10b_h3k27ac_3	Yes-TSS	Yes-ZLD_cycle13	Yes-ZLD_cycle14	25	Pgk	0	12552	98000	0	0	2552	2552	2552	2552	17552
chr3R:30272551:30273501:	Yes-ATACseq_Interphase	Yes-ATACseq_Mitosis	Not-Enhancer	Not-gd7_h3k27ac_1	Not-gd7_h3k27ac_2	Not-Insulator_BEAF	Not-Insulator_CP190	Not-Insulator_MDJ4	Yes-orer_gaf_1	Yes-orer_wce_1	Not-tl10b_h3k27ac_1	Not-tl10b_h3k27ac_3	Not-TSS	Yes-ZLD_cycle13	Yes-ZLD_cycle14	9	hdc	4431	232552	228552	150500	500	171500	2552	176500	42552	176500
chr3L:347551:348151:	Not-ATACseq_Interphase	Not-ATACseq_Mitosis	Not-Enhancer	Yes-gd7_h3k27ac_1	Yes-gd7_h3k27ac_2	Yes-Insulator_BEAF	Yes-Insulator_CP190	Yes-Insulator_MDJ4	Yes-orer_gaf_1	Not-orer_wce_1	Yes-tl10b_h3k27ac_1	Yes-tl10b_h3k27ac_3	Not-TSS	Yes-ZLD_cycle13	Yes-ZLD_cycle14	6	mth	595	17552	21850	21850	21850	0	2552	17552	27552	156850
chrX:5746651:5747351:	Yes-ATACseq_Interphase	Yes-ATACseq_Mitosis	Not-Enhancer	Yes-gd7_h3k27ac_1	Yes-gd7_h3k27ac_2	Yes-Insulator_BEAF	Yes-Insulator_CP190	Yes-Insulator_MDJ4	Yes-orer_gaf_1	Yes-orer_wce_1	Not-tl10b_h3k27ac_1	Yes-tl10b_h3k27ac_3	Yes-TSS	Yes-ZLD_cycle13	Yes-ZLD_cycle14	4	IntS6	0	86652	132652	16650	16650	2650	2650	76652	76652	7650
chr3R:9052651:9053551:	Not-ATACseq_Interphase	Not-ATACseq_Mitosis	Not-Enhancer	Yes-gd7_h3k27ac_1	Yes-gd7_h3k27ac_2	Yes-Insulator_BEAF	Yes-Insulator_CP190	Yes-Insulator_MDJ4	Yes-orer_gaf_1	Yes-orer_wce_1	Yes-tl10b_h3k27ac_1	Yes-tl10b_h3k27ac_3	Not-TSS	Not-ZLD_cycle13	Not-ZLD_cycle14	5	Kdm2	157	12652	108652	22652	6450	2652	2652	22652	12652	0
chr2L:8957651:8958651:	Not-ATACseq_Interphase	Not-ATACseq_Mitosis	Not-Enhancer	Yes-gd7_h3k27ac_1	Yes-gd7_h3k27ac_2	Not-Insulator_BEAF	Yes-Insulator_CP190	Not-Insulator_MDJ4	Yes-orer_gaf_1	Not-orer_wce_1	Yes-tl10b_h3k27ac_1	Yes-tl10b_h3k27ac_3	Not-TSS	Not-ZLD_cycle13	Not-ZLD_cycle14	3	CG31886	400	941350	629652	457350	69652	427652	2652	437652	27652	427652
chr2L:16485501:16487301:	Yes-ATACseq_Interphase	Yes-ATACseq_Mitosis	Yes-enhancer	Not-gd7_h3k27ac_1	Not-gd7_h3k27ac_2	Not-Insulator_BEAF	Yes-Insulator_CP190	Not-Insulator_MDJ4	Yes-orer_gaf_1	Yes-orer_wce_1	Not-tl10b_h3k27ac_1	Not-tl10b_h3k27ac_3	Yes-TSS	Yes-ZLD_cycle13	Yes-ZLD_cycle14	14	dac	0	185502	1011502	0	0	0	2700	175502	12700	995502
chr3R:14817701:14818451:	Not-ATACseq_Interphase	Yes-ATACseq_Mitosis	Not-Enhancer	Yes-gd7_h3k27ac_1	Yes-gd7_h3k27ac_2	Not-Insulator_BEAF	Not-Insulator_CP190	Yes-Insulator_MDJ4	Yes-orer_gaf_1	Yes-orer_wce_1	Yes-tl10b_h3k27ac_1	Yes-tl10b_h3k27ac_3	Not-TSS	Yes-ZLD_cycle13	Yes-ZLD_cycle14	4	CG14857	15929	507702	239550	5702	3702	2702	2702	1550	1550	527702
chr2R:10427751:10431001:	Yes-ATACseq_Interphase	Yes-ATACseq_Mitosis	Not-Enhancer	Yes-gd7_h3k27ac_1	Yes-gd7_h3k27ac_2	Yes-Insulator_BEAF	Yes-Insulator_CP190	Yes-Insulator_MDJ4	Yes-orer_gaf_1	Yes-orer_wce_1	Yes-tl10b_h3k27ac_1	Yes-tl10b_h3k27ac_3	Yes-TSS	Yes-ZLD_cycle13	Yes-ZLD_cycle14	21	RanBPM	0	379000	83752	0	0	2752	2752	29000	0	12752
chr3L:22402751:22403301:	Not-ATACseq_Interphase	Not-ATACseq_Mitosis	Yes-enhancer	Yes-gd7_h3k27ac_1	Yes-gd7_h3k27ac_2	Not-Insulator_BEAF	Not-Insulator_CP190	Not-Insulator_MDJ4	Yes-orer_gaf_1	Yes-orer_wce_1	Not-tl10b_h3k27ac_1	Not-tl10b_h3k27ac_3	Not-TSS	Yes-ZLD_cycle13	Yes-ZLD_cycle14	2	Ten-m	4562	332752	332752	700	700	311700	2752	296700	12752	917752
chr2R:17592751:17593751:	Yes-ATACseq_Interphase	Yes-ATACseq_Mitosis	Not-Enhancer	Yes-gd7_h3k27ac_1	Yes-gd7_h3k27ac_2	Yes-Insulator_BEAF	Yes-Insulator_CP190	Not-Insulator_MDJ4	Yes-orer_gaf_1	Not-orer_wce_1	Yes-tl10b_h3k27ac_1	Yes-tl10b_h3k27ac_3	Yes-TSS	Yes-ZLD_cycle13	Yes-ZLD_cycle14	7	Smurf	0	172752	150752	752	752	2752	2752	2752	22752	487752
chr2L:5542751:5543351:	Yes-ATACseq_Interphase	Yes-ATACseq_Mitosis	Not-Enhancer	Yes-gd7_h3k27ac_1	Yes-gd7_h3k27ac_2	Yes-Insulator_BEAF	Yes-Insulator_CP190	Not-Insulator_MDJ4	Yes-orer_gaf_1	Yes-orer_wce_1	Yes-tl10b_h3k27ac_1	Yes-tl10b_h3k27ac_3	Not-TSS	Not-ZLD_cycle13	Not-ZLD_cycle14	2	Lam	272	0	4650	4650	2650	0	2752	0	2752	0
chr3R:18912751:18913201:	Yes-ATACseq_Interphase	Yes-ATACseq_Mitosis	Yes-enhancer	Not-gd7_h3k27ac_1	Yes-gd7_h3k27ac_2	Not-Insulator_BEAF	Not-Insulator_CP190	Yes-Insulator_MDJ4	Yes-orer_gaf_1	Not-orer_wce_1	Not-tl10b_h3k27ac_1	Not-tl10b_h3k27ac_3	Yes-TSS	Not-ZLD_cycle13	Not-ZLD_cycle14	3	CG14291	0	1386800	64800	66800	12800	66800	2752	66800	66800	827752
chr3R:16452801:16453451:	Yes-ATACseq_Interphase	Yes-ATACseq_Mitosis	Not-Enhancer	Yes-gd7_h3k27ac_1	Yes-gd7_h3k27ac_2	Yes-Insulator_BEAF	Yes-Insulator_CP190	Not-Insulator_MDJ4	Yes-orer_gaf_1	Yes-orer_wce_1	Yes-tl10b_h3k27ac_1	Yes-tl10b_h3k27ac_3	Not-TSS	Yes-ZLD_cycle13	Yes-ZLD_cycle14	5	Pak3	370	176550	106802	106802	8802	7802	2802	0	2802	492802
chrX:6867851:6868601:	Yes-ATACseq_Interphase	Yes-ATACseq_Mitosis	Not-Enhancer	Yes-gd7_h3k27ac_1	Yes-gd7_h3k27ac_2	Not-Insulator_BEAF	Not-Insulator_CP190	Not-Insulator_MDJ4	Yes-orer_gaf_1	Yes-orer_wce_1	Yes-tl10b_h3k27ac_1	Yes-tl10b_h3k27ac_3	Not-TSS	Yes-ZLD_cycle13	Yes-ZLD_cycle14	4	CG14434	658	37852	13852	13852	7400	7852	2852	27852	27852	12852
chr2R:21712851:21715001:	Yes-ATACseq_Interphase	Yes-ATACseq_Mitosis	Not-Enhancer	Yes-gd7_h3k27ac_1	Yes-gd7_h3k27ac_2	Not-Insulator_BEAF	Yes-Insulator_CP190	Not-Insulator_MDJ4	Yes-orer_gaf_1	Yes-orer_wce_1	Yes-tl10b_h3k27ac_1	Yes-tl10b_h3k27ac_3	Not-TSS	Yes-ZLD_cycle13	Yes-ZLD_cycle14	15	CG30403	1239	172852	164852	162852	20852	172852	2852	12852	12852	172852
chr2L:160651:162101:	Yes-ATACseq_Interphase	Yes-ATACseq_Mitosis	Not-Enhancer	Yes-gd7_h3k27ac_1	Yes-gd7_h3k27ac_2	Not-Insulator_BEAF	Not-Insulator_CP190	Not-Insulator_MDJ4	Yes-orer_gaf_1	Yes-orer_wce_1	Yes-tl10b_h3k27ac_1	Yes-tl10b_h3k27ac_3	Not-TSS	Yes-ZLD_cycle13	Yes-ZLD_cycle14	6	spen	1620	397900	1183900	4652	2652	0	2900	97900	87900	677900
chr2R:22685701:22687101:	Yes-ATACseq_Interphase	Yes-ATACseq_Mitosis	Not-Enhancer	Yes-gd7_h3k27ac_1	Yes-gd7_h3k27ac_2	Not-Insulator_BEAF	Not-Insulator_CP190	Not-Insulator_MDJ4	Yes-orer_gaf_1	Yes-orer_wce_1	Yes-tl10b_h3k27ac_1	Yes-tl10b_h3k27ac_3	Not-TSS	Yes-ZLD_cycle13	Yes-ZLD_cycle14	8	Ppa	1886	352900	8900	2900	2900	2900	2900	0	0	112900
chrX:3137901:3138401:	Yes-ATACseq_Interphase	Yes-ATACseq_Mitosis	Yes-enhancer	Yes-gd7_h3k27ac_1	Yes-gd7_h3k27ac_2	Not-Insulator_BEAF	Not-Insulator_CP190	Not-Insulator_MDJ4	Yes-orer_gaf_1	Not-orer_wce_1	Yes-tl10b_h3k27ac_1	Not-tl10b_h3k27ac_3	Not-TSS	Not-ZLD_cycle13	Yes-ZLD_cycle14	1	N	3032	7902	571902	5902	3902	182902	2902	0	1600	716600
chr3R:11758301:11762051:	Yes-ATACseq_Interphase	Yes-ATACseq_Mitosis	Yes-enhancer	Yes-gd7_h3k27ac_1	Yes-gd7_h3k27ac_2	Yes-Insulator_BEAF	Yes-Insulator_CP190	Yes-Insulator_MDJ4	Yes-orer_gaf_1	Yes-orer_wce_1	Yes-tl10b_h3k27ac_1	Yes-tl10b_h3k27ac_3	Not-TSS	Yes-ZLD_cycle13	Yes-ZLD_cycle14	19	Lk6	2406	0	142302	1950	1950	0	2950	0	0	418302
chr2R:12452951:12454501:	Yes-ATACseq_Interphase	Yes-ATACseq_Mitosis	Not-Enhancer	Yes-gd7_h3k27ac_1	Yes-gd7_h3k27ac_2	Yes-Insulator_BEAF	Yes-Insulator_CP190	Yes-Insulator_MDJ4	Yes-orer_gaf_1	Yes-orer_wce_1	Not-tl10b_h3k27ac_1	Not-tl10b_h3k27ac_3	Yes-TSS	Yes-ZLD_cycle13	Yes-ZLD_cycle14	8	Lac	0	2952	0	0	1500	2952	2952	0	0	7952
chr2R:5772951:5773501:	Not-ATACseq_Interphase	Not-ATACseq_Mitosis	Not-Enhancer	Not-gd7_h3k27ac_1	Not-gd7_h3k27ac_2	Not-Insulator_BEAF	Not-Insulator_CP190	Not-Insulator_MDJ4	Yes-orer_gaf_1	Not-orer_wce_1	Not-tl10b_h3k27ac_1	Not-tl10b_h3k27ac_3	Not-TSS	Not-ZLD_cycle13	Not-ZLD_cycle14	5	ZnT41F	9357	186500	664952	304500	74952	176500	2952	102952	92952	176500
chr3R:18298051:18298701:	Yes-ATACseq_Interphase	Yes-ATACseq_Mitosis	Not-Enhancer	Yes-gd7_h3k27ac_1	Yes-gd7_h3k27ac_2	Yes-Insulator_BEAF	Yes-Insulator_CP190	Not-Insulator_MDJ4	Yes-orer_gaf_1	Yes-orer_wce_1	Yes-tl10b_h3k27ac_1	Yes-tl10b_h3k27ac_3	Not-TSS	Yes-ZLD_cycle13	Yes-ZLD_cycle14	4	l	178	1208052	216052	52	0	8052	3052	228052	28052	213052
chr3L:16408051:16409251:	Yes-ATACseq_Interphase	Yes-ATACseq_Mitosis	Not-Enhancer	Yes-gd7_h3k27ac_1	Yes-gd7_h3k27ac_2	Yes-Insulator_BEAF	Yes-Insulator_CP190	Yes-Insulator_MDJ4	Yes-orer_gaf_1	Yes-orer_wce_1	Yes-tl10b_h3k27ac_1	Yes-tl10b_h3k27ac_3	Not-TSS	Yes-ZLD_cycle13	Yes-ZLD_cycle14	9	fax	2577	0	750	750	0	3052	3052	8052	8052	8052
chr2R:20595851:20596901:	Yes-ATACseq_Interphase	Not-ATACseq_Mitosis	Yes-enhancer	Yes-gd7_h3k27ac_1	Not-gd7_h3k27ac_2	Not-Insulator_BEAF	Not-Insulator_CP190	Not-Insulator_MDJ4	Yes-orer_gaf_1	Not-orer_wce_1	Not-tl10b_h3k27ac_1	Not-tl10b_h3k27ac_3	Not-TSS	Not-ZLD_cycle13	Not-ZLD_cycle14	11	HnRNP-K	8301	15852	55852	1100	5100	55852	3100	5852	0	275852
chr2L:19161351:19161901:	Yes-ATACseq_Interphase	Yes-ATACseq_Mitosis	Not-Enhancer	Yes-gd7_h3k27ac_1	Yes-gd7_h3k27ac_2	Yes-Insulator_BEAF	Not-Insulator_CP190	Not-Insulator_MDJ4	Yes-orer_gaf_1	Yes-orer_wce_1	Yes-tl10b_h3k27ac_1	Yes-tl10b_h3k27ac_3	Not-TSS	Yes-ZLD_cycle13	Yes-ZLD_cycle14	4	CG17568	19801	908100	150100	150100	31352	8100	3100	1352	1352	138100
chr3L:22723101:22723551:	Yes-ATACseq_Interphase	Yes-ATACseq_Mitosis	Not-Enhancer	Yes-gd7_h3k27ac_1	Yes-gd7_h3k27ac_2	Not-Insulator_BEAF	Not-Insulator_CP190	Not-Insulator_MDJ4	Yes-orer_gaf_1	Not-orer_wce_1	Yes-tl10b_h3k27ac_1	Yes-tl10b_h3k27ac_3	Not-TSS	Not-ZLD_cycle13	Not-ZLD_cycle14	3	CG14451	1011	653102	653102	5102	5102	3102	3102	13102	3102	1238102
chrX:18243201:18244151:	Yes-ATACseq_Interphase	Yes-ATACseq_Mitosis	Not-Enhancer	Not-gd7_h3k27ac_1	Not-gd7_h3k27ac_2	Not-Insulator_BEAF	Not-Insulator_CP190	Not-Insulator_MDJ4	Yes-orer_gaf_1	Yes-orer_wce_1	Not-tl10b_h3k27ac_1	Not-tl10b_h3k27ac_3	Yes-TSS	Yes-ZLD_cycle13	Yes-ZLD_cycle14	5	upd2	0	75850	63850	3202	1202	8202	3202	85850	95850	123202
chr2L:20638201:20638801:	Yes-ATACseq_Interphase	Yes-ATACseq_Mitosis	Not-Enhancer	Yes-gd7_h3k27ac_1	Not-gd7_h3k27ac_2	Not-Insulator_BEAF	Yes-Insulator_CP190	Not-Insulator_MDJ4	Yes-orer_gaf_1	Not-orer_wce_1	Not-tl10b_h3k27ac_1	Not-tl10b_h3k27ac_3	Not-TSS	Yes-ZLD_cycle13	Yes-ZLD_cycle14	8	CG31680	1320	131200	6202	6202	6202	3202	3202	131200	131200	3202
chrX:2336301:2336751:	Not-ATACseq_Interphase	Not-ATACseq_Mitosis	Not-Enhancer	Not-gd7_h3k27ac_1	Not-gd7_h3k27ac_2	Not-Insulator_BEAF	Not-Insulator_CP190	Not-Insulator_MDJ4	Yes-orer_gaf_1	Not-orer_wce_1	Not-tl10b_h3k27ac_1	Not-tl10b_h3k27ac_3	Not-TSS	Not-ZLD_cycle13	Not-ZLD_cycle14	5	Ilp6	1644	93250	227250	3250	3250	3250	3250	83250	56302	1518250
chrX:12663251:12663751:	Yes-ATACseq_Interphase	Yes-ATACseq_Mitosis	Not-Enhancer	Yes-gd7_h3k27ac_1	Yes-gd7_h3k27ac_2	Not-Insulator_BEAF	Not-Insulator_CP190	Not-Insulator_MDJ4	Yes-orer_gaf_1	Not-orer_wce_1	Yes-tl10b_h3k27ac_1	Yes-tl10b_h3k27ac_3	Not-TSS	Not-ZLD_cycle13	Not-ZLD_cycle14	3	Tis11	3837	73252	675252	5252	5252	8252	3252	63252	63252	83252
chr3R:11773251:11775651:	Yes-ATACseq_Interphase	Yes-ATACseq_Mitosis	Not-Enhancer	Yes-gd7_h3k27ac_1	Yes-gd7_h3k27ac_2	Not-Insulator_BEAF	Not-Insulator_CP190	Not-Insulator_MDJ4	Yes-orer_gaf_1	Yes-orer_wce_1	Yes-tl10b_h3k27ac_1	Yes-tl10b_h3k27ac_3	Not-TSS	Yes-ZLD_cycle13	Yes-ZLD_cycle14	21	l	3477	13252	157252	7252	7252	8252	3252	3252	3252	433252
chr3R:22133301:22133901:	Yes-ATACseq_Interphase	Yes-ATACseq_Mitosis	Yes-enhancer	Yes-gd7_h3k27ac_1	Not-gd7_h3k27ac_2	Yes-Insulator_BEAF	Yes-Insulator_CP190	Yes-Insulator_MDJ4	Yes-orer_gaf_1	Not-orer_wce_1	Not-tl10b_h3k27ac_1	Not-tl10b_h3k27ac_3	Yes-TSS	Not-ZLD_cycle13	Not-ZLD_cycle14	3	SKIP	0	216100	54100	5302	3302	108302	3302	216100	93302	216100
chrX:6283401:6283901:	Not-ATACseq_Interphase	Not-ATACseq_Mitosis	Not-Enhancer	Not-gd7_h3k27ac_1	Not-gd7_h3k27ac_2	Not-Insulator_BEAF	Not-Insulator_CP190	Not-Insulator_MDJ4	Yes-orer_gaf_1	Not-orer_wce_1	Not-tl10b_h3k27ac_1	Not-tl10b_h3k27ac_3	Yes-TSS	Not-ZLD_cycle13	Yes-ZLD_cycle14	3	CG11700	0	536100	6100	10100	6100	71100	3402	13402	23402	71100
chr3L:17658451:17659451:	Not-ATACseq_Interphase	Not-ATACseq_Mitosis	Yes-enhancer	Yes-gd7_h3k27ac_1	Yes-gd7_h3k27ac_2	Yes-Insulator_BEAF	Not-Insulator_CP190	Not-Insulator_MDJ4	Yes-orer_gaf_1	Not-orer_wce_1	Not-tl10b_h3k27ac_1	Not-tl10b_h3k27ac_3	Not-TSS	Not-ZLD_cycle13	Not-ZLD_cycle14	9	CG7484	3835	470550	306452	12452	12452	3452	3452	18452	8452	93452
chr3L:20398501:20399001:	Yes-ATACseq_Interphase	Yes-ATACseq_Mitosis	Not-Enhancer	Yes-gd7_h3k27ac_1	Not-gd7_h3k27ac_2	Not-Insulator_BEAF	Not-Insulator_CP190	Not-Insulator_MDJ4	Yes-orer_gaf_1	Not-orer_wce_1	Not-tl10b_h3k27ac_1	Not-tl10b_h3k27ac_3	Not-TSS	Not-ZLD_cycle13	Not-ZLD_cycle14	3	trbl	2608	111000	117000	0	0	0	3502	111000	111000	116000
chr3L:17988551:17990351:	Yes-ATACseq_Interphase	Yes-ATACseq_Mitosis	Not-Enhancer	Not-gd7_h3k27ac_1	Not-gd7_h3k27ac_2	Yes-Insulator_BEAF	Yes-Insulator_CP190	Yes-Insulator_MDJ4	Yes-orer_gaf_1	Yes-orer_wce_1	Not-tl10b_h3k27ac_1	Not-tl10b_h3k27ac_3	Not-TSS	Not-ZLD_cycle13	Yes-ZLD_cycle14	11	CG32192	49966	139650	636552	0	0	134650	3552	139650	139650	129650
chr3L:9465751:9466401:	Yes-ATACseq_Interphase	Yes-ATACseq_Mitosis	Yes-enhancer	Not-gd7_h3k27ac_1	Not-gd7_h3k27ac_2	Not-Insulator_BEAF	Not-Insulator_CP190	Yes-Insulator_MDJ4	Yes-orer_gaf_1	Not-orer_wce_1	Not-tl10b_h3k27ac_1	Not-tl10b_h3k27ac_3	Not-TSS	Not-ZLD_cycle13	Not-ZLD_cycle14	5	CG44838	4702	0	165752	43600	1752	0	3600	0	0	420752
chr2R:8145751:8146401:	Not-ATACseq_Interphase	Not-ATACseq_Mitosis	Not-Enhancer	Yes-gd7_h3k27ac_1	Yes-gd7_h3k27ac_2	Not-Insulator_BEAF	Not-Insulator_CP190	Not-Insulator_MDJ4	Yes-orer_gaf_1	Yes-orer_wce_1	Not-tl10b_h3k27ac_1	Not-tl10b_h3k27ac_3	Not-TSS	Yes-ZLD_cycle13	Yes-ZLD_cycle14	4	kermit	10253	73600	11752	13752	13752	0	3600	63600	63600	70752
chr2R:9198601:9198951:	Not-ATACseq_Interphase	Not-ATACseq_Mitosis	Not-Enhancer	Not-gd7_h3k27ac_1	Not-gd7_h3k27ac_2	Not-Insulator_BEAF	Not-Insulator_CP190	Not-Insulator_MDJ4	Not-orer_gaf_1	Not-orer_wce_1	Not-tl10b_h3k27ac_1	Not-tl10b_h3k27ac_3	Not-TSS	Not-ZLD_cycle13	Not-ZLD_cycle14	0	unpg	3397	578602	791050	195050	3050	0	3602	211050	8602	0
chrX:10738651:10739601:	Not-ATACseq_Interphase	Not-ATACseq_Mitosis	Not-Enhancer	Yes-gd7_h3k27ac_1	Yes-gd7_h3k27ac_2	Not-Insulator_BEAF	Not-Insulator_CP190	Yes-Insulator_MDJ4	Yes-orer_gaf_1	Not-orer_wce_1	Not-tl10b_h3k27ac_1	Not-tl10b_h3k27ac_3	Not-TSS	Not-ZLD_cycle13	Not-ZLD_cycle14	6	ras	4901	60400	246652	188400	12652	268652	3652	70400	70400	263652
chrX:6988651:6989451:	Not-ATACseq_Interphase	Not-ATACseq_Mitosis	Not-Enhancer	Yes-gd7_h3k27ac_1	Yes-gd7_h3k27ac_2	Not-Insulator_BEAF	Not-Insulator_CP190	Not-Insulator_MDJ4	Yes-orer_gaf_1	Not-orer_wce_1	Yes-tl10b_h3k27ac_1	Yes-tl10b_h3k27ac_3	Not-TSS	Yes-ZLD_cycle13	Yes-ZLD_cycle14	8	ogre	1867	90550	102550	102550	102550	3652	3652	80550	80550	13652
chr3R:6810451:6811301:	Yes-ATACseq_Interphase	Yes-ATACseq_Mitosis	Yes-enhancer	Yes-gd7_h3k27ac_1	Yes-gd7_h3k27ac_2	Not-Insulator_BEAF	Not-Insulator_CP190	Not-Insulator_MDJ4	Yes-orer_gaf_1	Yes-orer_wce_1	Yes-tl10b_h3k27ac_1	Yes-tl10b_h3k27ac_3	Not-TSS	Yes-ZLD_cycle13	Yes-ZLD_cycle14	9	Dfd	18616	100452	4700	2700	700	3700	3700	70452	40452	470452
chr2R:16335601:16336301:	Yes-ATACseq_Interphase	Yes-ATACseq_Mitosis	Not-Enhancer	Yes-gd7_h3k27ac_1	Yes-gd7_h3k27ac_2	Yes-Insulator_BEAF	Yes-Insulator_CP190	Yes-Insulator_MDJ4	Yes-orer_gaf_1	Not-orer_wce_1	Yes-tl10b_h3k27ac_1	Yes-tl10b_h3k27ac_3	Yes-TSS	Not-ZLD_cycle13	Not-ZLD_cycle14	1	Hmgs	0	465602	511700	327602	7700	130602	3700	145602	5602	508700
chrX:17710651:17711301:	Yes-ATACseq_Interphase	Yes-ATACseq_Mitosis	Not-Enhancer	Yes-gd7_h3k27ac_1	Not-gd7_h3k27ac_2	Yes-Insulator_BEAF	Yes-Insulator_CP190	Yes-Insulator_MDJ4	Yes-orer_gaf_1	Not-orer_wce_1	Not-tl10b_h3k27ac_1	Not-tl10b_h3k27ac_3	Not-TSS	Not-ZLD_cycle13	Not-ZLD_cycle14	5	CG42684	508	30652	110700	8652	8652	0	3700	30652	30652	113700
chrX:1233701:1235751:	Yes-ATACseq_Interphase	Yes-ATACseq_Mitosis	Not-Enhancer	Yes-gd7_h3k27ac_1	Yes-gd7_h3k27ac_2	Yes-Insulator_BEAF	Yes-Insulator_CP190	Not-Insulator_MDJ4	Yes-orer_gaf_1	Yes-orer_wce_1	Yes-tl10b_h3k27ac_1	Yes-tl10b_h3k27ac_3	Not-TSS	Yes-ZLD_cycle13	Yes-ZLD_cycle14	13	CG3638	933	613702	123702	250	250	244250	3702	244250	244250	468702
chr3R:18913701:18914401:	Yes-ATACseq_Interphase	Yes-ATACseq_Mitosis	Not-Enhancer	Yes-gd7_h3k27ac_1	Not-gd7_h3k27ac_2	Not-Insulator_BEAF	Not-Insulator_CP190	Yes-Insulator_MDJ4	Yes-orer_gaf_1	Not-orer_wce_1	Not-tl10b_h3k27ac_1	Not-tl10b_h3k27ac_3	Not-TSS	Not-ZLD_cycle13	Yes-ZLD_cycle14	2	Xrp1	567	1385600	63600	65600	11600	65600	3702	65600	65600	828702
chr3R:19163701:19165151:	Not-ATACseq_Interphase	Not-ATACseq_Mitosis	Yes-enhancer	Yes-gd7_h3k27ac_1	Yes-gd7_h3k27ac_2	Yes-Insulator_BEAF	Not-Insulator_CP190	Not-Insulator_MDJ4	Yes-orer_gaf_1	Not-orer_wce_1	Not-tl10b_h3k27ac_1	Not-tl10b_h3k27ac_3	Yes-TSS	Not-ZLD_cycle13	Not-ZLD_cycle14	7	sqz	0	1134850	183702	154850	58850	149850	3702	173702	144850	1078702
chr3R:21059801:21061251:	Yes-ATACseq_Interphase	Yes-ATACseq_Mitosis	Not-Enhancer	Yes-gd7_h3k27ac_1	Yes-gd7_h3k27ac_2	Yes-Insulator_BEAF	Yes-Insulator_CP190	Yes-Insulator_MDJ4	Yes-orer_gaf_1	Yes-orer_wce_1	Yes-tl10b_h3k27ac_1	Yes-tl10b_h3k27ac_3	Yes-TSS	Yes-ZLD_cycle13	Yes-ZLD_cycle14	8	Mvl	0	318750	517802	750	0	8750	3750	28750	18750	328750
chr2L:14489851:14491201:	Yes-ATACseq_Interphase	Yes-ATACseq_Mitosis	Yes-enhancer	Yes-gd7_h3k27ac_1	Yes-gd7_h3k27ac_2	Not-Insulator_BEAF	Not-Insulator_CP190	Not-Insulator_MDJ4	Yes-orer_gaf_1	Yes-orer_wce_1	Yes-tl10b_h3k27ac_1	Yes-tl10b_h3k27ac_3	Yes-TSS	Yes-ZLD_cycle13	Yes-ZLD_cycle14	13	noc	0	788800	294800	1852	1852	3800	3800	548800	139852	574852
chr2R:19143801:19144451:	Yes-ATACseq_Interphase	Yes-ATACseq_Mitosis	Not-Enhancer	Yes-gd7_h3k27ac_1	Yes-gd7_h3k27ac_2	Not-Insulator_BEAF	Not-Insulator_CP190	Not-Insulator_MDJ4	Yes-orer_gaf_1	Not-orer_wce_1	Yes-tl10b_h3k27ac_1	Yes-tl10b_h3k27ac_3	Not-TSS	Yes-ZLD_cycle13	Yes-ZLD_cycle14	2	ena	2170	515550	513550	103550	3802	135550	3802	95550	0	510550
chr2L:11968801:11969351:	Yes-ATACseq_Interphase	Yes-ATACseq_Mitosis	Not-Enhancer	Yes-gd7_h3k27ac_1	Yes-gd7_h3k27ac_2	Not-Insulator_BEAF	Not-Insulator_CP190	Not-Insulator_MDJ4	Yes-orer_gaf_1	Yes-orer_wce_1	Not-tl10b_h3k27ac_1	Not-tl10b_h3k27ac_3	Not-TSS	Yes-ZLD_cycle13	Yes-ZLD_cycle14	4	CG16965	12240	10650	2124650	178802	126650	0	3802	10650	650	168802
chr3R:24295451:24296151:	Yes-ATACseq_Interphase	Yes-ATACseq_Mitosis	Not-Enhancer	Yes-gd7_h3k27ac_1	Yes-gd7_h3k27ac_2	Yes-Insulator_BEAF	Yes-Insulator_CP190	Not-Insulator_MDJ4	Yes-orer_gaf_1	Yes-orer_wce_1	Not-tl10b_h3k27ac_1	Not-tl10b_h3k27ac_3	Not-TSS	Not-ZLD_cycle13	Not-ZLD_cycle14	6	crb	374	385452	325850	189452	1850	245452	3850	0	0	400452
chr2R:22933851:22934701:	Yes-ATACseq_Interphase	Yes-ATACseq_Mitosis	Not-Enhancer	Yes-gd7_h3k27ac_1	Yes-gd7_h3k27ac_2	Not-Insulator_BEAF	Not-Insulator_CP190	Not-Insulator_MDJ4	Yes-orer_gaf_1	Yes-orer_wce_1	Yes-tl10b_h3k27ac_1	Yes-tl10b_h3k27ac_3	Yes-TSS	Yes-ZLD_cycle13	Yes-ZLD_cycle14	7	CG3788	0	105300	131852	1300	1300	125300	3852	115300	125300	128852
chr2R:16585351:16586101:	Yes-ATACseq_Interphase	Yes-ATACseq_Mitosis	Not-Enhancer	Yes-gd7_h3k27ac_1	Not-gd7_h3k27ac_2	Not-Insulator_BEAF	Yes-Insulator_CP190	Yes-Insulator_MDJ4	Yes-orer_gaf_1	Yes-orer_wce_1	Not-tl10b_h3k27ac_1	Not-tl10b_h3k27ac_3	Yes-TSS	Not-ZLD_cycle13	Not-ZLD_cycle14	2	RpLP2	28	715352	261900	189900	187900	3900	3900	5352	25352	258900
chrX:10473901:10474701:	Yes-ATACseq_Interphase	Yes-ATACseq_Mitosis	Not-Enhancer	Yes-gd7_h3k27ac_1	Yes-gd7_h3k27ac_2	Yes-Insulator_BEAF	Yes-Insulator_CP190	Yes-Insulator_MDJ4	Yes-orer_gaf_1	Not-orer_wce_1	Yes-tl10b_h3k27ac_1	Yes-tl10b_h3k27ac_3	Yes-TSS	Not-ZLD_cycle13	Yes-ZLD_cycle14	7	nocte	0	13902	15300	13300	149902	3902	3902	13902	13902	0
chr2L:15498951:15499951:	Yes-ATACseq_Interphase	Yes-ATACseq_Mitosis	Not-Enhancer	Yes-gd7_h3k27ac_1	Yes-gd7_h3k27ac_2	Yes-Insulator_BEAF	Yes-Insulator_CP190	Yes-Insulator_MDJ4	Yes-orer_gaf_1	Yes-orer_wce_1	Yes-tl10b_h3k27ac_1	Yes-tl10b_h3k27ac_3	Yes-TSS	Not-ZLD_cycle13	Yes-ZLD_cycle14	7	lace	0	0	24952	952	0	8952	3952	8952	0	8952
chrX:4693951:4694551:	Not-ATACseq_Interphase	Not-ATACseq_Mitosis	Not-Enhancer	Not-gd7_h3k27ac_1	Not-gd7_h3k27ac_2	Not-Insulator_BEAF	Not-Insulator_CP190	Not-Insulator_MDJ4	Yes-orer_gaf_1	Not-orer_wce_1	Not-tl10b_h3k27ac_1	Not-tl10b_h3k27ac_3	Not-TSS	Not-ZLD_cycle13	Not-ZLD_cycle14	6	ctp	6152	3952	587952	141952	141952	3952	3952	3952	13952	445450
chr3L:20695151:20696001:	Yes-ATACseq_Interphase	Yes-ATACseq_Mitosis	Yes-enhancer	Not-gd7_h3k27ac_1	Not-gd7_h3k27ac_2	Not-Insulator_BEAF	Not-Insulator_CP190	Not-Insulator_MDJ4	Yes-orer_gaf_1	Yes-orer_wce_1	Not-tl10b_h3k27ac_1	Not-tl10b_h3k27ac_3	Yes-TSS	Yes-ZLD_cycle13	Yes-ZLD_cycle14	5	kni	0	94000	126000	2000	0	4000	4000	64000	74000	109000
chr2R:19275201:19276001:	Yes-ATACseq_Interphase	Yes-ATACseq_Mitosis	Not-Enhancer	Yes-gd7_h3k27ac_1	Yes-gd7_h3k27ac_2	Not-Insulator_BEAF	Not-Insulator_CP190	Yes-Insulator_MDJ4	Yes-orer_gaf_1	Yes-orer_wce_1	Yes-tl10b_h3k27ac_1	Yes-tl10b_h3k27ac_3	Not-TSS	Yes-ZLD_cycle13	Yes-ZLD_cycle14	5	rib	5124	384000	382000	8000	12000	4000	4000	25202	5202	379000
chrX:17834001:17834501:	Not-ATACseq_Interphase	Not-ATACseq_Mitosis	Not-Enhancer	Not-gd7_h3k27ac_1	Not-gd7_h3k27ac_2	Not-Insulator_BEAF	Not-Insulator_CP190	Not-Insulator_MDJ4	Yes-orer_gaf_1	Not-orer_wce_1	Not-tl10b_h3k27ac_1	Not-tl10b_h3k27ac_3	Not-TSS	Not-ZLD_cycle13	Not-ZLD_cycle14	4	CG6398	3174	154002	10002	6002	6002	4002	4002	5500	15500	4002
chr3R:8669001:8669751:	Yes-ATACseq_Interphase	Yes-ATACseq_Mitosis	Not-Enhancer	Yes-gd7_h3k27ac_1	Not-gd7_h3k27ac_2	Yes-Insulator_BEAF	Not-Insulator_CP190	Not-Insulator_MDJ4	Yes-orer_gaf_1	Yes-orer_wce_1	Not-tl10b_h3k27ac_1	Yes-tl10b_h3k27ac_3	Not-TSS	Not-ZLD_cycle13	Not-ZLD_cycle14	2	p	933	250	144250	24250	7002	0	4002	250	0	140250
chrX:17159951:17160951:	Yes-ATACseq_Interphase	Yes-ATACseq_Mitosis	Not-Enhancer	Yes-gd7_h3k27ac_1	Yes-gd7_h3k27ac_2	Yes-Insulator_BEAF	Yes-Insulator_CP190	Not-Insulator_MDJ4	Yes-orer_gaf_1	Yes-orer_wce_1	Yes-tl10b_h3k27ac_1	Yes-tl10b_h3k27ac_3	Yes-TSS	Yes-ZLD_cycle13	Yes-ZLD_cycle14	7	baz	0	209952	15050	15050	15050	4050	4050	0	9952	4050
chr2R:13829051:13829651:	Yes-ATACseq_Interphase	Yes-ATACseq_Mitosis	Not-Enhancer	Not-gd7_h3k27ac_1	Not-gd7_h3k27ac_2	Not-Insulator_BEAF	Yes-Insulator_CP190	Yes-Insulator_MDJ4	Yes-orer_gaf_1	Yes-orer_wce_1	Not-tl10b_h3k27ac_1	Not-tl10b_h3k27ac_3	Not-TSS	Not-ZLD_cycle13	Not-ZLD_cycle14	3	CG6329	2681	120350	273052	130350	5052	0	4052	0	0	264052
chr2L:7984051:7984651:	Yes-ATACseq_Interphase	Yes-ATACseq_Mitosis	Not-Enhancer	Not-gd7_h3k27ac_1	Not-gd7_h3k27ac_2	Not-Insulator_BEAF	Yes-Insulator_CP190	Not-Insulator_MDJ4	Yes-orer_gaf_1	Not-orer_wce_1	Not-tl10b_h3k27ac_1	Not-tl10b_h3k27ac_3	Yes-TSS	Not-ZLD_cycle13	Not-ZLD_cycle14	3	Snoo	0	724052	341350	53350	51350	14052	4052	35350	35350	540350
chrX:9684101:9687151:	Yes-ATACseq_Interphase	Yes-ATACseq_Mitosis	Not-Enhancer	Yes-gd7_h3k27ac_1	Yes-gd7_h3k27ac_2	Yes-Insulator_BEAF	Yes-Insulator_CP190	Yes-Insulator_MDJ4	Yes-orer_gaf_1	Yes-orer_wce_1	Yes-tl10b_h3k27ac_1	Yes-tl10b_h3k27ac_3	Yes-TSS	Yes-ZLD_cycle13	Not-ZLD_cycle14	11	nej	0	14102	850	850	850	4102	4102	14102	14102	4102
chr3L:14634101:14635001:	Yes-ATACseq_Interphase	Yes-ATACseq_Mitosis	Not-Enhancer	Yes-gd7_h3k27ac_1	Yes-gd7_h3k27ac_2	Not-Insulator_BEAF	Not-Insulator_CP190	Not-Insulator_MDJ4	Yes-orer_gaf_1	Not-orer_wce_1	Not-tl10b_h3k27ac_1	Not-tl10b_h3k27ac_3	Not-TSS	Yes-ZLD_cycle13	Yes-ZLD_cycle14	7	dlp	1501	125000	305000	6102	4102	4102	4102	135000	4102	135000
chr3R:16249901:16250851:	Yes-ATACseq_Interphase	Yes-ATACseq_Mitosis	Yes-enhancer	Yes-gd7_h3k27ac_1	Yes-gd7_h3k27ac_2	Yes-Insulator_BEAF	Yes-Insulator_CP190	Not-Insulator_MDJ4	Yes-orer_gaf_1	Yes-orer_wce_1	Yes-tl10b_h3k27ac_1	Yes-tl10b_h3k27ac_3	Not-TSS	Yes-ZLD_cycle13	Yes-ZLD_cycle14	2	bor	13264	0	93150	5150	5150	4150	4150	0	0	289902
chr3R:9054151:9054901:	Not-ATACseq_Interphase	Not-ATACseq_Mitosis	Not-Enhancer	Yes-gd7_h3k27ac_1	Yes-gd7_h3k27ac_2	Yes-Insulator_BEAF	Not-Insulator_CP190	Yes-Insulator_MDJ4	Yes-orer_gaf_1	Not-orer_wce_1	Not-tl10b_h3k27ac_1	Not-tl10b_h3k27ac_3	Not-TSS	Not-ZLD_cycle13	Yes-ZLD_cycle14	3	Kdm2	1657	14152	110152	24152	5100	4152	4152	24152	14152	0
chrX:3694151:3696151:	Yes-ATACseq_Interphase	Yes-ATACseq_Mitosis	Not-Enhancer	Not-gd7_h3k27ac_1	Not-gd7_h3k27ac_2	Not-Insulator_BEAF	Yes-Insulator_CP190	Yes-Insulator_MDJ4	Yes-orer_gaf_1	Not-orer_wce_1	Not-tl10b_h3k27ac_1	Not-tl10b_h3k27ac_3	Not-TSS	Not-ZLD_cycle13	Not-ZLD_cycle14	11	Mnt	22351	153850	15850	17850	17850	158850	4152	153850	153850	158850
chr2R:8064801:8065801:	Yes-ATACseq_Interphase	Yes-ATACseq_Mitosis	Not-Enhancer	Yes-gd7_h3k27ac_1	Yes-gd7_h3k27ac_2	Not-Insulator_BEAF	Not-Insulator_CP190	Not-Insulator_MDJ4	Yes-orer_gaf_1	Yes-orer_wce_1	Not-tl10b_h3k27ac_1	Not-tl10b_h3k27ac_3	Yes-TSS	Yes-ZLD_cycle13	Yes-ZLD_cycle14	3	CG12769	0	124802	66200	802	2802	4200	4200	114802	114802	4200
chrX:16780201:16780751:	Yes-ATACseq_Interphase	Yes-ATACseq_Mitosis	Not-Enhancer	Not-gd7_h3k27ac_1	Not-gd7_h3k27ac_2	Not-Insulator_BEAF	Not-Insulator_CP190	Not-Insulator_MDJ4	Yes-orer_gaf_1	Not-orer_wce_1	Not-tl10b_h3k27ac_1	Not-tl10b_h3k27ac_3	Not-TSS	Not-ZLD_cycle13	Not-ZLD_cycle14	4	if	2683	159250	136202	3250	5250	4250	4250	140202	0	164250
chr2R:13035051:13035751:	Not-ATACseq_Interphase	Not-ATACseq_Mitosis	Not-Enhancer	Not-gd7_h3k27ac_1	Not-gd7_h3k27ac_2	Not-Insulator_BEAF	Not-Insulator_CP190	Not-Insulator_MDJ4	Yes-orer_gaf_1	Not-orer_wce_1	Not-tl10b_h3k27ac_1	Not-tl10b_h3k27ac_3	Not-TSS	Not-ZLD_cycle13	Not-ZLD_cycle14	7	CG13323	11505	154250	265052	6250	6250	0	4250	164250	145052	0
chr3R:30450151:30450751:	Not-ATACseq_Interphase	Not-ATACseq_Mitosis	Not-Enhancer	Not-gd7_h3k27ac_1	Not-gd7_h3k27ac_2	Not-Insulator_BEAF	Not-Insulator_CP190	Not-Insulator_MDJ4	Yes-orer_gaf_1	Not-orer_wce_1	Not-tl10b_h3k27ac_1	Not-tl10b_h3k27ac_3	Not-TSS	Not-ZLD_cycle13	Not-ZLD_cycle14	7	Osi23	5106	369250	399250	11250	11250	152	4250	0	0	0
chr3L:20784451:20785751:	Yes-ATACseq_Interphase	Yes-ATACseq_Mitosis	Not-Enhancer	Yes-gd7_h3k27ac_1	Yes-gd7_h3k27ac_2	Yes-Insulator_BEAF	Yes-Insulator_CP190	Not-Insulator_MDJ4	Yes-orer_gaf_1	Yes-orer_wce_1	Yes-tl10b_h3k27ac_1	Yes-tl10b_h3k27ac_3	Not-TSS	Yes-ZLD_cycle13	Yes-ZLD_cycle14	7	CG11399	446	4250	36250	18452	16452	4250	4250	14452	4452	19250
chrX:11154251:11155401:	Yes-ATACseq_Interphase	Yes-ATACseq_Mitosis	Not-Enhancer	Yes-gd7_h3k27ac_1	Yes-gd7_h3k27ac_2	Yes-Insulator_BEAF	Yes-Insulator_CP190	Yes-Insulator_MDJ4	Yes-orer_gaf_1	Not-orer_wce_1	Not-tl10b_h3k27ac_1	Not-tl10b_h3k27ac_3	Yes-TSS	Not-ZLD_cycle13	Not-ZLD_cycle14	12	Dlic	0	14252	0	252	252	4252	4252	14252	14252	179600
chr3L:15514251:15514901:	Not-ATACseq_Interphase	Not-ATACseq_Mitosis	Not-Enhancer	Yes-gd7_h3k27ac_1	Yes-gd7_h3k27ac_2	Not-Insulator_BEAF	Yes-Insulator_CP190	Yes-Insulator_MDJ4	Yes-orer_gaf_1	Not-orer_wce_1	Not-tl10b_h3k27ac_1	Yes-tl10b_h3k27ac_3	Not-TSS	Not-ZLD_cycle13	Not-ZLD_cycle14	4	CG13454	2155	544252	194252	6252	6252	9252	4252	0	5100	9252
chr3R:28634301:28634951:	Yes-ATACseq_Interphase	Yes-ATACseq_Mitosis	Not-Enhancer	Yes-gd7_h3k27ac_1	Yes-gd7_h3k27ac_2	Yes-Insulator_BEAF	Yes-Insulator_CP190	Yes-Insulator_MDJ4	Yes-orer_gaf_1	Yes-orer_wce_1	Yes-tl10b_h3k27ac_1	Yes-tl10b_h3k27ac_3	Not-TSS	Not-ZLD_cycle13	Not-ZLD_cycle14	4	CG10011	148	205050	171050	0	1050	205050	4302	44302	34302	210050
chr3L:5664351:5665101:	Yes-ATACseq_Interphase	Yes-ATACseq_Mitosis	Yes-enhancer	Not-gd7_h3k27ac_1	Not-gd7_h3k27ac_2	Not-Insulator_BEAF	Yes-Insulator_CP190	Yes-Insulator_MDJ4	Yes-orer_gaf_1	Not-orer_wce_1	Not-tl10b_h3k27ac_1	Not-tl10b_h3k27ac_3	Not-TSS	Not-ZLD_cycle13	Not-ZLD_cycle14	5	CG46320	231	84352	2352	2352	2352	134900	4352	84352	74352	969352
chrX:514351:514751:	Not-ATACseq_Interphase	Not-ATACseq_Mitosis	Yes-enhancer	Not-gd7_h3k27ac_1	Not-gd7_h3k27ac_2	Not-Insulator_BEAF	Not-Insulator_CP190	Not-Insulator_MDJ4	Not-orer_gaf_1	Not-orer_wce_1	Not-tl10b_h3k27ac_1	Not-tl10b_h3k27ac_3	Not-TSS	Not-ZLD_cycle13	Not-ZLD_cycle14	4	arg	4917	95250	91250	9250	9250	4352	4352	105250	14352	90250
chr2R:21364351:21364901:	Yes-ATACseq_Interphase	Yes-ATACseq_Mitosis	Not-Enhancer	Yes-gd7_h3k27ac_1	Yes-gd7_h3k27ac_2	Not-Insulator_BEAF	Not-Insulator_CP190	Not-Insulator_MDJ4	Yes-orer_gaf_1	Yes-orer_wce_1	Yes-tl10b_h3k27ac_1	Yes-tl10b_h3k27ac_3	Not-TSS	Yes-ZLD_cycle13	Yes-ZLD_cycle14	4	CG17974	13774	165100	181100	78352	13100	0	4352	84352	74352	94352
chr2L:15264401:15265051:	Not-ATACseq_Interphase	Not-ATACseq_Mitosis	Not-Enhancer	Not-gd7_h3k27ac_1	Not-gd7_h3k27ac_2	Not-Insulator_BEAF	Not-Insulator_CP190	Not-Insulator_MDJ4	Yes-orer_gaf_1	Yes-orer_wce_1	Not-tl10b_h3k27ac_1	Not-tl10b_h3k27ac_3	Yes-TSS	Not-ZLD_cycle13	Not-ZLD_cycle14	3	yuri	0	14950	70950	4950	4950	219950	4402	4950	0	219950
chr2L:11804401:11805201:	Not-ATACseq_Interphase	Not-ATACseq_Mitosis	Yes-enhancer	Not-gd7_h3k27ac_1	Not-gd7_h3k27ac_2	Not-Insulator_BEAF	Not-Insulator_CP190	Not-Insulator_MDJ4	Yes-orer_gaf_1	Not-orer_wce_1	Not-tl10b_h3k27ac_1	Not-tl10b_h3k27ac_3	Not-TSS	Not-ZLD_cycle13	Not-ZLD_cycle14	11	crol	4237	4402	2288800	14402	14402	4402	4402	4402	4402	4402
chrX:8050051:8050551:	Not-ATACseq_Interphase	Not-ATACseq_Mitosis	Not-Enhancer	Not-gd7_h3k27ac_1	Not-gd7_h3k27ac_2	Not-Insulator_BEAF	Not-Insulator_CP190	Not-Insulator_MDJ4	Not-orer_gaf_1	Not-orer_wce_1	Not-tl10b_h3k27ac_1	Not-tl10b_h3k27ac_3	Not-TSS	Not-ZLD_cycle13	Not-ZLD_cycle14	0	fs	10885	140052	198052	7450	3450	9450	4450	140052	9450	214450
chrX:10209451:10210151:	Yes-ATACseq_Interphase	Yes-ATACseq_Mitosis	Not-Enhancer	Not-gd7_h3k27ac_1	Not-gd7_h3k27ac_2	Not-Insulator_BEAF	Not-Insulator_CP190	Not-Insulator_MDJ4	Yes-orer_gaf_1	Not-orer_wce_1	Not-tl10b_h3k27ac_1	Not-tl10b_h3k27ac_3	Not-TSS	Yes-ZLD_cycle13	Yes-ZLD_cycle14	4	CG15309	2223	239850	23452	23452	0	14452	4452	129452	119452	19452
chrX:7969451:7970001:	Yes-ATACseq_Interphase	Yes-ATACseq_Mitosis	Not-Enhancer	Not-gd7_h3k27ac_1	Not-gd7_h3k27ac_2	Yes-Insulator_BEAF	Yes-Insulator_CP190	Not-Insulator_MDJ4	Yes-orer_gaf_1	Not-orer_wce_1	Not-tl10b_h3k27ac_1	Not-tl10b_h3k27ac_3	Not-TSS	Not-ZLD_cycle13	Not-ZLD_cycle14	2	sws	1216	59452	117452	3452	1452	4452	4452	59452	59452	295000
chr2R:8648751:8650501:	Yes-ATACseq_Interphase	Yes-ATACseq_Mitosis	Yes-enhancer	Yes-gd7_h3k27ac_1	Yes-gd7_h3k27ac_2	Not-Insulator_BEAF	Yes-Insulator_CP190	Not-Insulator_MDJ4	Yes-orer_gaf_1	Yes-orer_wce_1	Yes-tl10b_h3k27ac_1	Yes-tl10b_h3k27ac_3	Yes-TSS	Yes-ZLD_cycle13	Yes-ZLD_cycle14	13	ptc	0	28752	416752	15500	11500	9500	4500	18752	8752	408752
chr2R:14970051:14970501:	Not-ATACseq_Interphase	Not-ATACseq_Mitosis	Not-Enhancer	Yes-gd7_h3k27ac_1	Yes-gd7_h3k27ac_2	Not-Insulator_BEAF	Not-Insulator_CP190	Not-Insulator_MDJ4	Yes-orer_gaf_1	Not-orer_wce_1	Not-tl10b_h3k27ac_1	Not-tl10b_h3k27ac_3	Not-TSS	Not-ZLD_cycle13	Yes-ZLD_cycle14	4	ckn	6760	889500	335500	171500	13500	4500	4500	52	52	52
chr3R:28339501:28340101:	Yes-ATACseq_Interphase	Yes-ATACseq_Mitosis	Not-Enhancer	Yes-gd7_h3k27ac_1	Yes-gd7_h3k27ac_2	Yes-Insulator_BEAF	Not-Insulator_CP190	Not-Insulator_MDJ4	Yes-orer_gaf_1	Yes-orer_wce_1	Yes-tl10b_h3k27ac_1	Yes-tl10b_h3k27ac_3	Yes-TSS	Not-ZLD_cycle13	Yes-ZLD_cycle14	2	Gfat2	0	9502	465900	0	0	4502	4502	9502	9502	9502
chrX:3679851:3680451:	Yes-ATACseq_Interphase	Yes-ATACseq_Mitosis	Not-Enhancer	Not-gd7_h3k27ac_1	Not-gd7_h3k27ac_2	Not-Insulator_BEAF	Not-Insulator_CP190	Not-Insulator_MDJ4	Yes-orer_gaf_1	Not-orer_wce_1	Not-tl10b_h3k27ac_1	Not-tl10b_h3k27ac_3	Not-TSS	Not-ZLD_cycle13	Not-ZLD_cycle14	5	Mnt	8051	169550	31550	9852	9852	174550	4550	169550	169550	174550
chrX:12649601:12650351:	Yes-ATACseq_Interphase	Yes-ATACseq_Mitosis	Not-Enhancer	Not-gd7_h3k27ac_1	Not-gd7_h3k27ac_2	Not-Insulator_BEAF	Not-Insulator_CP190	Not-Insulator_MDJ4	Yes-orer_gaf_1	Not-orer_wce_1	Not-tl10b_h3k27ac_1	Not-tl10b_h3k27ac_3	Not-TSS	Not-ZLD_cycle13	Not-ZLD_cycle14	8	CkIalpha	3275	59602	661602	5650	5650	0	4650	49602	49602	69602
chr3R:28324751:28325351:	Not-ATACseq_Interphase	Not-ATACseq_Mitosis	Not-Enhancer	Yes-gd7_h3k27ac_1	Not-gd7_h3k27ac_2	Not-Insulator_BEAF	Not-Insulator_CP190	Not-Insulator_MDJ4	Yes-orer_gaf_1	Not-orer_wce_1	Not-tl10b_h3k27ac_1	Not-tl10b_h3k27ac_3	Not-TSS	Not-ZLD_cycle13	Yes-ZLD_cycle14	4	larp	11089	0	480650	12650	12650	4650	4650	0	0	0
chrX:18864301:18865351:	Not-ATACseq_Interphase	Not-ATACseq_Mitosis	Not-Enhancer	Yes-gd7_h3k27ac_1	Yes-gd7_h3k27ac_2	Yes-Insulator_BEAF	Yes-Insulator_CP190	Yes-Insulator_MDJ4	Yes-orer_gaf_1	Yes-orer_wce_1	Yes-tl10b_h3k27ac_1	Yes-tl10b_h3k27ac_3	Not-TSS	Yes-ZLD_cycle13	Yes-ZLD_cycle14	6	CG34401	352	54302	70302	24650	22650	14650	4650	54302	34302	69302
chr3R:30794651:30795101:	Not-ATACseq_Interphase	Not-ATACseq_Mitosis	Not-Enhancer	Not-gd7_h3k27ac_1	Not-gd7_h3k27ac_2	Yes-Insulator_BEAF	Not-Insulator_CP190	Not-Insulator_MDJ4	Yes-orer_gaf_1	Yes-orer_wce_1	Not-tl10b_h3k27ac_1	Not-tl10b_h3k27ac_3	Not-TSS	Not-ZLD_cycle13	Not-ZLD_cycle14	5	wts	11518	24900	54900	8900	8900	144900	4652	14900	4900	339652
chr2R:7779401:7780251:	Not-ATACseq_Interphase	Not-ATACseq_Mitosis	Not-Enhancer	Not-gd7_h3k27ac_1	Not-gd7_h3k27ac_2	Not-Insulator_BEAF	Not-Insulator_CP190	Not-Insulator_MDJ4	Yes-orer_gaf_1	Not-orer_wce_1	Not-tl10b_h3k27ac_1	Not-tl10b_h3k27ac_3	Not-TSS	Not-ZLD_cycle13	Not-ZLD_cycle14	6	CG45093	2386	149750	131750	131750	131750	144750	4750	159750	159750	134750
chr3R:9239751:9240301:	Yes-ATACseq_Interphase	Yes-ATACseq_Mitosis	Not-Enhancer	Yes-gd7_h3k27ac_1	Yes-gd7_h3k27ac_2	Yes-Insulator_BEAF	Yes-Insulator_CP190	Not-Insulator_MDJ4	Yes-orer_gaf_1	Yes-orer_wce_1	Yes-tl10b_h3k27ac_1	Yes-tl10b_h3k27ac_3	Not-TSS	Not-ZLD_cycle13	Not-ZLD_cycle14	1	D1	353	199752	157700	157700	91700	4752	4752	0	0	9752
chr3L:12804051:12805201:	Yes-ATACseq_Interphase	Yes-ATACseq_Mitosis	Not-Enhancer	Yes-gd7_h3k27ac_1	Yes-gd7_h3k27ac_2	Yes-Insulator_BEAF	Yes-Insulator_CP190	Not-Insulator_MDJ4	Yes-orer_gaf_1	Yes-orer_wce_1	Yes-tl10b_h3k27ac_1	Yes-tl10b_h3k27ac_3	Yes-TSS	Yes-ZLD_cycle13	Yes-ZLD_cycle14	8	Atg1	0	14052	4052	52	52	64052	4800	14052	0	64052
chr2L:5879201:5880201:	Yes-ATACseq_Interphase	Yes-ATACseq_Mitosis	Not-Enhancer	Yes-gd7_h3k27ac_1	Yes-gd7_h3k27ac_2	Not-Insulator_BEAF	Not-Insulator_CP190	Not-Insulator_MDJ4	Yes-orer_gaf_1	Not-orer_wce_1	Not-tl10b_h3k27ac_1	Not-tl10b_h3k27ac_3	Yes-TSS	Yes-ZLD_cycle13	Yes-ZLD_cycle14	6	rau	0	89800	329202	61800	7202	94800	4800	99800	99800	84800
chrX:18634651:18635201:	Not-ATACseq_Interphase	Not-ATACseq_Mitosis	Not-Enhancer	Not-gd7_h3k27ac_1	Not-gd7_h3k27ac_2	Yes-Insulator_BEAF	Yes-Insulator_CP190	Yes-Insulator_MDJ4	Yes-orer_gaf_1	Not-orer_wce_1	Not-tl10b_h3k27ac_1	Yes-tl10b_h3k27ac_3	Yes-TSS	Not-ZLD_cycle13	Not-ZLD_cycle14	2	wgn	0	164800	104800	10800	10800	4800	4800	0	4800	4800
chr2R:12019601:12020201:	Yes-ATACseq_Interphase	Yes-ATACseq_Mitosis	Yes-enhancer	Yes-gd7_h3k27ac_1	Not-gd7_h3k27ac_2	Not-Insulator_BEAF	Not-Insulator_CP190	Yes-Insulator_MDJ4	Yes-orer_gaf_1	Not-orer_wce_1	Not-tl10b_h3k27ac_1	Not-tl10b_h3k27ac_3	Yes-TSS	Yes-ZLD_cycle13	Yes-ZLD_cycle14	2	otk	0	159800	185800	117800	13800	4800	4800	149800	19602	179800
chr2R:19423451:19425201:	Yes-ATACseq_Interphase	Yes-ATACseq_Mitosis	Yes-enhancer	Yes-gd7_h3k27ac_1	Yes-gd7_h3k27ac_2	Yes-Insulator_BEAF	Yes-Insulator_CP190	Not-Insulator_MDJ4	Yes-orer_gaf_1	Not-orer_wce_1	Yes-tl10b_h3k27ac_1	Yes-tl10b_h3k27ac_3	Yes-TSS	Yes-ZLD_cycle13	Yes-ZLD_cycle14	9	CalpA	0	234800	232800	132800	22800	4800	4800	0	4800	229800
chrX:8674651:8675201:	Not-ATACseq_Interphase	Not-ATACseq_Mitosis	Yes-enhancer	Not-gd7_h3k27ac_1	Not-gd7_h3k27ac_2	Not-Insulator_BEAF	Yes-Insulator_CP190	Yes-Insulator_MDJ4	Yes-orer_gaf_1	Not-orer_wce_1	Not-tl10b_h3k27ac_1	Not-tl10b_h3k27ac_3	Not-TSS	Not-ZLD_cycle13	Yes-ZLD_cycle14	4	CG12772	1862	54652	180800	116652	68652	0	4800	74652	4652	404652
chr2L:2454251:2455101:	Not-ATACseq_Interphase	Yes-ATACseq_Mitosis	Not-Enhancer	Yes-gd7_h3k27ac_1	Yes-gd7_h3k27ac_2	Not-Insulator_BEAF	Not-Insulator_CP190	Not-Insulator_MDJ4	Yes-orer_gaf_1	Yes-orer_wce_1	Not-tl10b_h3k27ac_1	Not-tl10b_h3k27ac_3	Not-TSS	Yes-ZLD_cycle13	Yes-ZLD_cycle14	6	dpp	25880	274900	122900	0	252	89252	4900	54252	74252	274900
chr3L:15329251:15330101:	Yes-ATACseq_Interphase	Yes-ATACseq_Mitosis	Yes-enhancer	Not-gd7_h3k27ac_1	Yes-gd7_h3k27ac_2	Not-Insulator_BEAF	Yes-Insulator_CP190	Yes-Insulator_MDJ4	Yes-orer_gaf_1	Not-orer_wce_1	Not-tl10b_h3k27ac_1	Not-tl10b_h3k27ac_3	Not-TSS	Not-ZLD_cycle13	Not-ZLD_cycle14	6	Toll-6	6591	359252	9252	9252	9252	169900	4900	179900	59252	169900
chrX:11494901:11495551:	Yes-ATACseq_Interphase	Yes-ATACseq_Mitosis	Not-Enhancer	Yes-gd7_h3k27ac_1	Not-gd7_h3k27ac_2	Not-Insulator_BEAF	Not-Insulator_CP190	Not-Insulator_MDJ4	Yes-orer_gaf_1	Not-orer_wce_1	Yes-tl10b_h3k27ac_1	Not-tl10b_h3k27ac_3	Not-TSS	Yes-ZLD_cycle13	Yes-ZLD_cycle14	5	Drak	1767	154902	284902	134902	2902	24902	4902	154902	154902	154902
chr3R:25049901:25050451:	Yes-ATACseq_Interphase	Yes-ATACseq_Mitosis	Not-Enhancer	Yes-gd7_h3k27ac_1	Yes-gd7_h3k27ac_2	Yes-Insulator_BEAF	Yes-Insulator_CP190	Yes-Insulator_MDJ4	Yes-orer_gaf_1	Yes-orer_wce_1	Yes-tl10b_h3k27ac_1	Yes-tl10b_h3k27ac_3	Not-TSS	Not-ZLD_cycle13	Yes-ZLD_cycle14	1	CG11791	286	179550	295902	19550	17550	0	4902	0	0	599550
chr3R:9394251:9395051:	Yes-ATACseq_Interphase	Yes-ATACseq_Mitosis	Not-Enhancer	Yes-gd7_h3k27ac_1	Not-gd7_h3k27ac_2	Not-Insulator_BEAF	Not-Insulator_CP190	Yes-Insulator_MDJ4	Yes-orer_gaf_1	Yes-orer_wce_1	Not-tl10b_h3k27ac_1	Not-tl10b_h3k27ac_3	Yes-TSS	Not-ZLD_cycle13	Not-ZLD_cycle14	2	FER	0	354252	2950	2950	2950	0	4950	144950	134950	164252
chr3R:13074501:13075051:	Yes-ATACseq_Interphase	Yes-ATACseq_Mitosis	Yes-enhancer	Not-gd7_h3k27ac_1	Not-gd7_h3k27ac_2	Not-Insulator_BEAF	Not-Insulator_CP190	Not-Insulator_MDJ4	Yes-orer_gaf_1	Yes-orer_wce_1	Not-tl10b_h3k27ac_1	Not-tl10b_h3k27ac_3	Not-TSS	Yes-ZLD_cycle13	Yes-ZLD_cycle14	5	CG43063	11173	14502	210950	54502	56502	4950	4950	44502	24502	9950
chrX:12664951:12665651:	Not-ATACseq_Interphase	Not-ATACseq_Mitosis	Not-Enhancer	Yes-gd7_h3k27ac_1	Yes-gd7_h3k27ac_2	Not-Insulator_BEAF	Not-Insulator_CP190	Not-Insulator_MDJ4	Yes-orer_gaf_1	Not-orer_wce_1	Yes-tl10b_h3k27ac_1	Yes-tl10b_h3k27ac_3	Not-TSS	Not-ZLD_cycle13	Yes-ZLD_cycle14	5	Tis11	5537	74952	676952	6952	6952	9952	4952	64952	64952	84952
chr2L:21104951:21105551:	Yes-ATACseq_Interphase	Yes-ATACseq_Mitosis	Not-Enhancer	Yes-gd7_h3k27ac_1	Yes-gd7_h3k27ac_2	Yes-Insulator_BEAF	Yes-Insulator_CP190	Not-Insulator_MDJ4	Yes-orer_gaf_1	Yes-orer_wce_1	Not-tl10b_h3k27ac_1	Yes-tl10b_h3k27ac_3	Not-TSS	Yes-ZLD_cycle13	Yes-ZLD_cycle14	7	CG46307	384	24450	78450	8952	6952	9952	4952	14450	14450	469952
chrX:19199951:19200351:	Not-ATACseq_Interphase	Not-ATACseq_Mitosis	Not-Enhancer	Not-gd7_h3k27ac_1	Not-gd7_h3k27ac_2	Not-Insulator_BEAF	Not-Insulator_CP190	Not-Insulator_MDJ4	Yes-orer_gaf_1	Not-orer_wce_1	Not-tl10b_h3k27ac_1	Not-tl10b_h3k27ac_3	Not-TSS	Not-ZLD_cycle13	Not-ZLD_cycle14	3	CG7990	1628	59650	125650	125650	47952	174952	4952	39650	0	174952
chr3L:14205051:14205551:	Yes-ATACseq_Interphase	Yes-ATACseq_Mitosis	Not-Enhancer	Not-gd7_h3k27ac_1	Not-gd7_h3k27ac_2	Not-Insulator_BEAF	Not-Insulator_CP190	Not-Insulator_MDJ4	Yes-orer_gaf_1	Not-orer_wce_1	Not-tl10b_h3k27ac_1	Not-tl10b_h3k27ac_3	Not-TSS	Yes-ZLD_cycle13	Yes-ZLD_cycle14	3	saturn	1729	15052	17052	17052	15052	10052	5052	5052	5052	10052
chr2R:16210051:16210901:	Not-ATACseq_Interphase	Not-ATACseq_Mitosis	Not-Enhancer	Yes-gd7_h3k27ac_1	Yes-gd7_h3k27ac_2	Not-Insulator_BEAF	Not-Insulator_CP190	Not-Insulator_MDJ4	Yes-orer_gaf_1	Not-orer_wce_1	Not-tl10b_h3k27ac_1	Not-tl10b_h3k27ac_3	Not-TSS	Not-ZLD_cycle13	Not-ZLD_cycle14	5	Shark	7168	340052	514052	202052	108052	5052	5052	20052	30052	525052
chr2L:14234051:14234901:	Yes-ATACseq_Interphase	Yes-ATACseq_Mitosis	Not-Enhancer	Yes-gd7_h3k27ac_1	Yes-gd7_h3k27ac_2	Not-Insulator_BEAF	Not-Insulator_CP190	Not-Insulator_MDJ4	Yes-orer_gaf_1	Not-orer_wce_1	Not-tl10b_h3k27ac_1	Not-tl10b_h3k27ac_3	Yes-TSS	Not-ZLD_cycle13	Not-ZLD_cycle14	4	Dyrk2	0	1014052	138052	19100	19100	120100	5100	424052	0	319052
chr3L:16410101:16412051:	Yes-ATACseq_Interphase	Yes-ATACseq_Mitosis	Not-Enhancer	Yes-gd7_h3k27ac_1	Yes-gd7_h3k27ac_2	Yes-Insulator_BEAF	Yes-Insulator_CP190	Yes-Insulator_MDJ4	Yes-orer_gaf_1	Yes-orer_wce_1	Yes-tl10b_h3k27ac_1	Yes-tl10b_h3k27ac_3	Yes-TSS	Yes-ZLD_cycle13	Yes-ZLD_cycle14	14	fax	0	102	0	0	102	5102	5102	10102	10102	10102
chr3L:19559301:19559851:	Yes-ATACseq_Interphase	Yes-ATACseq_Mitosis	Not-Enhancer	Yes-gd7_h3k27ac_1	Yes-gd7_h3k27ac_2	Not-Insulator_BEAF	Not-Insulator_CP190	Not-Insulator_MDJ4	Yes-orer_gaf_1	Not-orer_wce_1	Yes-tl10b_h3k27ac_1	Not-tl10b_h3k27ac_3	Not-TSS	Yes-ZLD_cycle13	Yes-ZLD_cycle14	4	CG9300	6882	0	4150	2150	150	150	5150	150	150	150
chrX:2333851:2334851:	Not-ATACseq_Interphase	Not-ATACseq_Mitosis	Not-Enhancer	Not-gd7_h3k27ac_1	Not-gd7_h3k27ac_2	Yes-Insulator_BEAF	Not-Insulator_CP190	Yes-Insulator_MDJ4	Yes-orer_gaf_1	Not-orer_wce_1	Yes-tl10b_h3k27ac_1	Not-tl10b_h3k27ac_3	Yes-TSS	Yes-ZLD_cycle13	Yes-ZLD_cycle14	6	Ilp6	0	95150	229150	5150	5150	5150	5150	85150	53852	1520150
chr2R:8724151:8724801:	Yes-ATACseq_Interphase	Yes-ATACseq_Mitosis	Not-Enhancer	Yes-gd7_h3k27ac_1	Yes-gd7_h3k27ac_2	Yes-Insulator_BEAF	Yes-Insulator_CP190	Not-Insulator_MDJ4	Yes-orer_gaf_1	Not-orer_wce_1	Yes-tl10b_h3k27ac_1	Yes-tl10b_h3k27ac_3	Yes-TSS	Not-ZLD_cycle13	Not-ZLD_cycle14	3	gcl	0	104152	492152	56152	0	59152	5200	94152	84152	470200
chrX:5744201:5744801:	Not-ATACseq_Interphase	Not-ATACseq_Mitosis	Not-Enhancer	Not-gd7_h3k27ac_1	Not-gd7_h3k27ac_2	Yes-Insulator_BEAF	Not-Insulator_CP190	Not-Insulator_MDJ4	Yes-orer_gaf_1	Not-orer_wce_1	Not-tl10b_h3k27ac_1	Not-tl10b_h3k27ac_3	Not-TSS	Not-ZLD_cycle13	Not-ZLD_cycle14	4	IntS6	2453	84202	130202	19200	19200	5200	5200	74202	74202	10200
chr3L:14785251:14785851:	Yes-ATACseq_Interphase	Yes-ATACseq_Mitosis	Not-Enhancer	Yes-gd7_h3k27ac_1	Yes-gd7_h3k27ac_2	Yes-Insulator_BEAF	Yes-Insulator_CP190	Not-Insulator_MDJ4	Yes-orer_gaf_1	Yes-orer_wce_1	Yes-tl10b_h3k27ac_1	Yes-tl10b_h3k27ac_3	Not-TSS	Yes-ZLD_cycle13	Yes-ZLD_cycle14	3	bmm	561	15252	154150	0	150	5252	5252	5252	5252	10252
chr2R:21545251:21547351:	Yes-ATACseq_Interphase	Yes-ATACseq_Mitosis	Not-Enhancer	Yes-gd7_h3k27ac_1	Yes-gd7_h3k27ac_2	Not-Insulator_BEAF	Not-Insulator_CP190	Yes-Insulator_MDJ4	Yes-orer_gaf_1	Yes-orer_wce_1	Yes-tl10b_h3k27ac_1	Yes-tl10b_h3k27ac_3	Not-TSS	Yes-ZLD_cycle13	Yes-ZLD_cycle14	11	CG30283	4679	5252	0	650	650	5252	5252	5252	25252	5252
chr2L:11970251:11971651:	Yes-ATACseq_Interphase	Yes-ATACseq_Mitosis	Not-Enhancer	Yes-gd7_h3k27ac_1	Yes-gd7_h3k27ac_2	Not-Insulator_BEAF	Not-Insulator_CP190	Not-Insulator_MDJ4	Yes-orer_gaf_1	Yes-orer_wce_1	Not-tl10b_h3k27ac_1	Not-tl10b_h3k27ac_3	Not-TSS	Yes-ZLD_cycle13	Yes-ZLD_cycle14	10	CG16965	9940	8350	2122350	180252	124350	252	5252	8350	0	170252
chr3L:5665301:5665901:	Yes-ATACseq_Interphase	Yes-ATACseq_Mitosis	Yes-enhancer	Not-gd7_h3k27ac_1	Not-gd7_h3k27ac_2	Not-Insulator_BEAF	Not-Insulator_CP190	Yes-Insulator_MDJ4	Yes-orer_gaf_1	Not-orer_wce_1	Not-tl10b_h3k27ac_1	Not-tl10b_h3k27ac_3	Not-TSS	Not-ZLD_cycle13	Not-ZLD_cycle14	5	CG46320	1181	85302	3302	3302	3302	134100	5302	85302	75302	970302
chr3L:6964101:6964651:	Yes-ATACseq_Interphase	Yes-ATACseq_Mitosis	Not-Enhancer	Yes-gd7_h3k27ac_1	Yes-gd7_h3k27ac_2	Yes-Insulator_BEAF	Yes-Insulator_CP190	Not-Insulator_MDJ4	Yes-orer_gaf_1	Yes-orer_wce_1	Yes-tl10b_h3k27ac_1	Yes-tl10b_h3k27ac_3	Not-TSS	Yes-ZLD_cycle13	Yes-ZLD_cycle14	4	sgl	107	0	208102	206102	15350	5350	5350	0	0	5350
chr2L:7530351:7531351:	Not-ATACseq_Interphase	Not-ATACseq_Mitosis	Not-Enhancer	Yes-gd7_h3k27ac_1	Yes-gd7_h3k27ac_2	Not-Insulator_BEAF	Not-Insulator_CP190	Not-Insulator_MDJ4	Yes-orer_gaf_1	Not-orer_wce_1	Yes-tl10b_h3k27ac_1	Yes-tl10b_h3k27ac_3	Not-TSS	Not-ZLD_cycle13	Yes-ZLD_cycle14	7	Obp28a	32987	270352	34352	36352	6650	120352	5352	278650	20352	125352
chr3R:12369101:12369601:	Not-ATACseq_Interphase	Not-ATACseq_Mitosis	Not-Enhancer	Yes-gd7_h3k27ac_1	Yes-gd7_h3k27ac_2	Not-Insulator_BEAF	Not-Insulator_CP190	Not-Insulator_MDJ4	Yes-orer_gaf_1	Not-orer_wce_1	Not-tl10b_h3k27ac_1	Not-tl10b_h3k27ac_3	Yes-TSS	Not-ZLD_cycle13	Not-ZLD_cycle14	3	GstD1	0	270400	753102	6400	8400	5400	5400	400	10400	260400
chr2R:24743901:24744601:	Yes-ATACseq_Interphase	Yes-ATACseq_Mitosis	Yes-enhancer	Yes-gd7_h3k27ac_1	Yes-gd7_h3k27ac_2	Yes-Insulator_BEAF	Yes-Insulator_CP190	Yes-Insulator_MDJ4	Yes-orer_gaf_1	Yes-orer_wce_1	Yes-tl10b_h3k27ac_1	Yes-tl10b_h3k27ac_3	Not-TSS	Not-ZLD_cycle13	Not-ZLD_cycle14	5	Usp15-31	153	1693902	1301902	75902	73902	130400	5400	203902	15400	1938902
chr3L:20620401:20622501:	Yes-ATACseq_Interphase	Yes-ATACseq_Mitosis	Not-Enhancer	Not-gd7_h3k27ac_1	Not-gd7_h3k27ac_2	Not-Insulator_BEAF	Not-Insulator_CP190	Not-Insulator_MDJ4	Yes-orer_gaf_1	Yes-orer_wce_1	Not-tl10b_h3k27ac_1	Not-tl10b_h3k27ac_3	Yes-TSS	Yes-ZLD_cycle13	Yes-ZLD_cycle14	14	knrl	0	100402	102402	50402	402	77500	5402	100402	100402	100402
chr3R:19165451:19166251:	Not-ATACseq_Interphase	Not-ATACseq_Mitosis	Yes-enhancer	Yes-gd7_h3k27ac_1	Yes-gd7_h3k27ac_2	Not-Insulator_BEAF	Not-Insulator_CP190	Not-Insulator_MDJ4	Yes-orer_gaf_1	Not-orer_wce_1	Not-tl10b_h3k27ac_1	Not-tl10b_h3k27ac_3	Not-TSS	Not-ZLD_cycle13	Not-ZLD_cycle14	3	sqz	1241	1133750	185452	153750	57750	148750	5452	175452	143750	1080452
chrX:19753951:19754501:	Yes-ATACseq_Interphase	Yes-ATACseq_Mitosis	Not-Enhancer	Yes-gd7_h3k27ac_1	Yes-gd7_h3k27ac_2	Not-Insulator_BEAF	Not-Insulator_CP190	Not-Insulator_MDJ4	Yes-orer_gaf_1	Yes-orer_wce_1	Not-tl10b_h3k27ac_1	Not-tl10b_h3k27ac_3	Not-TSS	Yes-ZLD_cycle13	Yes-ZLD_cycle14	2	Pmp70	3182	253952	235500	61952	3952	10500	5500	5500	0	105500
chrX:4678001:4679501:	Yes-ATACseq_Interphase	Yes-ATACseq_Mitosis	Not-Enhancer	Yes-gd7_h3k27ac_1	Yes-gd7_h3k27ac_2	Yes-Insulator_BEAF	Yes-Insulator_CP190	Yes-Insulator_MDJ4	Yes-orer_gaf_1	Not-orer_wce_1	Yes-tl10b_h3k27ac_1	Yes-tl10b_h3k27ac_3	Yes-TSS	Yes-ZLD_cycle13	Yes-ZLD_cycle14	12	fzr	36	500	572002	126002	126002	5500	5500	500	0	460500
chr2R:11592151:11594451:	Yes-ATACseq_Interphase	Yes-ATACseq_Mitosis	Not-Enhancer	Yes-gd7_h3k27ac_1	Yes-gd7_h3k27ac_2	Not-Insulator_BEAF	Not-Insulator_CP190	Yes-Insulator_MDJ4	Yes-orer_gaf_1	Yes-orer_wce_1	Yes-tl10b_h3k27ac_1	Yes-tl10b_h3k27ac_3	Not-TSS	Yes-ZLD_cycle13	Yes-ZLD_cycle14	12	tou	21594	35550	142152	140152	6152	40550	5550	25550	25550	605550
chr2R:9278651:9279451:	Yes-ATACseq_Interphase	Yes-ATACseq_Mitosis	Not-Enhancer	Not-gd7_h3k27ac_1	Not-gd7_h3k27ac_2	Yes-Insulator_BEAF	Not-Insulator_CP190	Not-Insulator_MDJ4	Yes-orer_gaf_1	Not-orer_wce_1	Not-tl10b_h3k27ac_1	Not-tl10b_h3k27ac_3	Not-TSS	Yes-ZLD_cycle13	Yes-ZLD_cycle14	6	Pkn	5646	658652	710550	114550	8550	5550	5550	130550	88652	78652
chrX:12753801:12754451:	Not-ATACseq_Interphase	Not-ATACseq_Mitosis	Not-Enhancer	Yes-gd7_h3k27ac_1	Yes-gd7_h3k27ac_2	Not-Insulator_BEAF	Not-Insulator_CP190	Not-Insulator_MDJ4	Yes-orer_gaf_1	Not-orer_wce_1	Yes-tl10b_h3k27ac_1	Not-tl10b_h3k27ac_3	Not-TSS	Not-ZLD_cycle13	Yes-ZLD_cycle14	7	ade5	6166	163802	765802	67550	9550	98802	5550	153802	0	173802
chr3R:30465551:30466301:	Yes-ATACseq_Interphase	Yes-ATACseq_Mitosis	Not-Enhancer	Yes-gd7_h3k27ac_1	Yes-gd7_h3k27ac_2	Yes-Insulator_BEAF	Yes-Insulator_CP190	Yes-Insulator_MDJ4	Yes-orer_gaf_1	Not-orer_wce_1	Not-tl10b_h3k27ac_1	Not-tl10b_h3k27ac_3	Yes-TSS	Not-ZLD_cycle13	Not-ZLD_cycle14	2	PH4alphaEFB	0	353700	383700	1552	1552	15552	5552	5552	5552	10552
chr3L:16645551:16646051:	Not-ATACseq_Interphase	Not-ATACseq_Mitosis	Not-Enhancer	Not-gd7_h3k27ac_1	Not-gd7_h3k27ac_2	Not-Insulator_BEAF	Not-Insulator_CP190	Not-Insulator_MDJ4	Yes-orer_gaf_1	Not-orer_wce_1	Not-tl10b_h3k27ac_1	Not-tl10b_h3k27ac_3	Not-TSS	Not-ZLD_cycle13	Not-ZLD_cycle14	5	Abl	1831	75552	83552	0	1950	552	5552	65552	65552	75552
chr2L:13165551:13166151:	Yes-ATACseq_Interphase	Yes-ATACseq_Mitosis	Not-Enhancer	Yes-gd7_h3k27ac_1	Yes-gd7_h3k27ac_2	Yes-Insulator_BEAF	Yes-Insulator_CP190	Not-Insulator_MDJ4	Yes-orer_gaf_1	Yes-orer_wce_1	Yes-tl10b_h3k27ac_1	Yes-tl10b_h3k27ac_3	Yes-TSS	Not-ZLD_cycle13	Yes-ZLD_cycle14	4	DnaJ-H	0	43850	927850	5552	3552	552	5552	33850	13850	63850
chr2R:10100551:10101951:	Yes-ATACseq_Interphase	Yes-ATACseq_Mitosis	Yes-enhancer	Yes-gd7_h3k27ac_1	Yes-gd7_h3k27ac_2	Yes-Insulator_BEAF	Yes-Insulator_CP190	Yes-Insulator_MDJ4	Yes-orer_gaf_1	Yes-orer_wce_1	Yes-tl10b_h3k27ac_1	Yes-tl10b_h3k27ac_3	Not-TSS	Yes-ZLD_cycle13	Yes-ZLD_cycle14	7	14-3-3zeta	875	708050	108552	24552	22552	10552	5552	10552	10552	308050
chr3R:23248751:23249401:	Yes-ATACseq_Interphase	Yes-ATACseq_Mitosis	Yes-enhancer	Not-gd7_h3k27ac_1	Not-gd7_h3k27ac_2	Not-Insulator_BEAF	Not-Insulator_CP190	Not-Insulator_MDJ4	Yes-orer_gaf_1	Not-orer_wce_1	Not-tl10b_h3k27ac_1	Not-tl10b_h3k27ac_3	Yes-TSS	Not-ZLD_cycle13	Not-ZLD_cycle14	9	CG4467	0	478752	86752	600	2600	5600	5600	60600	80600	550600
chr2R:16583151:16584401:	Yes-ATACseq_Interphase	Yes-ATACseq_Mitosis	Not-Enhancer	Yes-gd7_h3k27ac_1	Yes-gd7_h3k27ac_2	Not-Insulator_BEAF	Yes-Insulator_CP190	Yes-Insulator_MDJ4	Yes-orer_gaf_1	Yes-orer_wce_1	Yes-tl10b_h3k27ac_1	Yes-tl10b_h3k27ac_3	Not-TSS	Not-ZLD_cycle13	Not-ZLD_cycle14	9	RpLP2	1728	713152	263600	191600	189600	5600	5600	3152	23152	260600
chr3R:11948851:11949351:	Yes-ATACseq_Interphase	Yes-ATACseq_Mitosis	Not-Enhancer	Yes-gd7_h3k27ac_1	Yes-gd7_h3k27ac_2	Yes-Insulator_BEAF	Yes-Insulator_CP190	Not-Insulator_MDJ4	Yes-orer_gaf_1	Not-orer_wce_1	Yes-tl10b_h3k27ac_1	Yes-tl10b_h3k27ac_3	Yes-TSS	Not-ZLD_cycle13	Not-ZLD_cycle14	1	Cad87A	0	188852	332852	174650	2650	5650	5650	20650	20650	608852
chr2R:8665651:8666601:	Not-ATACseq_Interphase	Not-ATACseq_Mitosis	Yes-enhancer	Yes-gd7_h3k27ac_1	Yes-gd7_h3k27ac_2	Yes-Insulator_BEAF	Yes-Insulator_CP190	Yes-Insulator_MDJ4	Yes-orer_gaf_1	Yes-orer_wce_1	Yes-tl10b_h3k27ac_1	Yes-tl10b_h3k27ac_3	Yes-TSS	Not-ZLD_cycle13	Not-ZLD_cycle14	5	Acsl	0	45652	433652	0	1652	652	5652	35652	25652	425652
chr2R:20835701:20836801:	Yes-ATACseq_Interphase	Yes-ATACseq_Mitosis	Not-Enhancer	Not-gd7_h3k27ac_1	Not-gd7_h3k27ac_2	Yes-Insulator_BEAF	Not-Insulator_CP190	Not-Insulator_MDJ4	Yes-orer_gaf_1	Yes-orer_wce_1	Not-tl10b_h3k27ac_1	Not-tl10b_h3k27ac_3	Yes-TSS	Yes-ZLD_cycle13	Yes-ZLD_cycle14	7	sktl	0	153200	129200	3702	3702	702	5702	0	0	133200
chr2R:10798451:10799201:	Not-ATACseq_Interphase	Not-ATACseq_Mitosis	Not-Enhancer	Not-gd7_h3k27ac_1	Not-gd7_h3k27ac_2	Not-Insulator_BEAF	Yes-Insulator_CP190	Not-Insulator_MDJ4	Yes-orer_gaf_1	Yes-orer_wce_1	Not-tl10b_h3k27ac_1	Not-tl10b_h3k27ac_3	Yes-TSS	Not-ZLD_cycle13	Not-ZLD_cycle14	3	CG33144	0	10800	266452	6800	6800	5800	5800	20800	30800	5800
chr3L:8978601:8979201:	Not-ATACseq_Interphase	Not-ATACseq_Mitosis	Not-Enhancer	Not-gd7_h3k27ac_1	Not-gd7_h3k27ac_2	Not-Insulator_BEAF	Not-Insulator_CP190	Not-Insulator_MDJ4	Yes-orer_gaf_1	Not-orer_wce_1	Not-tl10b_h3k27ac_1	Not-tl10b_h3k27ac_3	Not-TSS	Not-ZLD_cycle13	Not-ZLD_cycle14	5	CG5644	679	40800	300602	14800	16800	60800	5800	30800	20800	60800
chrX:2635851:2636401:	Yes-ATACseq_Interphase	Yes-ATACseq_Mitosis	Yes-enhancer	Yes-gd7_h3k27ac_1	Yes-gd7_h3k27ac_2	Yes-Insulator_BEAF	Yes-Insulator_CP190	Not-Insulator_MDJ4	Yes-orer_gaf_1	Yes-orer_wce_1	Not-tl10b_h3k27ac_1	Not-tl10b_h3k27ac_3	Not-TSS	Yes-ZLD_cycle13	Yes-ZLD_cycle14	5	sgg	1900	103600	69852	0	0	5852	5852	15852	15852	1218600
chr3L:3225851:3226701:	Yes-ATACseq_Interphase	Yes-ATACseq_Mitosis	Not-Enhancer	Yes-gd7_h3k27ac_1	Yes-gd7_h3k27ac_2	Yes-Insulator_BEAF	Yes-Insulator_CP190	Yes-Insulator_MDJ4	Yes-orer_gaf_1	Yes-orer_wce_1	Yes-tl10b_h3k27ac_1	Yes-tl10b_h3k27ac_3	Not-TSS	Yes-ZLD_cycle13	Yes-ZLD_cycle14	8	CG11505	1014	375852	191852	0	0	852	5852	175852	25852	368300
chrX:17650851:17652751:	Yes-ATACseq_Interphase	Yes-ATACseq_Mitosis	Yes-enhancer	Yes-gd7_h3k27ac_1	Yes-gd7_h3k27ac_2	Yes-Insulator_BEAF	Yes-Insulator_CP190	Not-Insulator_MDJ4	Yes-orer_gaf_1	Yes-orer_wce_1	Yes-tl10b_h3k27ac_1	Yes-tl10b_h3k27ac_3	Yes-TSS	Yes-ZLD_cycle13	Yes-ZLD_cycle14	18	RhoGAPp190	0	17250	169250	1250	1250	10852	5852	17250	17250	172250
chrX:5417751:5419051:	Yes-ATACseq_Interphase	Yes-ATACseq_Mitosis	Not-Enhancer	Yes-gd7_h3k27ac_1	Not-gd7_h3k27ac_2	Yes-Insulator_BEAF	Not-Insulator_CP190	Not-Insulator_MDJ4	Yes-orer_gaf_1	Not-orer_wce_1	Not-tl10b_h3k27ac_1	Not-tl10b_h3k27ac_3	Not-TSS	Not-ZLD_cycle13	Yes-ZLD_cycle14	10	spoon	1816	97752	192950	190950	87752	100950	5950	97752	70950	112752
chr3L:10225951:10226401:	Yes-ATACseq_Interphase	Yes-ATACseq_Mitosis	Not-Enhancer	Not-gd7_h3k27ac_1	Not-gd7_h3k27ac_2	Not-Insulator_BEAF	Yes-Insulator_CP190	Not-Insulator_MDJ4	Yes-orer_gaf_1	Not-orer_wce_1	Not-tl10b_h3k27ac_1	Not-tl10b_h3k27ac_3	Not-TSS	Not-ZLD_cycle13	Not-ZLD_cycle14	4	scramb1	712	643600	453952	365952	137600	428600	5952	395952	5952	833600
chr3L:18846001:18846651:	Not-ATACseq_Interphase	Not-ATACseq_Mitosis	Not-Enhancer	Yes-gd7_h3k27ac_1	Not-gd7_h3k27ac_2	Not-Insulator_BEAF	Yes-Insulator_CP190	Not-Insulator_MDJ4	Yes-orer_gaf_1	Not-orer_wce_1	Not-tl10b_h3k27ac_1	Not-tl10b_h3k27ac_3	Yes-TSS	Not-ZLD_cycle13	Not-ZLD_cycle14	5	Indy	0	236002	613350	28002	9350	1002	6002	3350	3350	236002
chr3L:18621101:18621651:	Yes-ATACseq_Interphase	Yes-ATACseq_Mitosis	Yes-enhancer	Yes-gd7_h3k27ac_1	Yes-gd7_h3k27ac_2	Yes-Insulator_BEAF	Yes-Insulator_CP190	Yes-Insulator_MDJ4	Yes-orer_gaf_1	Yes-orer_wce_1	Not-tl10b_h3k27ac_1	Yes-tl10b_h3k27ac_3	Not-TSS	Not-ZLD_cycle13	Not-ZLD_cycle14	2	not	478	11102	838350	194350	0	16102	6102	11102	1102	11102
chr2L:19157851:19158851:	Yes-ATACseq_Interphase	Yes-ATACseq_Mitosis	Not-Enhancer	Yes-gd7_h3k27ac_1	Yes-gd7_h3k27ac_2	Yes-Insulator_BEAF	Not-Insulator_CP190	Not-Insulator_MDJ4	Yes-orer_gaf_1	Yes-orer_wce_1	Yes-tl10b_h3k27ac_1	Yes-tl10b_h3k27ac_3	Not-TSS	Yes-ZLD_cycle13	Yes-ZLD_cycle14	5	l	22619	911150	153150	153150	27852	11150	6150	0	0	141150
chr3L:19081151:19081901:	Yes-ATACseq_Interphase	Yes-ATACseq_Mitosis	Not-Enhancer	Yes-gd7_h3k27ac_1	Not-gd7_h3k27ac_2	Not-Insulator_BEAF	Yes-Insulator_CP190	Yes-Insulator_MDJ4	Yes-orer_gaf_1	Yes-orer_wce_1	Not-tl10b_h3k27ac_1	Not-tl10b_h3k27ac_3	Not-TSS	Yes-ZLD_cycle13	Yes-ZLD_cycle14	4	Mkp3	4525	468100	378100	100	4100	6152	6152	11152	31152	471152
chr3R:25588201:25588801:	Yes-ATACseq_Interphase	Yes-ATACseq_Mitosis	Not-Enhancer	Not-gd7_h3k27ac_1	Not-gd7_h3k27ac_2	Not-Insulator_BEAF	Not-Insulator_CP190	Not-Insulator_MDJ4	Yes-orer_gaf_1	Not-orer_wce_1	Not-tl10b_h3k27ac_1	Not-tl10b_h3k27ac_3	Not-TSS	Not-ZLD_cycle13	Not-ZLD_cycle14	5	CG4582	5023	51200	834202	0	0	56200	6200	41200	41200	61200
chrX:3676501:3678801:	Yes-ATACseq_Interphase	Yes-ATACseq_Mitosis	Not-Enhancer	Not-gd7_h3k27ac_1	Not-gd7_h3k27ac_2	Not-Insulator_BEAF	Not-Insulator_CP190	Not-Insulator_MDJ4	Yes-orer_gaf_1	Not-orer_wce_1	Not-tl10b_h3k27ac_1	Not-tl10b_h3k27ac_3	Not-TSS	Not-ZLD_cycle13	Not-ZLD_cycle14	21	Mnt	4701	171200	33200	6502	6502	176200	6200	171200	171200	176200
chr2L:14233201:14233751:	Yes-ATACseq_Interphase	Not-ATACseq_Mitosis	Not-Enhancer	Yes-gd7_h3k27ac_1	Yes-gd7_h3k27ac_2	Not-Insulator_BEAF	Not-Insulator_CP190	Not-Insulator_MDJ4	Yes-orer_gaf_1	Not-orer_wce_1	Not-tl10b_h3k27ac_1	Yes-tl10b_h3k27ac_3	Not-TSS	Yes-ZLD_cycle13	Yes-ZLD_cycle14	3	Dyrk2	375	1013202	137202	20250	20250	121250	6250	423202	0	318202
chrX:21033201:21033751:	Yes-ATACseq_Interphase	Yes-ATACseq_Mitosis	Not-Enhancer	Not-gd7_h3k27ac_1	Not-gd7_h3k27ac_2	Not-Insulator_BEAF	Not-Insulator_CP190	Not-Insulator_MDJ4	Yes-orer_gaf_1	Not-orer_wce_1	Not-tl10b_h3k27ac_1	Not-tl10b_h3k27ac_3	Not-TSS	Not-ZLD_cycle13	Not-ZLD_cycle14	4	CG1529	1252	6250	26250	200250	22250	1250	6250	6250	0	273202
chr3L:20401251:20402151:	Yes-ATACseq_Interphase	Yes-ATACseq_Mitosis	Yes-enhancer	Yes-gd7_h3k27ac_1	Yes-gd7_h3k27ac_2	Yes-Insulator_BEAF	Yes-Insulator_CP190	Not-Insulator_MDJ4	Yes-orer_gaf_1	Yes-orer_wce_1	Yes-tl10b_h3k27ac_1	Yes-tl10b_h3k27ac_3	Yes-TSS	Yes-ZLD_cycle13	Yes-ZLD_cycle14	6	trbl	0	107850	113850	1252	1252	1252	6252	107850	107850	112850
chr2L:11806251:11809601:	Yes-ATACseq_Interphase	Yes-ATACseq_Mitosis	Yes-enhancer	Yes-gd7_h3k27ac_1	Yes-gd7_h3k27ac_2	Yes-Insulator_BEAF	Yes-Insulator_CP190	Not-Insulator_MDJ4	Yes-orer_gaf_1	Yes-orer_wce_1	Yes-tl10b_h3k27ac_1	Yes-tl10b_h3k27ac_3	Yes-TSS	Yes-ZLD_cycle13	Yes-ZLD_cycle14	27	crol	0	6252	2284400	16252	16252	6252	6252	6252	6252	6252
chr3R:9056301:9058251:	Yes-ATACseq_Interphase	Yes-ATACseq_Mitosis	Not-Enhancer	Yes-gd7_h3k27ac_1	Yes-gd7_h3k27ac_2	Yes-Insulator_BEAF	Not-Insulator_CP190	Yes-Insulator_MDJ4	Yes-orer_gaf_1	Yes-orer_wce_1	Not-tl10b_h3k27ac_1	Yes-tl10b_h3k27ac_3	Not-TSS	Yes-ZLD_cycle13	Yes-ZLD_cycle14	16	Kdm2	3807	16302	112302	26302	1750	6302	6302	26302	16302	1302
chrX:10211351:10212351:	Yes-ATACseq_Interphase	Yes-ATACseq_Mitosis	Not-Enhancer	Yes-gd7_h3k27ac_1	Yes-gd7_h3k27ac_2	Yes-Insulator_BEAF	Yes-Insulator_CP190	Not-Insulator_MDJ4	Yes-orer_gaf_1	Not-orer_wce_1	Not-tl10b_h3k27ac_1	Not-tl10b_h3k27ac_3	Yes-TSS	Yes-ZLD_cycle13	Yes-ZLD_cycle14	5	CG15309	23	237650	25352	25352	0	16352	6352	131352	121352	21352
chrX:12666351:12666751:	Not-ATACseq_Interphase	Not-ATACseq_Mitosis	Not-Enhancer	Yes-gd7_h3k27ac_1	Yes-gd7_h3k27ac_2	Not-Insulator_BEAF	Not-Insulator_CP190	Not-Insulator_MDJ4	Yes-orer_gaf_1	Not-orer_wce_1	Yes-tl10b_h3k27ac_1	Yes-tl10b_h3k27ac_3	Not-TSS	Not-ZLD_cycle13	Not-ZLD_cycle14	4	Tis11	6937	76352	678352	8352	8352	11352	6352	66352	66352	86352
chr3L:18148051:18148551:	Not-ATACseq_Interphase	Not-ATACseq_Mitosis	Not-Enhancer	Not-gd7_h3k27ac_1	Not-gd7_h3k27ac_2	Not-Insulator_BEAF	Not-Insulator_CP190	Not-Insulator_MDJ4	Yes-orer_gaf_1	Not-orer_wce_1	Not-tl10b_h3k27ac_1	Not-tl10b_h3k27ac_3	Not-TSS	Not-ZLD_cycle13	Not-ZLD_cycle14	7	CG7330	372	8052	796052	10052	8052	18052	6450	8052	8052	23052
chr3L:17972251:17973501:	Yes-ATACseq_Interphase	Yes-ATACseq_Mitosis	Not-Enhancer	Not-gd7_h3k27ac_1	Not-gd7_h3k27ac_2	Not-Insulator_BEAF	Not-Insulator_CP190	Not-Insulator_MDJ4	Yes-orer_gaf_1	Yes-orer_wce_1	Not-tl10b_h3k27ac_1	Not-tl10b_h3k27ac_3	Not-TSS	Not-ZLD_cycle13	Not-ZLD_cycle14	11	CG5290	59687	156500	620252	14500	14500	151500	6500	156500	142252	146500
chr3R:11351501:11353801:	Yes-ATACseq_Interphase	Yes-ATACseq_Mitosis	Not-Enhancer	Yes-gd7_h3k27ac_1	Yes-gd7_h3k27ac_2	Not-Insulator_BEAF	Not-Insulator_CP190	Yes-Insulator_MDJ4	Yes-orer_gaf_1	Yes-orer_wce_1	Yes-tl10b_h3k27ac_1	Yes-tl10b_h3k27ac_3	Yes-TSS	Yes-ZLD_cycle13	Yes-ZLD_cycle14	12	KP78a	0	141502	133502	5502	3502	6502	6502	6200	26200	11502
chr3L:20507901:20508451:	Not-ATACseq_Interphase	Not-ATACseq_Mitosis	Not-Enhancer	Not-gd7_h3k27ac_1	Not-gd7_h3k27ac_2	Yes-Insulator_BEAF	Not-Insulator_CP190	Not-Insulator_MDJ4	Yes-orer_gaf_1	Not-orer_wce_1	Not-tl10b_h3k27ac_1	Not-tl10b_h3k27ac_3	Not-TSS	Not-ZLD_cycle13	Not-ZLD_cycle14	2	CG5078	1870	1550	7550	7550	9550	6550	6550	1550	1550	6550
chr2R:21056551:21057151:	Yes-ATACseq_Interphase	Yes-ATACseq_Mitosis	Not-Enhancer	Yes-gd7_h3k27ac_1	Yes-gd7_h3k27ac_2	Yes-Insulator_BEAF	Yes-Insulator_CP190	Yes-Insulator_MDJ4	Yes-orer_gaf_1	Yes-orer_wce_1	Yes-tl10b_h3k27ac_1	Yes-tl10b_h3k27ac_3	Yes-TSS	Yes-ZLD_cycle13	Yes-ZLD_cycle14	3	shg	46	56552	552	2552	552	11552	6552	56552	46552	81552
chr3R:19321601:19322651:	Yes-ATACseq_Interphase	Yes-ATACseq_Mitosis	Yes-enhancer	Yes-gd7_h3k27ac_1	Not-gd7_h3k27ac_2	Not-Insulator_BEAF	Not-Insulator_CP190	Not-Insulator_MDJ4	Yes-orer_gaf_1	Not-orer_wce_1	Not-tl10b_h3k27ac_1	Not-tl10b_h3k27ac_3	Not-TSS	Yes-ZLD_cycle13	Yes-ZLD_cycle14	10	Dl	3566	977350	341602	0	3602	1602	6602	331602	1602	1217350
chr2R:8647201:8648351:	Not-ATACseq_Interphase	Not-ATACseq_Mitosis	Yes-enhancer	Not-gd7_h3k27ac_1	Not-gd7_h3k27ac_2	Not-Insulator_BEAF	Not-Insulator_CP190	Not-Insulator_MDJ4	Yes-orer_gaf_1	Not-orer_wce_1	Not-tl10b_h3k27ac_1	Not-tl10b_h3k27ac_3	Not-TSS	Not-ZLD_cycle13	Not-ZLD_cycle14	13	ptc	1298	27202	415202	17650	13650	11650	6650	17202	7202	407202
chr2R:18156651:18157501:	Yes-ATACseq_Interphase	Yes-ATACseq_Mitosis	Yes-enhancer	Yes-gd7_h3k27ac_1	Yes-gd7_h3k27ac_2	Yes-Insulator_BEAF	Yes-Insulator_CP190	Not-Insulator_MDJ4	Yes-orer_gaf_1	Yes-orer_wce_1	Yes-tl10b_h3k27ac_1	Yes-tl10b_h3k27ac_3	Not-TSS	Yes-ZLD_cycle13	Yes-ZLD_cycle14	5	lolal	691	6652	294500	24652	24652	6652	6652	16652	16652	137500
chrX:5661951:5663301:	Not-ATACseq_Interphase	Not-ATACseq_Mitosis	Not-Enhancer	Not-gd7_h3k27ac_1	Not-gd7_h3k27ac_2	Not-Insulator_BEAF	Not-Insulator_CP190	Not-Insulator_MDJ4	Yes-orer_gaf_1	Not-orer_wce_1	Not-tl10b_h3k27ac_1	Not-tl10b_h3k27ac_3	Yes-TSS	Not-ZLD_cycle13	Not-ZLD_cycle14	9	CG42265	0	1952	47952	6700	4700	6700	6700	0	0	41952
chr3R:16247801:16248301:	Yes-ATACseq_Interphase	Yes-ATACseq_Mitosis	Yes-enhancer	Yes-gd7_h3k27ac_1	Yes-gd7_h3k27ac_2	Not-Insulator_BEAF	Not-Insulator_CP190	Not-Insulator_MDJ4	Yes-orer_gaf_1	Not-orer_wce_1	Not-tl10b_h3k27ac_1	Not-tl10b_h3k27ac_3	Not-TSS	Yes-ZLD_cycle13	Yes-ZLD_cycle14	3	bor	15814	1700	95700	7700	7700	6700	6700	1700	1700	287802
chrX:3696701:3697351:	Not-ATACseq_Interphase	Yes-ATACseq_Mitosis	Not-Enhancer	Not-gd7_h3k27ac_1	Not-gd7_h3k27ac_2	Not-Insulator_BEAF	Yes-Insulator_CP190	Yes-Insulator_MDJ4	Yes-orer_gaf_1	Not-orer_wce_1	Not-tl10b_h3k27ac_1	Not-tl10b_h3k27ac_3	Not-TSS	Not-ZLD_cycle13	Not-ZLD_cycle14	6	Rala	22284	152650	14650	16650	16650	157650	6702	152650	152650	157650
chr2L:5546801:5547501:	Not-ATACseq_Interphase	Not-ATACseq_Mitosis	Not-Enhancer	Yes-gd7_h3k27ac_1	Yes-gd7_h3k27ac_2	Yes-Insulator_BEAF	Yes-Insulator_CP190	Not-Insulator_MDJ4	Yes-orer_gaf_1	Not-orer_wce_1	Yes-tl10b_h3k27ac_1	Yes-tl10b_h3k27ac_3	Yes-TSS	Not-ZLD_cycle13	Not-ZLD_cycle14	4	Oscillin	0	0	500	500	0	1802	6802	0	6802	1802
chrX:2636801:2637501:	Yes-ATACseq_Interphase	Yes-ATACseq_Mitosis	Yes-enhancer	Not-gd7_h3k27ac_1	Not-gd7_h3k27ac_2	Yes-Insulator_BEAF	Yes-Insulator_CP190	Not-Insulator_MDJ4	Yes-orer_gaf_1	Yes-orer_wce_1	Not-tl10b_h3k27ac_1	Not-tl10b_h3k27ac_3	Not-TSS	Not-ZLD_cycle13	Not-ZLD_cycle14	3	sgg	2850	102500	70802	0	802	6802	6802	16802	16802	1217500
chr2L:3631801:3633201:	Not-ATACseq_Interphase	Not-ATACseq_Mitosis	Not-Enhancer	Yes-gd7_h3k27ac_1	Not-gd7_h3k27ac_2	Not-Insulator_BEAF	Yes-Insulator_CP190	Yes-Insulator_MDJ4	Yes-orer_gaf_1	Not-orer_wce_1	Not-tl10b_h3k27ac_1	Not-tl10b_h3k27ac_3	Not-TSS	Yes-ZLD_cycle13	Yes-ZLD_cycle14	5	CG15418	10098	11802	19802	17802	19802	11802	6802	1802	1802	11802
chrX:12006601:12008151:	Yes-ATACseq_Interphase	Yes-ATACseq_Mitosis	Yes-enhancer	Yes-gd7_h3k27ac_1	Yes-gd7_h3k27ac_2	Not-Insulator_BEAF	Not-Insulator_CP190	Not-Insulator_MDJ4	Yes-orer_gaf_1	Not-orer_wce_1	Yes-tl10b_h3k27ac_1	Not-tl10b_h3k27ac_3	Yes-TSS	Yes-ZLD_cycle13	Yes-ZLD_cycle14	14	CG1806	0	0	18602	154602	9850	1850	6850	0	1850	1602
chrX:10741851:10742801:	Not-ATACseq_Interphase	Not-ATACseq_Mitosis	Not-Enhancer	Yes-gd7_h3k27ac_1	Not-gd7_h3k27ac_2	Yes-Insulator_BEAF	Not-Insulator_CP190	Not-Insulator_MDJ4	Yes-orer_gaf_1	Not-orer_wce_1	Not-tl10b_h3k27ac_1	Not-tl10b_h3k27ac_3	Not-TSS	Not-ZLD_cycle13	Yes-ZLD_cycle14	6	ras	1701	57200	249852	185200	15852	271852	6852	67200	67200	266852
chrX:13746851:13747851:	Yes-ATACseq_Interphase	Yes-ATACseq_Mitosis	Not-Enhancer	Not-gd7_h3k27ac_1	Not-gd7_h3k27ac_2	Not-Insulator_BEAF	Not-Insulator_CP190	Not-Insulator_MDJ4	Yes-orer_gaf_1	Not-orer_wce_1	Not-tl10b_h3k27ac_1	Not-tl10b_h3k27ac_3	Not-TSS	Not-ZLD_cycle13	Yes-ZLD_cycle14	8	Grip91	2169	136852	1264150	36150	34150	11852	6852	12150	22150	847150
chrX:3332451:3333101:	Yes-ATACseq_Interphase	Yes-ATACseq_Mitosis	Not-Enhancer	Not-gd7_h3k27ac_1	Not-gd7_h3k27ac_2	Not-Insulator_BEAF	Not-Insulator_CP190	Not-Insulator_MDJ4	Yes-orer_gaf_1	Not-orer_wce_1	Not-tl10b_h3k27ac_1	Not-tl10b_h3k27ac_3	Not-TSS	Not-ZLD_cycle13	Not-ZLD_cycle14	8	CG10793	16050	202452	378900	8900	6900	1900	6900	2452	0	521900
chr3R:17716901:17718001:	Yes-ATACseq_Interphase	Yes-ATACseq_Mitosis	Not-Enhancer	Yes-gd7_h3k27ac_1	Yes-gd7_h3k27ac_2	Yes-Insulator_BEAF	Yes-Insulator_CP190	Not-Insulator_MDJ4	Yes-orer_gaf_1	Yes-orer_wce_1	Yes-tl10b_h3k27ac_1	Yes-tl10b_h3k27ac_3	Not-TSS	Yes-ZLD_cycle13	Yes-ZLD_cycle14	11	osa	349	626902	108902	0	0	92000	6902	56902	46902	362000
chr3R:19147351:19148051:	Yes-ATACseq_Interphase	Yes-ATACseq_Mitosis	Not-Enhancer	Yes-gd7_h3k27ac_1	Yes-gd7_h3k27ac_2	Yes-Insulator_BEAF	Yes-Insulator_CP190	Not-Insulator_MDJ4	Yes-orer_gaf_1	Yes-orer_wce_1	Yes-tl10b_h3k27ac_1	Yes-tl10b_h3k27ac_3	Yes-TSS	Yes-ZLD_cycle13	Yes-ZLD_cycle14	3	Ppcs	0	1151950	167352	165352	51352	162352	6950	157352	157352	1062352
chrX:3141951:3142651:	Not-ATACseq_Interphase	Not-ATACseq_Mitosis	Yes-enhancer	Yes-gd7_h3k27ac_1	Not-gd7_h3k27ac_2	Not-Insulator_BEAF	Not-Insulator_CP190	Not-Insulator_MDJ4	Yes-orer_gaf_1	Not-orer_wce_1	Yes-tl10b_h3k27ac_1	Not-tl10b_h3k27ac_3	Not-TSS	Not-ZLD_cycle13	Yes-ZLD_cycle14	6	N	7082	11952	569350	9952	7952	186952	6952	1952	0	712350
chr2R:17672501:17673001:	Yes-ATACseq_Interphase	Yes-ATACseq_Mitosis	Not-Enhancer	Yes-gd7_h3k27ac_1	Yes-gd7_h3k27ac_2	Yes-Insulator_BEAF	Yes-Insulator_CP190	Not-Insulator_MDJ4	Not-orer_gaf_1	Not-orer_wce_1	Yes-tl10b_h3k27ac_1	Yes-tl10b_h3k27ac_3	Yes-TSS	Not-ZLD_cycle13	Not-ZLD_cycle14	0	P32	0	147000	230502	5000	2502	17000	7000	82502	102502	567502
chr3L:18167001:18167501:	Yes-ATACseq_Interphase	Yes-ATACseq_Mitosis	Not-Enhancer	Not-gd7_h3k27ac_1	Yes-gd7_h3k27ac_2	Not-Insulator_BEAF	Yes-Insulator_CP190	Yes-Insulator_MDJ4	Yes-orer_gaf_1	Not-orer_wce_1	Not-tl10b_h3k27ac_1	Not-tl10b_h3k27ac_3	Not-TSS	Yes-ZLD_cycle13	Yes-ZLD_cycle14	2	CG13699	4480	27002	815002	29002	16500	37002	7002	27002	27002	42002
chr3L:9461651:9462951:	Yes-ATACseq_Interphase	Yes-ATACseq_Mitosis	Yes-enhancer	Yes-gd7_h3k27ac_1	Yes-gd7_h3k27ac_2	Yes-Insulator_BEAF	Yes-Insulator_CP190	Not-Insulator_MDJ4	Yes-orer_gaf_1	Yes-orer_wce_1	Yes-tl10b_h3k27ac_1	Yes-tl10b_h3k27ac_3	Not-TSS	Yes-ZLD_cycle13	Yes-ZLD_cycle14	8	CG44838	602	0	161652	47050	0	2050	7050	0	0	416652
chr3R:22666351:22667901:	Yes-ATACseq_Interphase	Yes-ATACseq_Mitosis	Not-Enhancer	Yes-gd7_h3k27ac_1	Yes-gd7_h3k27ac_2	Not-Insulator_BEAF	Not-Insulator_CP190	Yes-Insulator_MDJ4	Yes-orer_gaf_1	Not-orer_wce_1	Yes-tl10b_h3k27ac_1	Yes-tl10b_h3k27ac_3	Not-TSS	Yes-ZLD_cycle13	Yes-ZLD_cycle14	11	Gclm	18609	92100	314352	16100	12100	117100	7100	92100	82100	311352
chr3R:18396651:18397851:	Yes-ATACseq_Interphase	Yes-ATACseq_Mitosis	Yes-enhancer	Yes-gd7_h3k27ac_1	Yes-gd7_h3k27ac_2	Not-Insulator_BEAF	Not-Insulator_CP190	Not-Insulator_MDJ4	Yes-orer_gaf_1	Not-orer_wce_1	Not-tl10b_h3k27ac_1	Not-tl10b_h3k27ac_3	Yes-TSS	Yes-ZLD_cycle13	Yes-ZLD_cycle14	8	Vti1b	0	1306652	314652	98652	16150	7150	7150	312150	2150	311652
chr2R:8667151:8669601:	Yes-ATACseq_Interphase	Yes-ATACseq_Mitosis	Yes-enhancer	Yes-gd7_h3k27ac_1	Yes-gd7_h3k27ac_2	Not-Insulator_BEAF	Yes-Insulator_CP190	Yes-Insulator_MDJ4	Yes-orer_gaf_1	Yes-orer_wce_1	Yes-tl10b_h3k27ac_1	Yes-tl10b_h3k27ac_3	Not-TSS	Yes-ZLD_cycle13	Yes-ZLD_cycle14	15	Acsl	1339	47152	435152	0	3152	2152	7152	37152	27152	427152
chr2R:10432151:10432851:	Yes-ATACseq_Interphase	Yes-ATACseq_Mitosis	Not-Enhancer	Not-gd7_h3k27ac_1	Not-gd7_h3k27ac_2	Not-Insulator_BEAF	Yes-Insulator_CP190	Not-Insulator_MDJ4	Yes-orer_gaf_1	Yes-orer_wce_1	Not-tl10b_h3k27ac_1	Not-tl10b_h3k27ac_3	Not-TSS	Yes-ZLD_cycle13	Yes-ZLD_cycle14	2	RanBPM	2444	377150	88152	4152	4152	7152	7152	27150	0	17152
chr3R:9512151:9513151:	Yes-ATACseq_Interphase	Yes-ATACseq_Mitosis	Not-Enhancer	Yes-gd7_h3k27ac_1	Yes-gd7_h3k27ac_2	Yes-Insulator_BEAF	Yes-Insulator_CP190	Not-Insulator_MDJ4	Yes-orer_gaf_1	Yes-orer_wce_1	Yes-tl10b_h3k27ac_1	Yes-tl10b_h3k27ac_3	Yes-TSS	Yes-ZLD_cycle13	Yes-ZLD_cycle14	4	Ras85D	0	276850	112152	14152	14152	12152	7152	26850	16850	282152
chr2L:2862151:2862801:	Not-ATACseq_Interphase	Not-ATACseq_Mitosis	Not-Enhancer	Yes-gd7_h3k27ac_1	Not-gd7_h3k27ac_2	Yes-Insulator_BEAF	Not-Insulator_CP190	Not-Insulator_MDJ4	Yes-orer_gaf_1	Not-orer_wce_1	Not-tl10b_h3k27ac_1	Not-tl10b_h3k27ac_3	Not-TSS	Not-ZLD_cycle13	Not-ZLD_cycle14	1	CG2991	4988	122152	6152	6152	6152	2200	7200	112152	112152	127152
chr2R:8232101:8232701:	Not-ATACseq_Interphase	Not-ATACseq_Mitosis	Yes-enhancer	Yes-gd7_h3k27ac_1	Not-gd7_h3k27ac_2	Not-Insulator_BEAF	Not-Insulator_CP190	Not-Insulator_MDJ4	Yes-orer_gaf_1	Yes-orer_wce_1	Yes-tl10b_h3k27ac_1	Not-tl10b_h3k27ac_3	Yes-TSS	Yes-ZLD_cycle13	Yes-ZLD_cycle14	3	dpn	0	2102	102	102	102	7300	7300	12102	12102	2300
chr3L:1577301:1577851:	Yes-ATACseq_Interphase	Yes-ATACseq_Mitosis	Yes-enhancer	Yes-gd7_h3k27ac_1	Yes-gd7_h3k27ac_2	Yes-Insulator_BEAF	Yes-Insulator_CP190	Not-Insulator_MDJ4	Yes-orer_gaf_1	Not-orer_wce_1	Yes-tl10b_h3k27ac_1	Yes-tl10b_h3k27ac_3	Not-TSS	Yes-ZLD_cycle13	Yes-ZLD_cycle14	4	CG13917	603	257302	3302	5302	5302	7302	7302	7302	17302	7302
chrX:6656851:6657601:	Yes-ATACseq_Interphase	Yes-ATACseq_Mitosis	Not-Enhancer	Yes-gd7_h3k27ac_1	Yes-gd7_h3k27ac_2	Yes-Insulator_BEAF	Not-Insulator_CP190	Not-Insulator_MDJ4	Yes-orer_gaf_1	Not-orer_wce_1	Not-tl10b_h3k27ac_1	Not-tl10b_h3k27ac_3	Not-TSS	Not-ZLD_cycle13	Yes-ZLD_cycle14	4	Cdc7	2311	162400	84400	62852	0	12400	7400	96852	172400	131852
chr3L:13227451:13229051:	Yes-ATACseq_Interphase	Yes-ATACseq_Mitosis	Not-Enhancer	Not-gd7_h3k27ac_1	Not-gd7_h3k27ac_2	Not-Insulator_BEAF	Yes-Insulator_CP190	Yes-Insulator_MDJ4	Yes-orer_gaf_1	Yes-orer_wce_1	Not-tl10b_h3k27ac_1	Not-tl10b_h3k27ac_3	Yes-TSS	Not-ZLD_cycle13	Not-ZLD_cycle14	9	caps	0	197452	148950	148950	64950	150950	7452	150950	160950	150950
chr2L:17382501:17383251:	Yes-ATACseq_Interphase	Yes-ATACseq_Mitosis	Yes-enhancer	Yes-gd7_h3k27ac_1	Yes-gd7_h3k27ac_2	Not-Insulator_BEAF	Not-Insulator_CP190	Not-Insulator_MDJ4	Yes-orer_gaf_1	Not-orer_wce_1	Not-tl10b_h3k27ac_1	Not-tl10b_h3k27ac_3	Not-TSS	Yes-ZLD_cycle13	Yes-ZLD_cycle14	6	Lrch	864	756750	770750	120502	502	647502	7502	346750	106750	761750
chr3L:22407501:22408651:	Yes-ATACseq_Interphase	Yes-ATACseq_Mitosis	Yes-enhancer	Yes-gd7_h3k27ac_1	Yes-gd7_h3k27ac_2	Yes-Insulator_BEAF	Yes-Insulator_CP190	Yes-Insulator_MDJ4	Yes-orer_gaf_1	Yes-orer_wce_1	Yes-tl10b_h3k27ac_1	Yes-tl10b_h3k27ac_3	Yes-TSS	Yes-ZLD_cycle13	Yes-ZLD_cycle14	9	Ten-m	0	337502	337502	1502	1502	306350	7502	291350	17502	922502
chr2L:11066751:11067451:	Yes-ATACseq_Interphase	Yes-ATACseq_Mitosis	Not-Enhancer	Not-gd7_h3k27ac_1	Not-gd7_h3k27ac_2	Not-Insulator_BEAF	Not-Insulator_CP190	Not-Insulator_MDJ4	Yes-orer_gaf_1	Not-orer_wce_1	Not-tl10b_h3k27ac_1	Not-tl10b_h3k27ac_3	Yes-TSS	Not-ZLD_cycle13	Not-ZLD_cycle14	4	Samuel	0	422550	2738752	6550	4550	2550	7550	66752	32550	226752
chrX:12750201:12752451:	Yes-ATACseq_Interphase	Yes-ATACseq_Mitosis	Not-Enhancer	Yes-gd7_h3k27ac_1	Yes-gd7_h3k27ac_2	Yes-Insulator_BEAF	Not-Insulator_CP190	Not-Insulator_MDJ4	Yes-orer_gaf_1	Yes-orer_wce_1	Yes-tl10b_h3k27ac_1	Yes-tl10b_h3k27ac_3	Not-TSS	Yes-ZLD_cycle13	Yes-ZLD_cycle14	12	CG4004	5990	160202	762202	69550	11550	95202	7550	150202	0	170202
chr3L:11832551:11833351:	Yes-ATACseq_Interphase	Yes-ATACseq_Mitosis	Not-Enhancer	Yes-gd7_h3k27ac_1	Yes-gd7_h3k27ac_2	Yes-Insulator_BEAF	Yes-Insulator_CP190	Not-Insulator_MDJ4	Yes-orer_gaf_1	Yes-orer_wce_1	Yes-tl10b_h3k27ac_1	Yes-tl10b_h3k27ac_3	Not-TSS	Yes-ZLD_cycle13	Yes-ZLD_cycle14	4	CycA	227	642552	672552	552	2552	7552	7552	152552	12552	142552
chr3L:1882551:1883601:	Not-ATACseq_Interphase	Not-ATACseq_Mitosis	Yes-enhancer	Not-gd7_h3k27ac_1	Not-gd7_h3k27ac_2	Not-Insulator_BEAF	Yes-Insulator_CP190	Yes-Insulator_MDJ4	Yes-orer_gaf_1	Not-orer_wce_1	Not-tl10b_h3k27ac_1	Not-tl10b_h3k27ac_3	Yes-TSS	Not-ZLD_cycle13	Not-ZLD_cycle14	11	CG13937	0	326400	88400	78552	20552	86400	7552	312552	22552	86400
chrX:15712601:15713451:	Yes-ATACseq_Interphase	Yes-ATACseq_Mitosis	Not-Enhancer	Yes-gd7_h3k27ac_1	Yes-gd7_h3k27ac_2	Yes-Insulator_BEAF	Yes-Insulator_CP190	Not-Insulator_MDJ4	Yes-orer_gaf_1	Not-orer_wce_1	Yes-tl10b_h3k27ac_1	Yes-tl10b_h3k27ac_3	Yes-TSS	Not-ZLD_cycle13	Yes-ZLD_cycle14	5	CG8184	0	12602	62602	10602	8602	7602	7602	12602	2602	132602
chr3R:26036251:26037351:	Yes-ATACseq_Interphase	Yes-ATACseq_Mitosis	Not-Enhancer	Yes-gd7_h3k27ac_1	Yes-gd7_h3k27ac_2	Yes-Insulator_BEAF	Not-Insulator_CP190	Not-Insulator_MDJ4	Yes-orer_gaf_1	Yes-orer_wce_1	Not-tl10b_h3k27ac_1	Not-tl10b_h3k27ac_3	Yes-TSS	Yes-ZLD_cycle13	Yes-ZLD_cycle14	4	E	0	6252	1180650	146650	6650	2650	7650	16252	6252	151252
chr3L:21276651:21277301:	Yes-ATACseq_Interphase	Yes-ATACseq_Mitosis	Not-Enhancer	Yes-gd7_h3k27ac_1	Yes-gd7_h3k27ac_2	Yes-Insulator_BEAF	Yes-Insulator_CP190	Yes-Insulator_MDJ4	Yes-orer_gaf_1	Not-orer_wce_1	Yes-tl10b_h3k27ac_1	Yes-tl10b_h3k27ac_3	Not-TSS	Yes-ZLD_cycle13	Yes-ZLD_cycle14	6	AcCoAS	2942	202700	206652	140652	70700	131652	7700	202700	12700	202700
chr2R:19292701:19293551:	Yes-ATACseq_Interphase	Yes-ATACseq_Mitosis	Not-Enhancer	Yes-gd7_h3k27ac_1	Yes-gd7_h3k27ac_2	Yes-Insulator_BEAF	Yes-Insulator_CP190	Not-Insulator_MDJ4	Yes-orer_gaf_1	Yes-orer_wce_1	Yes-tl10b_h3k27ac_1	Yes-tl10b_h3k27ac_3	Not-TSS	Not-ZLD_cycle13	Yes-ZLD_cycle14	5	Tab2	173	366450	364450	6702	2702	7702	7702	42702	22702	361450
chr3L:22727701:22728401:	Not-ATACseq_Interphase	Not-ATACseq_Mitosis	Not-Enhancer	Yes-gd7_h3k27ac_1	Yes-gd7_h3k27ac_2	Yes-Insulator_BEAF	Yes-Insulator_CP190	Not-Insulator_MDJ4	Yes-orer_gaf_1	Not-orer_wce_1	Not-tl10b_h3k27ac_1	Yes-tl10b_h3k27ac_3	Yes-TSS	Not-ZLD_cycle13	Not-ZLD_cycle14	4	CG11367	0	657702	657702	9702	9702	7702	7702	17702	7702	1242702
chr3R:6966551:6967251:	Yes-ATACseq_Interphase	Yes-ATACseq_Mitosis	Not-Enhancer	Not-gd7_h3k27ac_1	Not-gd7_h3k27ac_2	Not-Insulator_BEAF	Not-Insulator_CP190	Not-Insulator_MDJ4	Yes-orer_gaf_1	Not-orer_wce_1	Not-tl10b_h3k27ac_1	Not-tl10b_h3k27ac_3	Not-TSS	Not-ZLD_cycle13	Yes-ZLD_cycle14	4	Antp	31977	122750	68750	24750	54552	56552	7750	122750	122750	626552
chr3R:25207751:25208701:	Not-ATACseq_Interphase	Not-ATACseq_Mitosis	Not-Enhancer	Not-gd7_h3k27ac_1	Not-gd7_h3k27ac_2	Not-Insulator_BEAF	Not-Insulator_CP190	Yes-Insulator_MDJ4	Yes-orer_gaf_1	Not-orer_wce_1	Not-tl10b_h3k27ac_1	Not-tl10b_h3k27ac_3	Yes-TSS	Not-ZLD_cycle13	Not-ZLD_cycle14	9	Cad96Ca	0	21300	453752	13752	15752	41300	7752	11300	11300	441300
chr2L:12421701:12422201:	Not-ATACseq_Interphase	Not-ATACseq_Mitosis	Not-Enhancer	Not-gd7_h3k27ac_1	Not-gd7_h3k27ac_2	Not-Insulator_BEAF	Not-Insulator_CP190	Not-Insulator_MDJ4	Yes-orer_gaf_1	Not-orer_wce_1	Not-tl10b_h3k27ac_1	Not-tl10b_h3k27ac_3	Not-TSS	Not-ZLD_cycle13	Not-ZLD_cycle14	3	vir-1	1238	431702	1671800	3800	3800	12800	7800	27800	7800	621702
chrX:17291251:17292201:	Not-ATACseq_Interphase	Not-ATACseq_Mitosis	Not-Enhancer	Not-gd7_h3k27ac_1	Not-gd7_h3k27ac_2	Not-Insulator_BEAF	Not-Insulator_CP190	Not-Insulator_MDJ4	Yes-orer_gaf_1	Not-orer_wce_1	Not-tl10b_h3k27ac_1	Not-tl10b_h3k27ac_3	Not-TSS	Not-ZLD_cycle13	Not-ZLD_cycle14	6	CG8661	6752	341252	113252	11800	11800	7800	7800	131252	127800	121252
chrX:19850651:19852151:	Yes-ATACseq_Interphase	Yes-ATACseq_Mitosis	Yes-enhancer	Yes-gd7_h3k27ac_1	Yes-gd7_h3k27ac_2	Yes-Insulator_BEAF	Yes-Insulator_CP190	Yes-Insulator_MDJ4	Yes-orer_gaf_1	Yes-orer_wce_1	Yes-tl10b_h3k27ac_1	Yes-tl10b_h3k27ac_3	Yes-TSS	Yes-ZLD_cycle13	Yes-ZLD_cycle14	14	pico	0	350652	137850	0	0	7850	7850	80652	90652	7850
chr3R:14737851:14739501:	Yes-ATACseq_Interphase	Yes-ATACseq_Mitosis	Yes-enhancer	Yes-gd7_h3k27ac_1	Yes-gd7_h3k27ac_2	Yes-Insulator_BEAF	Yes-Insulator_CP190	Not-Insulator_MDJ4	Yes-orer_gaf_1	Yes-orer_wce_1	Yes-tl10b_h3k27ac_1	Yes-tl10b_h3k27ac_3	Not-TSS	Not-ZLD_cycle13	Yes-ZLD_cycle14	9	eff	1818	427852	318500	500	500	70500	7852	80500	80500	447852
chr3L:1861251:1862051:	Yes-ATACseq_Interphase	Yes-ATACseq_Mitosis	Not-Enhancer	Yes-gd7_h3k27ac_1	Yes-gd7_h3k27ac_2	Yes-Insulator_BEAF	Yes-Insulator_CP190	Not-Insulator_MDJ4	Yes-orer_gaf_1	Yes-orer_wce_1	Yes-tl10b_h3k27ac_1	Yes-tl10b_h3k27ac_3	Not-TSS	Yes-ZLD_cycle13	Yes-ZLD_cycle14	5	Rap1	188	347950	109950	57252	0	107950	7950	291252	1252	107950
chrX:16091351:16092051:	Not-ATACseq_Interphase	Yes-ATACseq_Mitosis	Not-Enhancer	Not-gd7_h3k27ac_1	Not-gd7_h3k27ac_2	Yes-Insulator_BEAF	Not-Insulator_CP190	Not-Insulator_MDJ4	Yes-orer_gaf_1	Not-orer_wce_1	Not-tl10b_h3k27ac_1	Not-tl10b_h3k27ac_3	Yes-TSS	Not-ZLD_cycle13	Not-ZLD_cycle14	5	Tob	0	177950	15950	11950	11950	177950	7950	177950	11352	177950
chr3L:2466451:2467051:	Yes-ATACseq_Interphase	Yes-ATACseq_Mitosis	Not-Enhancer	Yes-gd7_h3k27ac_1	Yes-gd7_h3k27ac_2	Yes-Insulator_BEAF	Yes-Insulator_CP190	Yes-Insulator_MDJ4	Yes-orer_gaf_1	Not-orer_wce_1	Yes-tl10b_h3k27ac_1	Yes-tl10b_h3k27ac_3	Not-TSS	Not-ZLD_cycle13	Not-ZLD_cycle14	2	CG16762	8563	246452	16950	18950	16950	12950	7950	12950	6452	96452
chr3R:10132951:10134001:	Not-ATACseq_Interphase	Not-ATACseq_Mitosis	Yes-enhancer	Yes-gd7_h3k27ac_1	Not-gd7_h3k27ac_2	Yes-Insulator_BEAF	Yes-Insulator_CP190	Yes-Insulator_MDJ4	Yes-orer_gaf_1	Not-orer_wce_1	Yes-tl10b_h3k27ac_1	Not-tl10b_h3k27ac_3	Not-TSS	Not-ZLD_cycle13	Not-ZLD_cycle14	4	tws	5771	332952	140000	22952	22952	557952	7952	236000	2952	141000
chr3R:24031151:24032001:	Yes-ATACseq_Interphase	Yes-ATACseq_Mitosis	Not-Enhancer	Yes-gd7_h3k27ac_1	Yes-gd7_h3k27ac_2	Yes-Insulator_BEAF	Yes-Insulator_CP190	Not-Insulator_MDJ4	Yes-orer_gaf_1	Yes-orer_wce_1	Yes-tl10b_h3k27ac_1	Yes-tl10b_h3k27ac_3	Yes-TSS	Yes-ZLD_cycle13	Yes-ZLD_cycle14	5	KrT95D	0	121152	141152	22000	22000	13000	8000	141152	18000	136152
chrX:15076001:15077001:	Not-ATACseq_Interphase	Not-ATACseq_Mitosis	Not-Enhancer	Not-gd7_h3k27ac_1	Yes-gd7_h3k27ac_2	Not-Insulator_BEAF	Not-Insulator_CP190	Not-Insulator_MDJ4	Yes-orer_gaf_1	Not-orer_wce_1	Not-tl10b_h3k27ac_1	Not-tl10b_h3k27ac_3	Yes-TSS	Not-ZLD_cycle13	Not-ZLD_cycle14	4	Lsd-2	0	213000	62002	59000	61000	28000	8000	23000	23000	476002
chr2R:8083051:8083801:	Yes-ATACseq_Interphase	Yes-ATACseq_Mitosis	Not-Enhancer	Yes-gd7_h3k27ac_1	Yes-gd7_h3k27ac_2	Yes-Insulator_BEAF	Yes-Insulator_CP190	Yes-Insulator_MDJ4	Yes-orer_gaf_1	Yes-orer_wce_1	Yes-tl10b_h3k27ac_1	Yes-tl10b_h3k27ac_3	Yes-TSS	Yes-ZLD_cycle13	Yes-ZLD_cycle14	4	slv	0	136200	48200	19052	21052	8052	8052	126200	126200	8052
chrX:9666351:9666901:	Not-ATACseq_Interphase	Not-ATACseq_Mitosis	Not-Enhancer	Yes-gd7_h3k27ac_1	Not-gd7_h3k27ac_2	Not-Insulator_BEAF	Not-Insulator_CP190	Not-Insulator_MDJ4	Yes-orer_gaf_1	Not-orer_wce_1	Not-tl10b_h3k27ac_1	Not-tl10b_h3k27ac_3	Not-TSS	Not-ZLD_cycle13	Not-ZLD_cycle14	6	CG3106	3449	0	10352	10352	8352	8100	8100	0	0	8100
chr2R:17851251:17851901:	Not-ATACseq_Interphase	Not-ATACseq_Mitosis	Not-Enhancer	Yes-gd7_h3k27ac_1	Yes-gd7_h3k27ac_2	Yes-Insulator_BEAF	Yes-Insulator_CP190	Yes-Insulator_MDJ4	Yes-orer_gaf_1	Yes-orer_wce_1	Yes-tl10b_h3k27ac_1	Yes-tl10b_h3k27ac_3	Not-TSS	Not-ZLD_cycle13	Not-ZLD_cycle14	4	CG30323	1394	21252	409252	49252	18100	13100	8100	11252	1252	443100
chrX:15143101:15143901:	Yes-ATACseq_Interphase	Yes-ATACseq_Mitosis	Not-Enhancer	Not-gd7_h3k27ac_1	Not-gd7_h3k27ac_2	Not-Insulator_BEAF	Not-Insulator_CP190	Not-Insulator_MDJ4	Yes-orer_gaf_1	Not-orer_wce_1	Not-tl10b_h3k27ac_1	Not-tl10b_h3k27ac_3	Not-TSS	Not-ZLD_cycle13	Not-ZLD_cycle14	12	RpL37a	3735	146100	129102	5102	3102	33102	8102	33102	33102	431100
chr2R:7488151:7490901:	Yes-ATACseq_Interphase	Yes-ATACseq_Mitosis	Not-Enhancer	Yes-gd7_h3k27ac_1	Yes-gd7_h3k27ac_2	Yes-Insulator_BEAF	Yes-Insulator_CP190	Yes-Insulator_MDJ4	Yes-orer_gaf_1	Yes-orer_wce_1	Yes-tl10b_h3k27ac_1	Yes-tl10b_h3k27ac_3	Yes-TSS	Yes-ZLD_cycle13	Yes-ZLD_cycle14	13	wech	0	0	4152	4152	4152	3152	8152	8152	8152	3152
chrX:16798151:16798651:	Not-ATACseq_Interphase	Not-ATACseq_Mitosis	Not-Enhancer	Not-gd7_h3k27ac_1	Not-gd7_h3k27ac_2	Not-Insulator_BEAF	Not-Insulator_CP190	Not-Insulator_MDJ4	Yes-orer_gaf_1	Not-orer_wce_1	Not-tl10b_h3k27ac_1	Not-tl10b_h3k27ac_3	Not-TSS	Not-ZLD_cycle13	Not-ZLD_cycle14	4	CG9132	2059	141350	141350	12152	10152	8152	8152	131350	8152	146350
chr2R:20110551:20111801:	Yes-ATACseq_Interphase	Yes-ATACseq_Mitosis	Yes-enhancer	Yes-gd7_h3k27ac_1	Yes-gd7_h3k27ac_2	Not-Insulator_BEAF	Not-Insulator_CP190	Not-Insulator_MDJ4	Yes-orer_gaf_1	Yes-orer_wce_1	Yes-tl10b_h3k27ac_1	Yes-tl10b_h3k27ac_3	Yes-TSS	Yes-ZLD_cycle13	Yes-ZLD_cycle14	8	18w	0	158200	196200	144200	146200	133200	8200	168200	80552	128200
chrX:17178201:17179151:	Yes-ATACseq_Interphase	Yes-ATACseq_Mitosis	Not-Enhancer	Yes-gd7_h3k27ac_1	Yes-gd7_h3k27ac_2	Not-Insulator_BEAF	Yes-Insulator_CP190	Not-Insulator_MDJ4	Yes-orer_gaf_1	Not-orer_wce_1	Not-tl10b_h3k27ac_1	Not-tl10b_h3k27ac_3	Not-TSS	Yes-ZLD_cycle13	Yes-ZLD_cycle14	8	baz	18196	228202	202	202	202	8202	8202	18202	28202	8202
chr2R:8060301:8061751:	Not-ATACseq_Interphase	Not-ATACseq_Mitosis	Not-Enhancer	Yes-gd7_h3k27ac_1	Yes-gd7_h3k27ac_2	Not-Insulator_BEAF	Not-Insulator_CP190	Not-Insulator_MDJ4	Yes-orer_gaf_1	Yes-orer_wce_1	Not-tl10b_h3k27ac_1	Not-tl10b_h3k27ac_3	Not-TSS	Yes-ZLD_cycle13	Yes-ZLD_cycle14	11	CG12769	3803	120302	70250	250	0	8250	8250	110302	110302	8250
chr3R:15973251:15974351:	Yes-ATACseq_Interphase	Yes-ATACseq_Mitosis	Not-Enhancer	Yes-gd7_h3k27ac_1	Yes-gd7_h3k27ac_2	Yes-Insulator_BEAF	Yes-Insulator_CP190	Yes-Insulator_MDJ4	Yes-orer_gaf_1	Yes-orer_wce_1	Yes-tl10b_h3k27ac_1	Yes-tl10b_h3k27ac_3	Yes-TSS	Not-ZLD_cycle13	Not-ZLD_cycle14	10	Hel89B	0	275650	369650	61650	1252	8252	8252	0	0	13252
chr2L:7418251:7419101:	Yes-ATACseq_Interphase	Yes-ATACseq_Mitosis	Not-Enhancer	Not-gd7_h3k27ac_1	Not-gd7_h3k27ac_2	Not-Insulator_BEAF	Not-Insulator_CP190	Not-Insulator_MDJ4	Yes-orer_gaf_1	Not-orer_wce_1	Not-tl10b_h3k27ac_1	Not-tl10b_h3k27ac_3	Not-TSS	Yes-ZLD_cycle13	Yes-ZLD_cycle14	8	chm	5835	158252	74900	72900	74900	8252	8252	168252	80900	13252
chr3R:8105801:8106701:	Yes-ATACseq_Interphase	Yes-ATACseq_Mitosis	Not-Enhancer	Yes-gd7_h3k27ac_1	Yes-gd7_h3k27ac_2	Yes-Insulator_BEAF	Yes-Insulator_CP190	Not-Insulator_MDJ4	Yes-orer_gaf_1	Yes-orer_wce_1	Not-tl10b_h3k27ac_1	Not-tl10b_h3k27ac_3	Not-TSS	Not-ZLD_cycle13	Yes-ZLD_cycle14	4	puc	470	193300	167300	15300	17300	13300	8300	3300	3300	703300
chr3L:17563301:17564351:	Yes-ATACseq_Interphase	Yes-ATACseq_Mitosis	Yes-enhancer	Not-gd7_h3k27ac_1	Not-gd7_h3k27ac_2	Not-Insulator_BEAF	Yes-Insulator_CP190	Yes-Insulator_MDJ4	Yes-orer_gaf_1	Yes-orer_wce_1	Not-tl10b_h3k27ac_1	Not-tl10b_h3k27ac_3	Not-TSS	Yes-ZLD_cycle13	Yes-ZLD_cycle14	11	CycT	5514	533302	211302	5302	7302	3302	8302	65650	75650	0
chr3L:4263401:4263851:	Yes-ATACseq_Interphase	Yes-ATACseq_Mitosis	Not-Enhancer	Yes-gd7_h3k27ac_1	Not-gd7_h3k27ac_2	Yes-Insulator_BEAF	Yes-Insulator_CP190	Not-Insulator_MDJ4	Yes-orer_gaf_1	Not-orer_wce_1	Not-tl10b_h3k27ac_1	Not-tl10b_h3k27ac_3	Yes-TSS	Not-ZLD_cycle13	Not-ZLD_cycle14	1	CG1273	0	473402	125402	22150	13402	1150	8402	126150	3402	1150
chr3L:17971051:17971551:	Yes-ATACseq_Interphase	Yes-ATACseq_Mitosis	Not-Enhancer	Not-gd7_h3k27ac_1	Not-gd7_h3k27ac_2	Not-Insulator_BEAF	Not-Insulator_CP190	Not-Insulator_MDJ4	Yes-orer_gaf_1	Not-orer_wce_1	Not-tl10b_h3k27ac_1	Not-tl10b_h3k27ac_3	Not-TSS	Yes-ZLD_cycle13	Yes-ZLD_cycle14	3	CG5290	58487	158450	619052	16450	16450	153450	8450	158450	141052	148450
chr2L:2450551:2451501:	Yes-ATACseq_Interphase	Yes-ATACseq_Mitosis	Not-Enhancer	Yes-gd7_h3k27ac_1	Yes-gd7_h3k27ac_2	Yes-Insulator_BEAF	Yes-Insulator_CP190	Not-Insulator_MDJ4	Yes-orer_gaf_1	Yes-orer_wce_1	Not-tl10b_h3k27ac_1	Not-tl10b_h3k27ac_3	Not-TSS	Yes-ZLD_cycle13	Yes-ZLD_cycle14	5	dpp	22180	278500	126500	2500	500	85552	8500	50552	70552	278500
chrX:6266051:6266451:	Yes-ATACseq_Interphase	Yes-ATACseq_Mitosis	Not-Enhancer	Yes-gd7_h3k27ac_1	Yes-gd7_h3k27ac_2	Yes-Insulator_BEAF	Yes-Insulator_CP190	Not-Insulator_MDJ4	Yes-orer_gaf_1	Not-orer_wce_1	Yes-tl10b_h3k27ac_1	Yes-tl10b_h3k27ac_3	Not-TSS	Not-ZLD_cycle13	Not-ZLD_cycle14	2	schlank	777	553550	23550	4052	2052	88550	8550	0	6052	88550
chr3R:15665651:15666451:	Yes-ATACseq_Interphase	Yes-ATACseq_Mitosis	Not-Enhancer	Yes-gd7_h3k27ac_1	Not-gd7_h3k27ac_2	Not-Insulator_BEAF	Not-Insulator_CP190	Yes-Insulator_MDJ4	Yes-orer_gaf_1	Yes-orer_wce_1	Not-tl10b_h3k27ac_1	Not-tl10b_h3k27ac_3	Yes-TSS	Yes-ZLD_cycle13	Yes-ZLD_cycle14	2	pxb	0	583550	605652	369550	125550	13550	8550	13550	3550	288550
chr3R:29214101:29216301:	Yes-ATACseq_Interphase	Yes-ATACseq_Mitosis	Not-Enhancer	Yes-gd7_h3k27ac_1	Yes-gd7_h3k27ac_2	Yes-Insulator_BEAF	Yes-Insulator_CP190	Yes-Insulator_MDJ4	Yes-orer_gaf_1	Not-orer_wce_1	Yes-tl10b_h3k27ac_1	Yes-tl10b_h3k27ac_3	Not-TSS	Not-ZLD_cycle13	Yes-ZLD_cycle14	6	eEF1gamma	3871	364102	123700	1700	0	8700	8700	164102	83700	108700
chrX:19750851:19751301:	Yes-ATACseq_Interphase	Yes-ATACseq_Mitosis	Not-Enhancer	Yes-gd7_h3k27ac_1	Yes-gd7_h3k27ac_2	Yes-Insulator_BEAF	Yes-Insulator_CP190	Not-Insulator_MDJ4	Yes-orer_gaf_1	Yes-orer_wce_1	Yes-tl10b_h3k27ac_1	Yes-tl10b_h3k27ac_3	Yes-TSS	Yes-ZLD_cycle13	Yes-ZLD_cycle14	2	Pmp70	82	250852	238700	58852	852	13700	8700	8700	0	108700
chr3R:31058701:31060051:	Yes-ATACseq_Interphase	Yes-ATACseq_Mitosis	Not-Enhancer	Yes-gd7_h3k27ac_1	Not-gd7_h3k27ac_2	Not-Insulator_BEAF	Yes-Insulator_CP190	Not-Insulator_MDJ4	Yes-orer_gaf_1	Not-orer_wce_1	Not-tl10b_h3k27ac_1	Not-tl10b_h3k27ac_3	Not-TSS	Not-ZLD_cycle13	Not-ZLD_cycle14	10	dco	1159	139950	48702	2702	2702	113702	8702	139950	139950	134950
chrX:21053751:21054901:	Yes-ATACseq_Interphase	Yes-ATACseq_Mitosis	Not-Enhancer	Yes-gd7_h3k27ac_1	Yes-gd7_h3k27ac_2	Yes-Insulator_BEAF	Yes-Insulator_CP190	Not-Insulator_MDJ4	Yes-orer_gaf_1	Not-orer_wce_1	Yes-tl10b_h3k27ac_1	Yes-tl10b_h3k27ac_3	Yes-TSS	Not-ZLD_cycle13	Not-ZLD_cycle14	6	bves	0	3752	5100	179100	1100	13752	8752	3752	13752	293752
chrX:3845201:3846201:	Yes-ATACseq_Interphase	Yes-ATACseq_Mitosis	Not-Enhancer	Yes-gd7_h3k27ac_1	Yes-gd7_h3k27ac_2	Not-Insulator_BEAF	Not-Insulator_CP190	Not-Insulator_MDJ4	Yes-orer_gaf_1	Not-orer_wce_1	Yes-tl10b_h3k27ac_1	Not-tl10b_h3k27ac_3	Not-TSS	Yes-ZLD_cycle13	Yes-ZLD_cycle14	10	CG2901	17005	3800	11800	11800	11800	8800	8800	3800	3800	8800
chr2L:14508801:14509351:	Yes-ATACseq_Interphase	Yes-ATACseq_Mitosis	Not-Enhancer	Not-gd7_h3k27ac_1	Not-gd7_h3k27ac_2	Not-Insulator_BEAF	Not-Insulator_CP190	Not-Insulator_MDJ4	Yes-orer_gaf_1	Not-orer_wce_1	Not-tl10b_h3k27ac_1	Not-tl10b_h3k27ac_3	Not-TSS	Yes-ZLD_cycle13	Yes-ZLD_cycle14	4	CG33648	14961	770650	276650	20802	20802	8802	8802	530650	158802	593802
chr3L:15815351:15816151:	Not-ATACseq_Interphase	Not-ATACseq_Mitosis	Not-Enhancer	Yes-gd7_h3k27ac_1	Yes-gd7_h3k27ac_2	Yes-Insulator_BEAF	Yes-Insulator_CP190	Not-Insulator_MDJ4	Yes-orer_gaf_1	Yes-orer_wce_1	Yes-tl10b_h3k27ac_1	Yes-tl10b_h3k27ac_3	Not-TSS	Not-ZLD_cycle13	Yes-ZLD_cycle14	5	fwe	259	293850	191850	135850	15850	3850	8850	3850	3850	198850
chr2R:19668851:19669951:	Yes-ATACseq_Interphase	Yes-ATACseq_Mitosis	Not-Enhancer	Yes-gd7_h3k27ac_1	Yes-gd7_h3k27ac_2	Yes-Insulator_BEAF	Yes-Insulator_CP190	Not-Insulator_MDJ4	Yes-orer_gaf_1	Yes-orer_wce_1	Yes-tl10b_h3k27ac_1	Yes-tl10b_h3k27ac_3	Yes-TSS	Yes-ZLD_cycle13	Yes-ZLD_cycle14	5	hrg	0	0	8852	8852	6852	8852	8852	0	50	8852
chr2R:23658851:23659801:	Not-ATACseq_Interphase	Not-ATACseq_Mitosis	Not-Enhancer	Not-gd7_h3k27ac_1	Not-gd7_h3k27ac_2	Not-Insulator_BEAF	Not-Insulator_CP190	Yes-Insulator_MDJ4	Yes-orer_gaf_1	Not-orer_wce_1	Not-tl10b_h3k27ac_1	Not-tl10b_h3k27ac_3	Not-TSS	Yes-ZLD_cycle13	Yes-ZLD_cycle14	6	Pde8	1285	608852	216852	8852	6852	8852	8852	8852	0	853852
chrX:6533901:6534651:	Yes-ATACseq_Interphase	Yes-ATACseq_Mitosis	Not-Enhancer	Yes-gd7_h3k27ac_1	Yes-gd7_h3k27ac_2	Yes-Insulator_BEAF	Yes-Insulator_CP190	Yes-Insulator_MDJ4	Yes-orer_gaf_1	Yes-orer_wce_1	Yes-tl10b_h3k27ac_1	Yes-tl10b_h3k27ac_3	Yes-TSS	Not-ZLD_cycle13	Not-ZLD_cycle14	6	dx	0	285350	207350	9902	3902	8902	8902	15350	273902	8902
chr2R:16579201:16581051:	Yes-ATACseq_Interphase	Yes-ATACseq_Mitosis	Not-Enhancer	Yes-gd7_h3k27ac_1	Yes-gd7_h3k27ac_2	Yes-Insulator_BEAF	Yes-Insulator_CP190	Yes-Insulator_MDJ4	Yes-orer_gaf_1	Yes-orer_wce_1	Yes-tl10b_h3k27ac_1	Yes-tl10b_h3k27ac_3	Yes-TSS	Yes-ZLD_cycle13	Yes-ZLD_cycle14	9	Cdk4	0	709202	266950	194950	192950	8950	8950	0	19202	263950
chrX:2125451:2126001:	Yes-ATACseq_Interphase	Yes-ATACseq_Mitosis	Yes-enhancer	Not-gd7_h3k27ac_1	Not-gd7_h3k27ac_2	Not-Insulator_BEAF	Not-Insulator_CP190	Yes-Insulator_MDJ4	Yes-orer_gaf_1	Not-orer_wce_1	Not-tl10b_h3k27ac_1	Not-tl10b_h3k27ac_3	Not-TSS	Yes-ZLD_cycle13	Yes-ZLD_cycle14	2	ph-d	2166	265452	299452	5452	7452	14000	9000	5452	5452	1360452
chr3R:9220201:9221001:	Not-ATACseq_Interphase	Not-ATACseq_Mitosis	Yes-enhancer	Not-gd7_h3k27ac_1	Not-gd7_h3k27ac_2	Not-Insulator_BEAF	Not-Insulator_CP190	Not-Insulator_MDJ4	Yes-orer_gaf_1	Not-orer_wce_1	Not-tl10b_h3k27ac_1	Not-tl10b_h3k27ac_3	Not-TSS	Not-ZLD_cycle13	Yes-ZLD_cycle14	4	pum	16681	180202	177000	177000	111000	9000	9000	9000	9000	4000
chr3R:24630001:24630851:	Yes-ATACseq_Interphase	Yes-ATACseq_Mitosis	Not-Enhancer	Yes-gd7_h3k27ac_1	Not-gd7_h3k27ac_2	Yes-Insulator_BEAF	Yes-Insulator_CP190	Yes-Insulator_MDJ4	Yes-orer_gaf_1	Yes-orer_wce_1	Not-tl10b_h3k27ac_1	Not-tl10b_h3k27ac_3	Yes-TSS	Yes-ZLD_cycle13	Yes-ZLD_cycle14	5	Wsck	0	599150	6002	6002	4002	414150	9150	60002	60002	735002
chr3L:7225201:7225851:	Not-ATACseq_Interphase	Not-ATACseq_Mitosis	Not-Enhancer	Not-gd7_h3k27ac_1	Not-gd7_h3k27ac_2	Not-Insulator_BEAF	Not-Insulator_CP190	Not-Insulator_MDJ4	Yes-orer_gaf_1	Not-orer_wce_1	Not-tl10b_h3k27ac_1	Not-tl10b_h3k27ac_3	Not-TSS	Not-ZLD_cycle13	Not-ZLD_cycle14	11	CG14826	8661	255202	39202	10150	10150	9150	9150	114150	85202	250202
chr2R:14964201:14965851:	Yes-ATACseq_Interphase	Yes-ATACseq_Mitosis	Not-Enhancer	Yes-gd7_h3k27ac_1	Yes-gd7_h3k27ac_2	Yes-Insulator_BEAF	Yes-Insulator_CP190	Not-Insulator_MDJ4	Yes-orer_gaf_1	Not-orer_wce_1	Yes-tl10b_h3k27ac_1	Yes-tl10b_h3k27ac_3	Not-TSS	Not-ZLD_cycle13	Yes-ZLD_cycle14	12	ckn	910	894150	340150	176150	18150	9150	9150	0	0	0
chr2R:13449151:13450201:	Yes-ATACseq_Interphase	Yes-ATACseq_Mitosis	Not-Enhancer	Yes-gd7_h3k27ac_1	Yes-gd7_h3k27ac_2	Yes-Insulator_BEAF	Yes-Insulator_CP190	Not-Insulator_MDJ4	Yes-orer_gaf_1	Yes-orer_wce_1	Yes-tl10b_h3k27ac_1	Yes-tl10b_h3k27ac_3	Not-TSS	Yes-ZLD_cycle13	Yes-ZLD_cycle14	5	cnn	274	99800	1152	1152	1152	4152	9152	0	0	109800
chr2R:15329151:15329651:	Yes-ATACseq_Interphase	Yes-ATACseq_Mitosis	Not-Enhancer	Not-gd7_h3k27ac_1	Not-gd7_h3k27ac_2	Not-Insulator_BEAF	Not-Insulator_CP190	Not-Insulator_MDJ4	Yes-orer_gaf_1	Yes-orer_wce_1	Not-tl10b_h3k27ac_1	Not-tl10b_h3k27ac_3	Not-TSS	Yes-ZLD_cycle13	Yes-ZLD_cycle14	6	CG8160	881	530350	21152	21152	21152	9152	9152	10350	10350	350350
chrX:5094201:5094851:	Not-ATACseq_Interphase	Not-ATACseq_Mitosis	Not-Enhancer	Not-gd7_h3k27ac_1	Not-gd7_h3k27ac_2	Not-Insulator_BEAF	Not-Insulator_CP190	Not-Insulator_MDJ4	Yes-orer_gaf_1	Not-orer_wce_1	Not-tl10b_h3k27ac_1	Not-tl10b_h3k27ac_3	Not-TSS	Not-ZLD_cycle13	Not-ZLD_cycle14	5	rg	8443	174202	517150	515150	8202	14202	9202	0	0	45150
chrX:1899301:1899801:	Yes-ATACseq_Interphase	Yes-ATACseq_Mitosis	Not-Enhancer	Yes-gd7_h3k27ac_1	Yes-gd7_h3k27ac_2	Yes-Insulator_BEAF	Yes-Insulator_CP190	Not-Insulator_MDJ4	Yes-orer_gaf_1	Yes-orer_wce_1	Yes-tl10b_h3k27ac_1	Yes-tl10b_h3k27ac_3	Not-TSS	Yes-ZLD_cycle13	Yes-ZLD_cycle14	3	arm	845	39302	73302	73302	1302	110200	9302	29302	9302	1134302
chr3R:10035151:10035601:	Not-ATACseq_Interphase	Not-ATACseq_Mitosis	Not-Enhancer	Not-gd7_h3k27ac_1	Not-gd7_h3k27ac_2	Not-Insulator_BEAF	Not-Insulator_CP190	Not-Insulator_MDJ4	Yes-orer_gaf_1	Not-orer_wce_1	Not-tl10b_h3k27ac_1	Not-tl10b_h3k27ac_3	Not-TSS	Not-ZLD_cycle13	Not-ZLD_cycle14	6	Mical	7294	235152	238400	10400	10400	460152	9400	235152	84400	239400
chrX:2254851:2255601:	Not-ATACseq_Interphase	Not-ATACseq_Mitosis	Yes-enhancer	Not-gd7_h3k27ac_1	Not-gd7_h3k27ac_2	Not-Insulator_BEAF	Not-Insulator_CP190	Not-Insulator_MDJ4	Yes-orer_gaf_1	Not-orer_wce_1	Not-tl10b_h3k27ac_1	Not-tl10b_h3k27ac_3	Not-TSS	Not-ZLD_cycle13	Not-ZLD_cycle14	12	CG3091	655	174400	308400	28400	14400	14400	9400	134852	14400	1489852
chr2R:24389251:24390601:	Yes-ATACseq_Interphase	Yes-ATACseq_Mitosis	Yes-enhancer	Not-gd7_h3k27ac_1	Not-gd7_h3k27ac_2	Not-Insulator_BEAF	Yes-Insulator_CP190	Yes-Insulator_MDJ4	Yes-orer_gaf_1	Not-orer_wce_1	Not-tl10b_h3k27ac_1	Not-tl10b_h3k27ac_3	Yes-TSS	Not-ZLD_cycle13	Yes-ZLD_cycle14	9	mAChR-A	0	1339252	947252	191252	51252	134400	9400	139400	139400	1584252
chr3L:1349451:1349901:	Not-ATACseq_Interphase	Not-ATACseq_Mitosis	Not-Enhancer	Yes-gd7_h3k27ac_1	Yes-gd7_h3k27ac_2	Yes-Insulator_BEAF	Yes-Insulator_CP190	Not-Insulator_MDJ4	Yes-orer_gaf_1	Not-orer_wce_1	Not-tl10b_h3k27ac_1	Not-tl10b_h3k27ac_3	Not-TSS	Not-ZLD_cycle13	Not-ZLD_cycle14	4	312	1215	29452	222100	2100	100	4452	9452	19452	19452	120100
chr3L:18439651:18440451:	Yes-ATACseq_Interphase	Yes-ATACseq_Mitosis	Not-Enhancer	Not-gd7_h3k27ac_1	Not-gd7_h3k27ac_2	Not-Insulator_BEAF	Not-Insulator_CP190	Yes-Insulator_MDJ4	Yes-orer_gaf_1	Not-orer_wce_1	Not-tl10b_h3k27ac_1	Not-tl10b_h3k27ac_3	Yes-TSS	Yes-ZLD_cycle13	Yes-ZLD_cycle14	6	skl	0	159550	1019550	301652	19550	159550	9550	159550	9652	164550
chr3R:11779551:11780951:	Yes-ATACseq_Interphase	Yes-ATACseq_Mitosis	Yes-enhancer	Yes-gd7_h3k27ac_1	Yes-gd7_h3k27ac_2	Not-Insulator_BEAF	Not-Insulator_CP190	Not-Insulator_MDJ4	Yes-orer_gaf_1	Yes-orer_wce_1	Yes-tl10b_h3k27ac_1	Yes-tl10b_h3k27ac_3	Not-TSS	Yes-ZLD_cycle13	Yes-ZLD_cycle14	8	l	424	19552	163552	13552	13552	14552	9552	9552	9552	439552
chr3R:8333651:8335351:	Yes-ATACseq_Interphase	Yes-ATACseq_Mitosis	Not-Enhancer	Not-gd7_h3k27ac_1	Not-gd7_h3k27ac_2	Not-Insulator_BEAF	Not-Insulator_CP190	Not-Insulator_MDJ4	Yes-orer_gaf_1	Yes-orer_wce_1	Not-tl10b_h3k27ac_1	Not-tl10b_h3k27ac_3	Yes-TSS	Yes-ZLD_cycle13	Yes-ZLD_cycle14	11	Poxm	0	23652	25652	25652	20650	14650	9650	23652	13652	474650
chr3R:15664551:15665351:	Yes-ATACseq_Interphase	Yes-ATACseq_Mitosis	Not-Enhancer	Not-gd7_h3k27ac_1	Not-gd7_h3k27ac_2	Not-Insulator_BEAF	Not-Insulator_CP190	Yes-Insulator_MDJ4	Yes-orer_gaf_1	Not-orer_wce_1	Not-tl10b_h3k27ac_1	Not-tl10b_h3k27ac_3	Not-TSS	Not-ZLD_cycle13	Yes-ZLD_cycle14	5	pxb	832	584650	604552	370650	126650	14650	9650	14650	4650	289650
chr2L:8534651:8536201:	Not-ATACseq_Interphase	Not-ATACseq_Mitosis	Yes-enhancer	Not-gd7_h3k27ac_1	Not-gd7_h3k27ac_2	Not-Insulator_BEAF	Yes-Insulator_CP190	Yes-Insulator_MDJ4	Yes-orer_gaf_1	Not-orer_wce_1	Not-tl10b_h3k27ac_1	Not-tl10b_h3k27ac_3	Not-TSS	Yes-ZLD_cycle13	Yes-ZLD_cycle14	12	CG17834	5511	1274652	206652	56652	20652	4652	9652	14652	24652	4652
chr3R:25183301:25185301:	Yes-ATACseq_Interphase	Yes-ATACseq_Mitosis	Yes-enhancer	Yes-gd7_h3k27ac_1	Yes-gd7_h3k27ac_2	Not-Insulator_BEAF	Not-Insulator_CP190	Not-Insulator_MDJ4	Yes-orer_gaf_1	Yes-orer_wce_1	Yes-tl10b_h3k27ac_1	Yes-tl10b_h3k27ac_3	Yes-TSS	Yes-ZLD_cycle13	Yes-ZLD_cycle14	15	dan	0	44700	429302	6700	4700	64700	9700	34700	34700	464700
chr3R:11604401:11605301:	Not-ATACseq_Interphase	Not-ATACseq_Mitosis	Not-Enhancer	Not-gd7_h3k27ac_1	Not-gd7_h3k27ac_2	Not-Insulator_BEAF	Not-Insulator_CP190	Yes-Insulator_MDJ4	Yes-orer_gaf_1	Not-orer_wce_1	Not-tl10b_h3k27ac_1	Not-tl10b_h3k27ac_3	Not-TSS	Not-ZLD_cycle13	Not-ZLD_cycle14	9	CG6791	14256	4402	8700	10700	10700	49402	9700	0	4700	264402
chr2L:19154551:19155301:	Yes-ATACseq_Interphase	Yes-ATACseq_Mitosis	Not-Enhancer	Yes-gd7_h3k27ac_1	Yes-gd7_h3k27ac_2	Not-Insulator_BEAF	Not-Insulator_CP190	Not-Insulator_MDJ4	Yes-orer_gaf_1	Yes-orer_wce_1	Not-tl10b_h3k27ac_1	Not-tl10b_h3k27ac_3	Not-TSS	Yes-ZLD_cycle13	Yes-ZLD_cycle14	7	l	19319	914700	156700	156700	24552	14700	9700	0	0	144700
chrX:13624701:13625851:	Yes-ATACseq_Interphase	Yes-ATACseq_Mitosis	Yes-enhancer	Yes-gd7_h3k27ac_1	Yes-gd7_h3k27ac_2	Yes-Insulator_BEAF	Yes-Insulator_CP190	Yes-Insulator_MDJ4	Yes-orer_gaf_1	Not-orer_wce_1	Yes-tl10b_h3k27ac_1	Yes-tl10b_h3k27ac_3	Yes-TSS	Yes-ZLD_cycle13	Yes-ZLD_cycle14	9	NFAT	0	14702	1386150	24702	20702	9702	9702	14702	14702	969150
chr3L:7344751:7345501:	Yes-ATACseq_Interphase	Yes-ATACseq_Mitosis	Not-Enhancer	Yes-gd7_h3k27ac_1	Yes-gd7_h3k27ac_2	Yes-Insulator_BEAF	Yes-Insulator_CP190	Yes-Insulator_MDJ4	Yes-orer_gaf_1	Not-orer_wce_1	Not-tl10b_h3k27ac_1	Not-tl10b_h3k27ac_3	Yes-TSS	Yes-ZLD_cycle13	Yes-ZLD_cycle14	4	Cln7	0	374752	100500	18752	18752	9752	9752	0	0	369752
chr2L:3789451:3790151:	Not-ATACseq_Interphase	Not-ATACseq_Mitosis	Not-Enhancer	Not-gd7_h3k27ac_1	Not-gd7_h3k27ac_2	Not-Insulator_BEAF	Not-Insulator_CP190	Not-Insulator_MDJ4	Yes-orer_gaf_1	Not-orer_wce_1	Not-tl10b_h3k27ac_1	Not-tl10b_h3k27ac_3	Not-TSS	Not-ZLD_cycle13	Not-ZLD_cycle14	6	bark	2285	19850	177452	21850	17452	169452	9850	19850	29850	169452
chr3L:2489851:2490401:	Not-ATACseq_Interphase	Not-ATACseq_Mitosis	Not-Enhancer	Not-gd7_h3k27ac_1	Not-gd7_h3k27ac_2	Not-Insulator_BEAF	Not-Insulator_CP190	Not-Insulator_MDJ4	Yes-orer_gaf_1	Not-orer_wce_1	Not-tl10b_h3k27ac_1	Not-tl10b_h3k27ac_3	Not-TSS	Not-ZLD_cycle13	Not-ZLD_cycle14	5	CG1146	1048	269852	3852	1852	3852	4852	9852	0	29852	119852
chr3R:10108951:10110001:	Yes-ATACseq_Interphase	Yes-ATACseq_Mitosis	Not-Enhancer	Yes-gd7_h3k27ac_1	Yes-gd7_h3k27ac_2	Yes-Insulator_BEAF	Yes-Insulator_CP190	Yes-Insulator_MDJ4	Yes-orer_gaf_1	Yes-orer_wce_1	Yes-tl10b_h3k27ac_1	Yes-tl10b_h3k27ac_3	Not-TSS	Yes-ZLD_cycle13	Yes-ZLD_cycle14	7	Fmr1	120	308952	164000	0	0	533952	10000	260000	10000	165000
chr3L:10660051:10660701:	Yes-ATACseq_Interphase	Yes-ATACseq_Mitosis	Not-Enhancer	Yes-gd7_h3k27ac_1	Yes-gd7_h3k27ac_2	Yes-Insulator_BEAF	Not-Insulator_CP190	Not-Insulator_MDJ4	Yes-orer_gaf_1	Not-orer_wce_1	Yes-tl10b_h3k27ac_1	Yes-tl10b_h3k27ac_3	Not-TSS	Not-ZLD_cycle13	Yes-ZLD_cycle14	5	CG32066	312	209300	407300	32052	30052	52	10052	0	52	399300
chrX:9544301:9544901:	Not-ATACseq_Interphase	Not-ATACseq_Mitosis	Not-Enhancer	Not-gd7_h3k27ac_1	Not-gd7_h3k27ac_2	Not-Insulator_BEAF	Not-Insulator_CP190	Not-Insulator_MDJ4	Yes-orer_gaf_1	Not-orer_wce_1	Not-tl10b_h3k27ac_1	Not-tl10b_h3k27ac_3	Not-TSS	Not-ZLD_cycle13	Not-ZLD_cycle14	8	CG32700	5937	115100	109100	5100	3100	100	10100	115100	115100	130100
chr2R:8670101:8670951:	Yes-ATACseq_Interphase	Yes-ATACseq_Mitosis	Not-Enhancer	Yes-gd7_h3k27ac_1	Yes-gd7_h3k27ac_2	Yes-Insulator_BEAF	Yes-Insulator_CP190	Not-Insulator_MDJ4	Yes-orer_gaf_1	Yes-orer_wce_1	Yes-tl10b_h3k27ac_1	Yes-tl10b_h3k27ac_3	Not-TSS	Yes-ZLD_cycle13	Yes-ZLD_cycle14	4	Acsl	4289	50102	438102	2102	6102	5102	10102	40102	30102	430102
chr3L:1885101:1885951:	Yes-ATACseq_Interphase	Yes-ATACseq_Mitosis	Yes-enhancer	Yes-gd7_h3k27ac_1	Yes-gd7_h3k27ac_2	Yes-Insulator_BEAF	Yes-Insulator_CP190	Yes-Insulator_MDJ4	Yes-orer_gaf_1	Not-orer_wce_1	Yes-tl10b_h3k27ac_1	Yes-tl10b_h3k27ac_3	Yes-TSS	Yes-ZLD_cycle13	Yes-ZLD_cycle14	4	Tmhs	0	324050	86050	81102	23102	84050	10102	314050	25102	84050
chrX:12470151:12470751:	Not-ATACseq_Interphase	Not-ATACseq_Mitosis	Not-Enhancer	Not-gd7_h3k27ac_1	Not-gd7_h3k27ac_2	Not-Insulator_BEAF	Not-Insulator_CP190	Not-Insulator_MDJ4	Yes-orer_gaf_1	Not-orer_wce_1	Not-tl10b_h3k27ac_1	Not-tl10b_h3k27ac_3	Not-TSS	Not-ZLD_cycle13	Not-ZLD_cycle14	3	CG42258	6624	109250	482152	109250	109250	5152	10152	119250	10152	104250
chr3R:14714051:14714801:	Yes-ATACseq_Interphase	Yes-ATACseq_Mitosis	Yes-enhancer	Yes-gd7_h3k27ac_1	Yes-gd7_h3k27ac_2	Not-Insulator_BEAF	Not-Insulator_CP190	Not-Insulator_MDJ4	Yes-orer_gaf_1	Yes-orer_wce_1	Yes-tl10b_h3k27ac_1	Yes-tl10b_h3k27ac_3	Not-TSS	Yes-ZLD_cycle13	Yes-ZLD_cycle14	4	kibra	9460	404052	343200	25200	25200	95200	10200	105200	105200	424052
chrX:16089151:16089751:	Not-ATACseq_Interphase	Not-ATACseq_Mitosis	Not-Enhancer	Not-gd7_h3k27ac_1	Not-gd7_h3k27ac_2	Not-Insulator_BEAF	Not-Insulator_CP190	Not-Insulator_MDJ4	Yes-orer_gaf_1	Not-orer_wce_1	Not-tl10b_h3k27ac_1	Not-tl10b_h3k27ac_3	Not-TSS	Not-ZLD_cycle13	Not-ZLD_cycle14	6	Tob	1744	180250	18250	14250	14250	180250	10250	180250	9152	180250
chr2L:6339001:6339751:	Yes-ATACseq_Interphase	Yes-ATACseq_Mitosis	Not-Enhancer	Yes-gd7_h3k27ac_1	Yes-gd7_h3k27ac_2	Yes-Insulator_BEAF	Yes-Insulator_CP190	Yes-Insulator_MDJ4	Yes-orer_gaf_1	Yes-orer_wce_1	Yes-tl10b_h3k27ac_1	Yes-tl10b_h3k27ac_3	Not-TSS	Yes-ZLD_cycle13	Yes-ZLD_cycle14	6	Cpr	166	20250	34250	15002	17002	25250	10250	10250	250	25250
chr3L:17995251:17995901:	Not-ATACseq_Interphase	Not-ATACseq_Mitosis	Not-Enhancer	Not-gd7_h3k27ac_1	Not-gd7_h3k27ac_2	Not-Insulator_BEAF	Not-Insulator_CP190	Not-Insulator_MDJ4	Yes-orer_gaf_1	Not-orer_wce_1	Not-tl10b_h3k27ac_1	Not-tl10b_h3k27ac_3	Not-TSS	Not-ZLD_cycle13	Not-ZLD_cycle14	9	CG32192	44416	134100	643252	5252	5252	129100	10252	134100	134100	124100
chr3R:7973951:7974601:	Yes-ATACseq_Interphase	Yes-ATACseq_Mitosis	Yes-enhancer	Yes-gd7_h3k27ac_1	Not-gd7_h3k27ac_2	Not-Insulator_BEAF	Not-Insulator_CP190	Not-Insulator_MDJ4	Yes-orer_gaf_1	Not-orer_wce_1	Not-tl10b_h3k27ac_1	Not-tl10b_h3k27ac_3	Not-TSS	Not-ZLD_cycle13	Not-ZLD_cycle14	3	CD98hc	3827	325400	107952	0	0	5400	10400	135400	73952	835400
chr2R:10237951:10239601:	Not-ATACseq_Interphase	Not-ATACseq_Mitosis	Yes-enhancer	Not-gd7_h3k27ac_1	Not-gd7_h3k27ac_2	Not-Insulator_BEAF	Not-Insulator_CP190	Not-Insulator_MDJ4	Yes-orer_gaf_1	Not-orer_wce_1	Not-tl10b_h3k27ac_1	Not-tl10b_h3k27ac_3	Yes-TSS	Yes-ZLD_cycle13	Yes-ZLD_cycle14	12	Hdc	0	570400	102400	104400	10400	147952	10400	147952	147952	170400
chr2R:21645401:21647051:	Yes-ATACseq_Interphase	Yes-ATACseq_Mitosis	Not-Enhancer	Yes-gd7_h3k27ac_1	Yes-gd7_h3k27ac_2	Yes-Insulator_BEAF	Yes-Insulator_CP190	Not-Insulator_MDJ4	Yes-orer_gaf_1	Yes-orer_wce_1	Yes-tl10b_h3k27ac_1	Yes-tl10b_h3k27ac_3	Yes-TSS	Yes-ZLD_cycle13	Yes-ZLD_cycle14	6	CG10082	0	105402	97402	95402	25402	105402	10402	42950	42950	105402
chr3R:9033551:9034551:	Yes-ATACseq_Interphase	Yes-ATACseq_Mitosis	Not-Enhancer	Yes-gd7_h3k27ac_1	Yes-gd7_h3k27ac_2	Not-Insulator_BEAF	Not-Insulator_CP190	Not-Insulator_MDJ4	Yes-orer_gaf_1	Yes-orer_wce_1	Yes-tl10b_h3k27ac_1	Yes-tl10b_h3k27ac_3	Not-TSS	Yes-ZLD_cycle13	Yes-ZLD_cycle14	5	hyx	4209	0	89552	3552	25450	10450	10450	3552	0	15450
chr3R:22898451:22899551:	Yes-ATACseq_Interphase	Yes-ATACseq_Mitosis	Yes-enhancer	Not-gd7_h3k27ac_1	Not-gd7_h3k27ac_2	Not-Insulator_BEAF	Not-Insulator_CP190	Yes-Insulator_MDJ4	Yes-orer_gaf_1	Yes-orer_wce_1	Not-tl10b_h3k27ac_1	Not-tl10b_h3k27ac_3	Yes-TSS	Yes-ZLD_cycle13	Yes-ZLD_cycle14	4	klg	0	128452	260450	108452	106452	108452	10450	128452	138452	543452
chr3L:17245501:17246101:	Yes-ATACseq_Interphase	Yes-ATACseq_Mitosis	Not-Enhancer	Not-gd7_h3k27ac_1	Not-gd7_h3k27ac_2	Not-Insulator_BEAF	Not-Insulator_CP190	Not-Insulator_MDJ4	Yes-orer_gaf_1	Not-orer_wce_1	Not-tl10b_h3k27ac_1	Not-tl10b_h3k27ac_3	Not-TSS	Not-ZLD_cycle13	Not-ZLD_cycle14	3	CG7707	2066	215502	49900	73502	3502	88900	10502	215502	143900	313900
chr3R:15280501:15281651:	Yes-ATACseq_Interphase	Yes-ATACseq_Mitosis	Yes-enhancer	Not-gd7_h3k27ac_1	Not-gd7_h3k27ac_2	Not-Insulator_BEAF	Not-Insulator_CP190	Not-Insulator_MDJ4	Yes-orer_gaf_1	Yes-orer_wce_1	Not-tl10b_h3k27ac_1	Not-tl10b_h3k27ac_3	Yes-TSS	Yes-ZLD_cycle13	Yes-ZLD_cycle14	6	Tm1	0	968350	220502	220502	48350	5502	10502	40502	30502	673350
chr3L:2228301:2229451:	Yes-ATACseq_Interphase	Yes-ATACseq_Mitosis	Not-Enhancer	Not-gd7_h3k27ac_1	Not-gd7_h3k27ac_2	Not-Insulator_BEAF	Yes-Insulator_CP190	Not-Insulator_MDJ4	Yes-orer_gaf_1	Not-orer_wce_1	Not-tl10b_h3k27ac_1	Not-tl10b_h3k27ac_3	Not-TSS	Not-ZLD_cycle13	Not-ZLD_cycle14	9	Oseg2	195	8302	30302	4550	4550	8302	10550	18302	0	18302
chr2L:19820551:19821001:	Yes-ATACseq_Interphase	Yes-ATACseq_Mitosis	Not-Enhancer	Not-gd7_h3k27ac_1	Not-gd7_h3k27ac_2	Not-Insulator_BEAF	Yes-Insulator_CP190	Yes-Insulator_MDJ4	Yes-orer_gaf_1	Not-orer_wce_1	Not-tl10b_h3k27ac_1	Not-tl10b_h3k27ac_3	Not-TSS	Not-ZLD_cycle13	Not-ZLD_cycle14	5	CG13962	6020	249000	8552	6552	6552	10552	10552	10552	10552	10552
chrX:8041001:8044401:	Not-ATACseq_Interphase	Not-ATACseq_Mitosis	Not-Enhancer	Not-gd7_h3k27ac_1	Not-gd7_h3k27ac_2	Not-Insulator_BEAF	Not-Insulator_CP190	Not-Insulator_MDJ4	Not-orer_gaf_1	Yes-orer_wce_1	Not-tl10b_h3k27ac_1	Not-tl10b_h3k27ac_3	Not-TSS	Not-ZLD_cycle13	Not-ZLD_cycle14	4	CG2233	3485	131002	189002	13600	9600	15600	10600	131002	15600	220600
chrX:19505651:19506351:	Yes-ATACseq_Interphase	Yes-ATACseq_Mitosis	Not-Enhancer	Yes-gd7_h3k27ac_1	Yes-gd7_h3k27ac_2	Yes-Insulator_BEAF	Yes-Insulator_CP190	Not-Insulator_MDJ4	Yes-orer_gaf_1	Yes-orer_wce_1	Yes-tl10b_h3k27ac_1	Yes-tl10b_h3k27ac_3	Not-TSS	Yes-ZLD_cycle13	Yes-ZLD_cycle14	4	Pfrx	10147	5652	177652	131650	7652	258650	10652	5652	0	353650
chrX:8420651:8421751:	Yes-ATACseq_Interphase	Yes-ATACseq_Mitosis	Not-Enhancer	Yes-gd7_h3k27ac_1	Yes-gd7_h3k27ac_2	Yes-Insulator_BEAF	Not-Insulator_CP190	Not-Insulator_MDJ4	Yes-orer_gaf_1	Yes-orer_wce_1	Yes-tl10b_h3k27ac_1	Yes-tl10b_h3k27ac_3	Not-TSS	Yes-ZLD_cycle13	Yes-ZLD_cycle14	7	lawc	8994	188250	434250	12652	16652	15652	10652	10652	10652	150652
chr3R:18670701:18671351:	Not-ATACseq_Interphase	Not-ATACseq_Mitosis	Not-Enhancer	Not-gd7_h3k27ac_1	Not-gd7_h3k27ac_2	Not-Insulator_BEAF	Not-Insulator_CP190	Not-Insulator_MDJ4	Yes-orer_gaf_1	Not-orer_wce_1	Not-tl10b_h3k27ac_1	Not-tl10b_h3k27ac_3	Not-TSS	Not-ZLD_cycle13	Not-ZLD_cycle14	6	CG31230	328	1580702	306650	308650	254650	260702	10702	38650	0	585702
chr3R:24218501:24219251:	Yes-ATACseq_Interphase	Yes-ATACseq_Mitosis	Not-Enhancer	Not-gd7_h3k27ac_1	Not-gd7_h3k27ac_2	Not-Insulator_BEAF	Not-Insulator_CP190	Not-Insulator_MDJ4	Yes-orer_gaf_1	Yes-orer_wce_1	Not-tl10b_h3k27ac_1	Not-tl10b_h3k27ac_3	Yes-TSS	Not-ZLD_cycle13	Not-ZLD_cycle14	7	CG17786	0	308502	328502	112502	6750	168502	10750	70750	70750	323502
chr3L:17968451:17969251:	Not-ATACseq_Interphase	Not-ATACseq_Mitosis	Not-Enhancer	Not-gd7_h3k27ac_1	Not-gd7_h3k27ac_2	Not-Insulator_BEAF	Not-Insulator_CP190	Not-Insulator_MDJ4	Yes-orer_gaf_1	Not-orer_wce_1	Not-tl10b_h3k27ac_1	Not-tl10b_h3k27ac_3	Not-TSS	Not-ZLD_cycle13	Not-ZLD_cycle14	7	CG5290	55887	160750	616452	18750	18750	155750	10750	160750	138452	150750
chr2L:2885751:2887401:	Yes-ATACseq_Interphase	Yes-ATACseq_Mitosis	Yes-enhancer	Yes-gd7_h3k27ac_1	Yes-gd7_h3k27ac_2	Yes-Insulator_BEAF	Yes-Insulator_CP190	Yes-Insulator_MDJ4	Yes-orer_gaf_1	Not-orer_wce_1	Yes-tl10b_h3k27ac_1	Yes-tl10b_h3k27ac_3	Yes-TSS	Yes-ZLD_cycle13	Yes-ZLD_cycle14	12	lilli	0	145752	29752	1752	3752	15752	10752	92600	102600	150752
chr3L:6985801:6986251:	Not-ATACseq_Interphase	Not-ATACseq_Mitosis	Yes-enhancer	Not-gd7_h3k27ac_1	Not-gd7_h3k27ac_2	Not-Insulator_BEAF	Not-Insulator_CP190	Not-Insulator_MDJ4	Yes-orer_gaf_1	Not-orer_wce_1	Not-tl10b_h3k27ac_1	Not-tl10b_h3k27ac_3	Not-TSS	Not-ZLD_cycle13	Not-ZLD_cycle14	5	CG43439	1216	15802	197750	197750	3802	10802	10802	15802	15802	10802
chr3L:7910801:7911301:	Yes-ATACseq_Interphase	Yes-ATACseq_Mitosis	Not-Enhancer	Yes-gd7_h3k27ac_1	Yes-gd7_h3k27ac_2	Yes-Insulator_BEAF	Yes-Insulator_CP190	Not-Insulator_MDJ4	Yes-orer_gaf_1	Not-orer_wce_1	Yes-tl10b_h3k27ac_1	Yes-tl10b_h3k27ac_3	Not-TSS	Not-ZLD_cycle13	Yes-ZLD_cycle14	4	pbl	653	738700	406700	64700	6802	58700	10802	10802	10802	58700
chr2L:430801:431401:	Yes-ATACseq_Interphase	Yes-ATACseq_Mitosis	Not-Enhancer	Yes-gd7_h3k27ac_1	Yes-gd7_h3k27ac_2	Yes-Insulator_BEAF	Yes-Insulator_CP190	Yes-Insulator_MDJ4	Yes-orer_gaf_1	Yes-orer_wce_1	Yes-tl10b_h3k27ac_1	Yes-tl10b_h3k27ac_3	Yes-TSS	Not-ZLD_cycle13	Yes-ZLD_cycle14	2	ex	0	128600	914600	168600	10802	150802	10802	138600	128600	408600
chr2R:11615801:11616551:	Yes-ATACseq_Interphase	Yes-ATACseq_Mitosis	Not-Enhancer	Yes-gd7_h3k27ac_1	Yes-gd7_h3k27ac_2	Yes-Insulator_BEAF	Not-Insulator_CP190	Not-Insulator_MDJ4	Yes-orer_gaf_1	Not-orer_wce_1	Yes-tl10b_h3k27ac_1	Yes-tl10b_h3k27ac_3	Yes-TSS	Yes-ZLD_cycle13	Yes-ZLD_cycle14	2	tou	0	13450	165802	163802	29450	18450	10802	3450	3450	583450
chr2L:16718451:16719151:	Not-ATACseq_Interphase	Not-ATACseq_Mitosis	Not-Enhancer	Not-gd7_h3k27ac_1	Not-gd7_h3k27ac_2	Yes-Insulator_BEAF	Yes-Insulator_CP190	Not-Insulator_MDJ4	Yes-orer_gaf_1	Not-orer_wce_1	Not-tl10b_h3k27ac_1	Not-tl10b_h3k27ac_3	Not-TSS	Not-ZLD_cycle13	Not-ZLD_cycle14	6	Cyt-c-p	781	418452	1244452	230452	20850	10850	10850	0	8452	1228452
chr3R:19325951:19326951:	Yes-ATACseq_Interphase	Yes-ATACseq_Mitosis	Yes-enhancer	Yes-gd7_h3k27ac_1	Yes-gd7_h3k27ac_2	Not-Insulator_BEAF	Not-Insulator_CP190	Yes-Insulator_MDJ4	Yes-orer_gaf_1	Yes-orer_wce_1	Yes-tl10b_h3k27ac_1	Yes-tl10b_h3k27ac_3	Yes-TSS	Not-ZLD_cycle13	Not-ZLD_cycle14	3	Dl	0	973050	345952	3952	7952	5952	10952	335952	5952	1213050
chrX:2122751:2124001:	Yes-ATACseq_Interphase	Yes-ATACseq_Mitosis	Yes-enhancer	Yes-gd7_h3k27ac_1	Yes-gd7_h3k27ac_2	Not-Insulator_BEAF	Not-Insulator_CP190	Not-Insulator_MDJ4	Yes-orer_gaf_1	Yes-orer_wce_1	Yes-tl10b_h3k27ac_1	Yes-tl10b_h3k27ac_3	Yes-TSS	Yes-ZLD_cycle13	Yes-ZLD_cycle14	3	ph-d	0	262752	296752	2752	4752	16000	11000	2752	2752	1357752
chr2R:22678201:22678951:	Not-ATACseq_Interphase	Not-ATACseq_Mitosis	Not-Enhancer	Not-gd7_h3k27ac_1	Not-gd7_h3k27ac_2	Not-Insulator_BEAF	Yes-Insulator_CP190	Yes-Insulator_MDJ4	Yes-orer_gaf_1	Not-orer_wce_1	Not-tl10b_h3k27ac_1	Not-tl10b_h3k27ac_3	Not-TSS	Not-ZLD_cycle13	Not-ZLD_cycle14	5	RYBP	7615	361050	17050	11050	11050	11050	11050	1050	1050	121050
chr3L:19086051:19087501:	Yes-ATACseq_Interphase	Yes-ATACseq_Mitosis	Not-Enhancer	Yes-gd7_h3k27ac_1	Yes-gd7_h3k27ac_2	Not-Insulator_BEAF	Not-Insulator_CP190	Yes-Insulator_MDJ4	Yes-orer_gaf_1	Not-orer_wce_1	Not-tl10b_h3k27ac_1	Not-tl10b_h3k27ac_3	Yes-TSS	Yes-ZLD_cycle13	Yes-ZLD_cycle14	13	Mkp3	0	462500	372500	2052	0	11052	11052	16052	36052	472500
chr2L:8416051:8416901:	Yes-ATACseq_Interphase	Yes-ATACseq_Mitosis	Yes-enhancer	Yes-gd7_h3k27ac_1	Yes-gd7_h3k27ac_2	Yes-Insulator_BEAF	Yes-Insulator_CP190	Not-Insulator_MDJ4	Yes-orer_gaf_1	Yes-orer_wce_1	Yes-tl10b_h3k27ac_1	Yes-tl10b_h3k27ac_3	Not-TSS	Yes-ZLD_cycle13	Yes-ZLD_cycle14	3	Akap200	362	1156052	88052	52	52	31052	11052	93100	16052	108100
chr2L:15478051:15478901:	Yes-ATACseq_Interphase	Yes-ATACseq_Mitosis	Yes-enhancer	Not-gd7_h3k27ac_1	Not-gd7_h3k27ac_2	Not-Insulator_BEAF	Not-Insulator_CP190	Not-Insulator_MDJ4	Yes-orer_gaf_1	Yes-orer_wce_1	Yes-tl10b_h3k27ac_1	Yes-tl10b_h3k27ac_3	Yes-TSS	Yes-ZLD_cycle13	Yes-ZLD_cycle14	9	sna	0	11100	4052	6052	6052	6100	11100	1100	11100	6100
chr3R:6893151:6893901:	Yes-ATACseq_Interphase	Yes-ATACseq_Mitosis	Yes-enhancer	Yes-gd7_h3k27ac_1	Not-gd7_h3k27ac_2	Not-Insulator_BEAF	Not-Insulator_CP190	Yes-Insulator_MDJ4	Yes-orer_gaf_1	Yes-orer_wce_1	Not-tl10b_h3k27ac_1	Not-tl10b_h3k27ac_3	Not-TSS	Yes-ZLD_cycle13	Yes-ZLD_cycle14	3	ftz	28828	183152	75152	15152	15152	11100	11100	153152	123152	553152
chr2R:18673051:18673901:	Yes-ATACseq_Interphase	Yes-ATACseq_Mitosis	Not-Enhancer	Yes-gd7_h3k27ac_1	Not-gd7_h3k27ac_2	Not-Insulator_BEAF	Not-Insulator_CP190	Yes-Insulator_MDJ4	Yes-orer_gaf_1	Yes-orer_wce_1	Not-tl10b_h3k27ac_1	Not-tl10b_h3k27ac_3	Yes-TSS	Not-ZLD_cycle13	Not-ZLD_cycle14	5	edl	0	523052	219052	219052	35052	126100	11100	0	3052	373052
chrX:521251:524001:	Yes-ATACseq_Interphase	Yes-ATACseq_Mitosis	Not-Enhancer	Yes-gd7_h3k27ac_1	Yes-gd7_h3k27ac_2	Yes-Insulator_BEAF	Yes-Insulator_CP190	Not-Insulator_MDJ4	Yes-orer_gaf_1	Not-orer_wce_1	Yes-tl10b_h3k27ac_1	Yes-tl10b_h3k27ac_3	Yes-TSS	Yes-ZLD_cycle13	Yes-ZLD_cycle14	19	elav	0	86000	82000	0	0	11252	11252	96000	21252	81000
chr2L:7991251:7992251:	Not-ATACseq_Interphase	Not-ATACseq_Mitosis	Not-Enhancer	Yes-gd7_h3k27ac_1	Yes-gd7_h3k27ac_2	Not-Insulator_BEAF	Not-Insulator_CP190	Not-Insulator_MDJ4	Yes-orer_gaf_1	Yes-orer_wce_1	Not-tl10b_h3k27ac_1	Not-tl10b_h3k27ac_3	Not-TSS	Yes-ZLD_cycle13	Yes-ZLD_cycle14	8	pes	1933	731252	333750	45750	43750	21252	11252	27750	27750	532750
chrX:12471251:12472951:	Not-ATACseq_Interphase	Not-ATACseq_Mitosis	Not-Enhancer	Not-gd7_h3k27ac_1	Not-gd7_h3k27ac_2	Not-Insulator_BEAF	Not-Insulator_CP190	Not-Insulator_MDJ4	Yes-orer_gaf_1	Not-orer_wce_1	Not-tl10b_h3k27ac_1	Not-tl10b_h3k27ac_3	Not-TSS	Not-ZLD_cycle13	Not-ZLD_cycle14	14	CG42258	7724	107050	483252	107050	107050	6252	11252	117050	11252	102050
chr3R:7973201:7973701:	Yes-ATACseq_Interphase	Not-ATACseq_Mitosis	Yes-enhancer	Not-gd7_h3k27ac_1	Not-gd7_h3k27ac_2	Yes-Insulator_BEAF	Yes-Insulator_CP190	Not-Insulator_MDJ4	Yes-orer_gaf_1	Not-orer_wce_1	Not-tl10b_h3k27ac_1	Not-tl10b_h3k27ac_3	Not-TSS	Not-ZLD_cycle13	Not-ZLD_cycle14	2	CD98hc	4727	326300	107202	300	300	6300	11300	136300	73202	836300
chr2R:20587451:20588701:	Yes-ATACseq_Interphase	Yes-ATACseq_Mitosis	Yes-enhancer	Yes-gd7_h3k27ac_1	Yes-gd7_h3k27ac_2	Yes-Insulator_BEAF	Yes-Insulator_CP190	Not-Insulator_MDJ4	Yes-orer_gaf_1	Not-orer_wce_1	Yes-tl10b_h3k27ac_1	Yes-tl10b_h3k27ac_3	Yes-TSS	Not-ZLD_cycle13	Yes-ZLD_cycle14	9	HnRNP-K	0	7452	47452	9300	13300	47452	11300	0	1300	267452
chr3R:29876301:29877351:	Yes-ATACseq_Interphase	Yes-ATACseq_Mitosis	Not-Enhancer	Not-gd7_h3k27ac_1	Not-gd7_h3k27ac_2	Yes-Insulator_BEAF	Yes-Insulator_CP190	Yes-Insulator_MDJ4	Yes-orer_gaf_1	Yes-orer_wce_1	Not-tl10b_h3k27ac_1	Not-tl10b_h3k27ac_3	Yes-TSS	Not-ZLD_cycle13	Yes-ZLD_cycle14	4	CG31038	0	152650	164650	14302	12302	157650	11302	66302	26302	157650
chr2R:10078001:10078601:	Not-ATACseq_Interphase	Yes-ATACseq_Mitosis	Not-Enhancer	Yes-gd7_h3k27ac_1	Yes-gd7_h3k27ac_2	Not-Insulator_BEAF	Not-Insulator_CP190	Not-Insulator_MDJ4	Yes-orer_gaf_1	Yes-orer_wce_1	Not-tl10b_h3k27ac_1	Not-tl10b_h3k27ac_3	Yes-TSS	Yes-ZLD_cycle13	Yes-ZLD_cycle14	0	egr	0	731400	86002	2002	2	6400	11400	1400	1400	331400
chr2R:9566401:9567551:	Yes-ATACseq_Interphase	Yes-ATACseq_Mitosis	Not-Enhancer	Yes-gd7_h3k27ac_1	Yes-gd7_h3k27ac_2	Not-Insulator_BEAF	Not-Insulator_CP190	Not-Insulator_MDJ4	Yes-orer_gaf_1	Not-orer_wce_1	Not-tl10b_h3k27ac_1	Not-tl10b_h3k27ac_3	Not-TSS	Yes-ZLD_cycle13	Yes-ZLD_cycle14	12	CG1809	4764	946402	422450	20450	20450	6402	11402	0	0	112450
chrX:21056501:21057101:	Not-ATACseq_Interphase	Not-ATACseq_Mitosis	Not-Enhancer	Not-gd7_h3k27ac_1	Not-gd7_h3k27ac_2	Yes-Insulator_BEAF	Yes-Insulator_CP190	Not-Insulator_MDJ4	Yes-orer_gaf_1	Not-orer_wce_1	Not-tl10b_h3k27ac_1	Not-tl10b_h3k27ac_3	Not-TSS	Not-ZLD_cycle13	Not-ZLD_cycle14	4	bves	2539	6502	2900	176900	0	16502	11502	6502	16502	296502
chrX:20411501:20412251:	Not-ATACseq_Interphase	Not-ATACseq_Mitosis	Not-Enhancer	Not-gd7_h3k27ac_1	Not-gd7_h3k27ac_2	Not-Insulator_BEAF	Not-Insulator_CP190	Not-Insulator_MDJ4	Yes-orer_gaf_1	Not-orer_wce_1	Not-tl10b_h3k27ac_1	Not-tl10b_h3k27ac_3	Not-TSS	Not-ZLD_cycle13	Not-ZLD_cycle14	7	CG15459	1330	7750	15750	15750	15750	11502	11502	17750	67750	342750
chr3R:22041501:22043201:	Yes-ATACseq_Interphase	Yes-ATACseq_Mitosis	Not-Enhancer	Yes-gd7_h3k27ac_1	Yes-gd7_h3k27ac_2	Yes-Insulator_BEAF	Yes-Insulator_CP190	Not-Insulator_MDJ4	Yes-orer_gaf_1	Yes-orer_wce_1	Yes-tl10b_h3k27ac_1	Yes-tl10b_h3k27ac_3	Yes-TSS	Yes-ZLD_cycle13	Yes-ZLD_cycle14	10	how	0	306800	144800	82800	84800	16502	11502	306800	1502	151502
chr3L:15588001:15588451:	Yes-ATACseq_Interphase	Yes-ATACseq_Mitosis	Not-Enhancer	Yes-gd7_h3k27ac_1	Yes-gd7_h3k27ac_2	Yes-Insulator_BEAF	Yes-Insulator_CP190	Yes-Insulator_MDJ4	Yes-orer_gaf_1	Not-orer_wce_1	Yes-tl10b_h3k27ac_1	Yes-tl10b_h3k27ac_3	Yes-TSS	Not-ZLD_cycle13	Not-ZLD_cycle14	0	CG7656	0	521550	268002	80002	0	16550	11550	68002	58002	83002
chr2L:11516551:11517101:	Yes-ATACseq_Interphase	Yes-ATACseq_Mitosis	Not-Enhancer	Yes-gd7_h3k27ac_1	Yes-gd7_h3k27ac_2	Yes-Insulator_BEAF	Yes-Insulator_CP190	Yes-Insulator_MDJ4	Yes-orer_gaf_1	Yes-orer_wce_1	Yes-tl10b_h3k27ac_1	Yes-tl10b_h3k27ac_3	Yes-TSS	Not-ZLD_cycle13	Yes-ZLD_cycle14	3	Dlg5	0	16552	2576900	900	2900	277900	11552	26552	16552	6552
chr3R:25996651:25997651:	Not-ATACseq_Interphase	Not-ATACseq_Mitosis	Yes-enhancer	Not-gd7_h3k27ac_1	Yes-gd7_h3k27ac_2	Not-Insulator_BEAF	Not-Insulator_CP190	Not-Insulator_MDJ4	Yes-orer_gaf_1	Yes-orer_wce_1	Not-tl10b_h3k27ac_1	Not-tl10b_h3k27ac_3	Yes-TSS	Not-ZLD_cycle13	Yes-ZLD_cycle14	5	E	0	22350	1220350	108652	16652	42350	11652	12350	22350	111652
chr2R:10551651:10552451:	Not-ATACseq_Interphase	Not-ATACseq_Mitosis	Yes-enhancer	Not-gd7_h3k27ac_1	Not-gd7_h3k27ac_2	Not-Insulator_BEAF	Not-Insulator_CP190	Not-Insulator_MDJ4	Yes-orer_gaf_1	Not-orer_wce_1	Not-tl10b_h3k27ac_1	Not-tl10b_h3k27ac_3	Not-TSS	Not-ZLD_cycle13	Not-ZLD_cycle14	14	psq	5437	257550	19652	21652	21652	16652	11652	11652	0	136652
chrX:11816701:11819151:	Not-ATACseq_Interphase	Not-ATACseq_Mitosis	Not-Enhancer	Yes-gd7_h3k27ac_1	Yes-gd7_h3k27ac_2	Yes-Insulator_BEAF	Yes-Insulator_CP190	Not-Insulator_MDJ4	Yes-orer_gaf_1	Not-orer_wce_1	Yes-tl10b_h3k27ac_1	Yes-tl10b_h3k27ac_3	Yes-TSS	Not-ZLD_cycle13	Yes-ZLD_cycle14	14	rudhira	0	180850	166850	22702	22702	11702	11702	180850	190850	180850
chr3L:18822551:18823251:	Yes-ATACseq_Interphase	Yes-ATACseq_Mitosis	Not-Enhancer	Yes-gd7_h3k27ac_1	Yes-gd7_h3k27ac_2	Yes-Insulator_BEAF	Yes-Insulator_CP190	Not-Insulator_MDJ4	Yes-orer_gaf_1	Yes-orer_wce_1	Yes-tl10b_h3k27ac_1	Not-tl10b_h3k27ac_3	Yes-TSS	Not-ZLD_cycle13	Yes-ZLD_cycle14	2	Cat	0	212552	636750	4552	4552	16750	11750	26750	26750	212552
chrX:18297901:18298251:	Not-ATACseq_Interphase	Not-ATACseq_Mitosis	Yes-enhancer	Not-gd7_h3k27ac_1	Not-gd7_h3k27ac_2	Not-Insulator_BEAF	Not-Insulator_CP190	Not-Insulator_MDJ4	Yes-orer_gaf_1	Not-orer_wce_1	Not-tl10b_h3k27ac_1	Not-tl10b_h3k27ac_3	Not-TSS	Not-ZLD_cycle13	Not-ZLD_cycle14	2	upd1	11040	21750	9750	7750	11750	6750	11750	31750	41750	177902
chrX:7307301:7308201:	Yes-ATACseq_Interphase	Yes-ATACseq_Mitosis	Yes-enhancer	Not-gd7_h3k27ac_1	Not-gd7_h3k27ac_2	Not-Insulator_BEAF	Not-Insulator_CP190	Not-Insulator_MDJ4	Yes-orer_gaf_1	Yes-orer_wce_1	Not-tl10b_h3k27ac_1	Not-tl10b_h3k27ac_3	Yes-TSS	Yes-ZLD_cycle13	Yes-ZLD_cycle14	4	brk	0	0	13800	13800	15800	7302	11800	0	0	0
chr3R:25472001:25473201:	Yes-ATACseq_Interphase	Yes-ATACseq_Mitosis	Yes-enhancer	Yes-gd7_h3k27ac_1	Yes-gd7_h3k27ac_2	Yes-Insulator_BEAF	Yes-Insulator_CP190	Yes-Insulator_MDJ4	Yes-orer_gaf_1	Not-orer_wce_1	Yes-tl10b_h3k27ac_1	Yes-tl10b_h3k27ac_3	Yes-TSS	Yes-ZLD_cycle13	Yes-ZLD_cycle14	6	Fur1	0	166800	718002	114800	18800	171800	11800	156800	0	176800
chr2R:16187201:16188201:	Yes-ATACseq_Interphase	Yes-ATACseq_Mitosis	Not-Enhancer	Yes-gd7_h3k27ac_1	Yes-gd7_h3k27ac_2	Yes-Insulator_BEAF	Yes-Insulator_CP190	Not-Insulator_MDJ4	Yes-orer_gaf_1	Not-orer_wce_1	Yes-tl10b_h3k27ac_1	Yes-tl10b_h3k27ac_3	Not-TSS	Not-ZLD_cycle13	Yes-ZLD_cycle14	9	clu	618	317202	491202	179202	85202	11800	11800	0	7202	502202
chrX:7336801:7337551:	Not-ATACseq_Interphase	Not-ATACseq_Mitosis	Not-Enhancer	Yes-gd7_h3k27ac_1	Yes-gd7_h3k27ac_2	Not-Insulator_BEAF	Yes-Insulator_CP190	Not-Insulator_MDJ4	Yes-orer_gaf_1	Not-orer_wce_1	Yes-tl10b_h3k27ac_1	Yes-tl10b_h3k27ac_3	Yes-TSS	Yes-ZLD_cycle13	Yes-ZLD_cycle14	2	CBP	0	26802	12802	12802	10802	36802	11802	26802	26802	26802
chr3L:19894951:19898151:	Yes-ATACseq_Interphase	Yes-ATACseq_Mitosis	Not-Enhancer	Yes-gd7_h3k27ac_1	Yes-gd7_h3k27ac_2	Yes-Insulator_BEAF	Yes-Insulator_CP190	Not-Insulator_MDJ4	Yes-orer_gaf_1	Yes-orer_wce_1	Yes-tl10b_h3k27ac_1	Yes-tl10b_h3k27ac_3	Not-TSS	Yes-ZLD_cycle13	Yes-ZLD_cycle14	22	Su	11259	21850	328952	0	1850	11850	11850	11850	11850	21850
chr2R:14962101:14963151:	Yes-ATACseq_Interphase	Yes-ATACseq_Mitosis	Not-Enhancer	Yes-gd7_h3k27ac_1	Yes-gd7_h3k27ac_2	Yes-Insulator_BEAF	Yes-Insulator_CP190	Not-Insulator_MDJ4	Yes-orer_gaf_1	Not-orer_wce_1	Yes-tl10b_h3k27ac_1	Yes-tl10b_h3k27ac_3	Yes-TSS	Yes-ZLD_cycle13	Yes-ZLD_cycle14	6	aPKC	0	896850	342850	178850	20850	11850	11850	0	0	1850
chr3L:9137401:9138101:	Not-ATACseq_Interphase	Not-ATACseq_Mitosis	Yes-enhancer	Not-gd7_h3k27ac_1	Not-gd7_h3k27ac_2	Yes-Insulator_BEAF	Yes-Insulator_CP190	Yes-Insulator_MDJ4	Yes-orer_gaf_1	Not-orer_wce_1	Not-tl10b_h3k27ac_1	Not-tl10b_h3k27ac_3	Yes-TSS	Not-ZLD_cycle13	Not-ZLD_cycle14	3	nwk	0	107402	159900	91402	91402	92402	11900	117402	127402	92402
chr3L:12146901:12147351:	Yes-ATACseq_Interphase	Yes-ATACseq_Mitosis	Not-Enhancer	Yes-gd7_h3k27ac_1	Yes-gd7_h3k27ac_2	Yes-Insulator_BEAF	Yes-Insulator_CP190	Not-Insulator_MDJ4	Yes-orer_gaf_1	Not-orer_wce_1	Yes-tl10b_h3k27ac_1	Yes-tl10b_h3k27ac_3	Not-TSS	Yes-ZLD_cycle13	Yes-ZLD_cycle14	2	Nrx-IV	383	632650	650650	28902	26902	221902	11902	16902	16902	456902
chr3R:24092501:24093051:	Not-ATACseq_Interphase	Not-ATACseq_Mitosis	Not-Enhancer	Not-gd7_h3k27ac_1	Not-gd7_h3k27ac_2	Not-Insulator_BEAF	Yes-Insulator_CP190	Not-Insulator_MDJ4	Yes-orer_gaf_1	Yes-orer_wce_1	Not-tl10b_h3k27ac_1	Not-tl10b_h3k27ac_3	Not-TSS	Yes-ZLD_cycle13	Yes-ZLD_cycle14	3	Syx1A	12712	182502	202502	10950	10950	42502	11950	196950	32502	197502
chr3R:16242151:16243051:	Yes-ATACseq_Interphase	Yes-ATACseq_Mitosis	Yes-enhancer	Yes-gd7_h3k27ac_1	Yes-gd7_h3k27ac_2	Yes-Insulator_BEAF	Yes-Insulator_CP190	Yes-Insulator_MDJ4	Yes-orer_gaf_1	Yes-orer_wce_1	Yes-tl10b_h3k27ac_1	Yes-tl10b_h3k27ac_3	Not-TSS	Yes-ZLD_cycle13	Yes-ZLD_cycle14	4	tara	16501	6950	100950	12950	12950	11950	11950	6950	6950	282152
chr3R:21186601:21187951:	Yes-ATACseq_Interphase	Yes-ATACseq_Mitosis	Yes-enhancer	Yes-gd7_h3k27ac_1	Yes-gd7_h3k27ac_2	Yes-Insulator_BEAF	Yes-Insulator_CP190	Yes-Insulator_MDJ4	Yes-orer_gaf_1	Not-orer_wce_1	Yes-tl10b_h3k27ac_1	Yes-tl10b_h3k27ac_3	Not-TSS	Yes-ZLD_cycle13	Yes-ZLD_cycle14	7	Snmp1	18397	192050	644602	30050	2602	111602	12050	86602	96602	202050
chr3R:9247051:9247601:	Not-ATACseq_Interphase	Not-ATACseq_Mitosis	Not-Enhancer	Yes-gd7_h3k27ac_1	Yes-gd7_h3k27ac_2	Yes-Insulator_BEAF	Not-Insulator_CP190	Not-Insulator_MDJ4	Yes-orer_gaf_1	Not-orer_wce_1	Not-tl10b_h3k27ac_1	Not-tl10b_h3k27ac_3	Not-TSS	Yes-ZLD_cycle13	Yes-ZLD_cycle14	5	CG8420	403	207052	150400	150400	84400	12052	12052	7052	7052	17052
chrX:6997051:6999051:	Yes-ATACseq_Interphase	Yes-ATACseq_Mitosis	Not-Enhancer	Yes-gd7_h3k27ac_1	Yes-gd7_h3k27ac_2	Yes-Insulator_BEAF	Yes-Insulator_CP190	Yes-Insulator_MDJ4	Yes-orer_gaf_1	Yes-orer_wce_1	Yes-tl10b_h3k27ac_1	Yes-tl10b_h3k27ac_3	Yes-TSS	Yes-ZLD_cycle13	Yes-ZLD_cycle14	17	Inx2	0	80950	92950	92950	92950	12052	12052	70950	70950	22052
chr3R:25637251:25637901:	Yes-ATACseq_Interphase	Yes-ATACseq_Mitosis	Yes-enhancer	Yes-gd7_h3k27ac_1	Yes-gd7_h3k27ac_2	Not-Insulator_BEAF	Not-Insulator_CP190	Not-Insulator_MDJ4	Yes-orer_gaf_1	Yes-orer_wce_1	Yes-tl10b_h3k27ac_1	Yes-tl10b_h3k27ac_3	Yes-TSS	Yes-ZLD_cycle13	Yes-ZLD_cycle14	4	jigr1	0	2100	883252	8100	10100	7100	12100	0	0	12100
chrX:16087351:16087901:	Not-ATACseq_Interphase	Not-ATACseq_Mitosis	Not-Enhancer	Not-gd7_h3k27ac_1	Not-gd7_h3k27ac_2	Not-Insulator_BEAF	Yes-Insulator_CP190	Not-Insulator_MDJ4	Yes-orer_gaf_1	Not-orer_wce_1	Not-tl10b_h3k27ac_1	Not-tl10b_h3k27ac_3	Not-TSS	Not-ZLD_cycle13	Not-ZLD_cycle14	5	Tob	3594	182100	20100	16100	16100	182100	12100	182100	7352	182100
chr2R:5782101:5783101:	Not-ATACseq_Interphase	Not-ATACseq_Mitosis	Not-Enhancer	Yes-gd7_h3k27ac_1	Not-gd7_h3k27ac_2	Not-Insulator_BEAF	Not-Insulator_CP190	Not-Insulator_MDJ4	Yes-orer_gaf_1	Not-orer_wce_1	Not-tl10b_h3k27ac_1	Not-tl10b_h3k27ac_3	Yes-TSS	Not-ZLD_cycle13	Yes-ZLD_cycle14	7	ZnT41F	0	176900	674102	294900	84102	166900	12102	112102	102102	166900
chr3L:13476901:13477801:	Not-ATACseq_Interphase	Not-ATACseq_Mitosis	Not-Enhancer	Not-gd7_h3k27ac_1	Not-gd7_h3k27ac_2	Not-Insulator_BEAF	Not-Insulator_CP190	Not-Insulator_MDJ4	Yes-orer_gaf_1	Not-orer_wce_1	Not-tl10b_h3k27ac_1	Not-tl10b_h3k27ac_3	Yes-TSS	Yes-ZLD_cycle13	Yes-ZLD_cycle14	12	stv	0	2200	4200	4200	6200	7200	12200	12200	12200	2200
chr2L:10967101:10967801:	Not-ATACseq_Interphase	Not-ATACseq_Mitosis	Not-Enhancer	Yes-gd7_h3k27ac_1	Yes-gd7_h3k27ac_2	Yes-Insulator_BEAF	Yes-Insulator_CP190	Not-Insulator_MDJ4	Yes-orer_gaf_1	Not-orer_wce_1	Not-tl10b_h3k27ac_1	Not-tl10b_h3k27ac_3	Not-TSS	Not-ZLD_cycle13	Not-ZLD_cycle14	6	CG33129	2474	487102	2639102	106200	38200	102200	12200	22200	22200	127102
chr2R:7492201:7492651:	Not-ATACseq_Interphase	Not-ATACseq_Mitosis	Not-Enhancer	Yes-gd7_h3k27ac_1	Yes-gd7_h3k27ac_2	Not-Insulator_BEAF	Not-Insulator_CP190	Not-Insulator_MDJ4	Yes-orer_gaf_1	Yes-orer_wce_1	Not-tl10b_h3k27ac_1	Not-tl10b_h3k27ac_3	Yes-TSS	Yes-ZLD_cycle13	Yes-ZLD_cycle14	2	Coop	0	2202	8202	8202	8202	7202	12202	12202	12202	7202
chr3L:19292201:19293651:	Yes-ATACseq_Interphase	Yes-ATACseq_Mitosis	Yes-enhancer	Yes-gd7_h3k27ac_1	Not-gd7_h3k27ac_2	Not-Insulator_BEAF	Not-Insulator_CP190	Not-Insulator_MDJ4	Yes-orer_gaf_1	Not-orer_wce_1	Not-tl10b_h3k27ac_1	Not-tl10b_h3k27ac_3	Yes-TSS	Not-ZLD_cycle13	Yes-ZLD_cycle14	10	Gbs-76A	0	256350	166350	208202	150202	217202	12202	222202	2202	266350
chr2L:4997251:4998051:	Not-ATACseq_Interphase	Not-ATACseq_Mitosis	Not-Enhancer	Yes-gd7_h3k27ac_1	Yes-gd7_h3k27ac_2	Yes-Insulator_BEAF	Yes-Insulator_CP190	Yes-Insulator_MDJ4	Yes-orer_gaf_1	Not-orer_wce_1	Not-tl10b_h3k27ac_1	Not-tl10b_h3k27ac_3	Not-TSS	Not-ZLD_cycle13	Not-ZLD_cycle14	7	Rtnl1	11669	281950	275950	3950	3950	2252	12252	1950	11950	182252
chrX:2642251:2643151:	Yes-ATACseq_Interphase	Yes-ATACseq_Mitosis	Yes-enhancer	Yes-gd7_h3k27ac_1	Not-gd7_h3k27ac_2	Not-Insulator_BEAF	Yes-Insulator_CP190	Yes-Insulator_MDJ4	Yes-orer_gaf_1	Not-orer_wce_1	Not-tl10b_h3k27ac_1	Not-tl10b_h3k27ac_3	Not-TSS	Not-ZLD_cycle13	Yes-ZLD_cycle14	5	sgg	8300	96850	76252	4252	6252	12252	12252	22252	22252	1211850
chrX:3671901:3672701:	Yes-ATACseq_Interphase	Yes-ATACseq_Mitosis	Not-Enhancer	Yes-gd7_h3k27ac_1	Not-gd7_h3k27ac_2	Yes-Insulator_BEAF	Yes-Insulator_CP190	Not-Insulator_MDJ4	Yes-orer_gaf_1	Not-orer_wce_1	Not-tl10b_h3k27ac_1	Not-tl10b_h3k27ac_3	Not-TSS	Not-ZLD_cycle13	Not-ZLD_cycle14	6	Mnt	101	177300	39300	1902	1902	182300	12300	177300	177300	182300
chrX:17812101:17812701:	Not-ATACseq_Interphase	Not-ATACseq_Mitosis	Not-Enhancer	Not-gd7_h3k27ac_1	Not-gd7_h3k27ac_2	Not-Insulator_BEAF	Not-Insulator_CP190	Not-Insulator_MDJ4	Yes-orer_gaf_1	Not-orer_wce_1	Not-tl10b_h3k27ac_1	Not-tl10b_h3k27ac_3	Not-TSS	Not-ZLD_cycle13	Not-ZLD_cycle14	8	CG12986	6984	132102	9300	13300	13300	12300	12300	27300	37300	12300
chrX:3451051:3452701:	Not-ATACseq_Interphase	Not-ATACseq_Mitosis	Not-Enhancer	Not-gd7_h3k27ac_1	Not-gd7_h3k27ac_2	Not-Insulator_BEAF	Not-Insulator_CP190	Not-Insulator_MDJ4	Yes-orer_gaf_1	Not-orer_wce_1	Not-tl10b_h3k27ac_1	Not-tl10b_h3k27ac_3	Not-TSS	Not-ZLD_cycle13	Not-ZLD_cycle14	13	CG12535	2109	321052	259300	55052	57052	111052	12300	121052	17300	402300
chr2R:21522051:21522651:	Yes-ATACseq_Interphase	Yes-ATACseq_Mitosis	Not-Enhancer	Not-gd7_h3k27ac_1	Not-gd7_h3k27ac_2	Yes-Insulator_BEAF	Yes-Insulator_CP190	Yes-Insulator_MDJ4	Yes-orer_gaf_1	Yes-orer_wce_1	Not-tl10b_h3k27ac_1	Not-tl10b_h3k27ac_3	Yes-TSS	Not-ZLD_cycle13	Not-ZLD_cycle14	2	Egfr	0	7350	23350	25350	25350	12350	12350	7350	2052	12350
chrX:17657351:17659501:	Yes-ATACseq_Interphase	Yes-ATACseq_Mitosis	Not-Enhancer	Yes-gd7_h3k27ac_1	Yes-gd7_h3k27ac_2	Yes-Insulator_BEAF	Not-Insulator_CP190	Not-Insulator_MDJ4	Yes-orer_gaf_1	Not-orer_wce_1	Yes-tl10b_h3k27ac_1	Yes-tl10b_h3k27ac_3	Yes-TSS	Not-ZLD_cycle13	Yes-ZLD_cycle14	12	beta-Spec	0	10500	162500	1352	1352	17352	12352	10500	10500	165500
chr3R:31222401:31222951:	Yes-ATACseq_Interphase	Yes-ATACseq_Mitosis	Not-Enhancer	Yes-gd7_h3k27ac_1	Yes-gd7_h3k27ac_2	Yes-Insulator_BEAF	Yes-Insulator_CP190	Yes-Insulator_MDJ4	Yes-orer_gaf_1	Yes-orer_wce_1	Not-tl10b_h3k27ac_1	Not-tl10b_h3k27ac_3	Not-TSS	Yes-ZLD_cycle13	Yes-ZLD_cycle14	3	CG12054	1700	12402	402	402	402	22402	12402	12402	12402	22402
chr2L:13512401:13514651:	Yes-ATACseq_Interphase	Yes-ATACseq_Mitosis	Not-Enhancer	Yes-gd7_h3k27ac_1	Yes-gd7_h3k27ac_2	Not-Insulator_BEAF	Not-Insulator_CP190	Not-Insulator_MDJ4	Yes-orer_gaf_1	Yes-orer_wce_1	Yes-tl10b_h3k27ac_1	Not-tl10b_h3k27ac_3	Not-TSS	Yes-ZLD_cycle13	Yes-ZLD_cycle14	12	CG33640	13190	292402	579350	266402	14402	17402	12402	285350	0	17402
chr3R:9417401:9419901:	Not-ATACseq_Interphase	Not-ATACseq_Mitosis	Not-Enhancer	Yes-gd7_h3k27ac_1	Yes-gd7_h3k27ac_2	Not-Insulator_BEAF	Yes-Insulator_CP190	Yes-Insulator_MDJ4	Yes-orer_gaf_1	Not-orer_wce_1	Not-tl10b_h3k27ac_1	Not-tl10b_h3k27ac_3	Yes-TSS	Yes-ZLD_cycle13	Yes-ZLD_cycle14	16	ps	0	370100	17402	17402	17402	17402	12402	120100	110100	187402
chrX:11787101:11787551:	Not-ATACseq_Interphase	Not-ATACseq_Mitosis	Not-Enhancer	Not-gd7_h3k27ac_1	Not-gd7_h3k27ac_2	Not-Insulator_BEAF	Not-Insulator_CP190	Not-Insulator_MDJ4	Yes-orer_gaf_1	Not-orer_wce_1	Not-tl10b_h3k27ac_1	Not-tl10b_h3k27ac_3	Yes-TSS	Not-ZLD_cycle13	Not-ZLD_cycle14	4	Karl	0	212450	198450	4450	4450	12450	12450	212450	222450	212450
chr3R:21641001:21642451:	Yes-ATACseq_Interphase	Yes-ATACseq_Mitosis	Yes-enhancer	Yes-gd7_h3k27ac_1	Yes-gd7_h3k27ac_2	Not-Insulator_BEAF	Not-Insulator_CP190	Not-Insulator_MDJ4	Yes-orer_gaf_1	Yes-orer_wce_1	Yes-tl10b_h3k27ac_1	Yes-tl10b_h3k27ac_3	Not-TSS	Yes-ZLD_cycle13	Yes-ZLD_cycle14	6	E2f1	18420	251002	247550	23550	19002	12550	12550	0	1002	17550
chrX:9692551:9693201:	Yes-ATACseq_Interphase	Yes-ATACseq_Mitosis	Not-Enhancer	Not-gd7_h3k27ac_1	Not-gd7_h3k27ac_2	Not-Insulator_BEAF	Not-Insulator_CP190	Not-Insulator_MDJ4	Yes-orer_gaf_1	Not-orer_wce_1	Not-tl10b_h3k27ac_1	Not-tl10b_h3k27ac_3	Not-TSS	Yes-ZLD_cycle13	Yes-ZLD_cycle14	4	btd	985	22552	2552	2552	2552	12552	12552	22552	22552	12552
chrX:13412601:13413401:	Yes-ATACseq_Interphase	Yes-ATACseq_Mitosis	Not-Enhancer	Yes-gd7_h3k27ac_1	Yes-gd7_h3k27ac_2	Yes-Insulator_BEAF	Yes-Insulator_CP190	Yes-Insulator_MDJ4	Yes-orer_gaf_1	Not-orer_wce_1	Yes-tl10b_h3k27ac_1	Yes-tl10b_h3k27ac_3	Yes-TSS	Not-ZLD_cycle13	Yes-ZLD_cycle14	7	Set2	0	186600	1424602	76602	26602	7602	12602	22602	22602	832602
chr3L:11196801:11197351:	Yes-ATACseq_Interphase	Yes-ATACseq_Mitosis	Yes-enhancer	Yes-gd7_h3k27ac_1	Not-gd7_h3k27ac_2	Not-Insulator_BEAF	Not-Insulator_CP190	Not-Insulator_MDJ4	Yes-orer_gaf_1	Not-orer_wce_1	Not-tl10b_h3k27ac_1	Yes-tl10b_h3k27ac_3	Not-TSS	Not-ZLD_cycle13	Not-ZLD_cycle14	5	GlcAT-P	185	6802	36802	36802	72802	126802	12650	2650	2650	131802
chr2R:17027651:17028751:	Yes-ATACseq_Interphase	Yes-ATACseq_Mitosis	Not-Enhancer	Yes-gd7_h3k27ac_1	Yes-gd7_h3k27ac_2	Yes-Insulator_BEAF	Yes-Insulator_CP190	Yes-Insulator_MDJ4	Yes-orer_gaf_1	Not-orer_wce_1	Yes-tl10b_h3k27ac_1	Yes-tl10b_h3k27ac_3	Not-TSS	Yes-ZLD_cycle13	Yes-ZLD_cycle14	5	RhoGEF2	462	381250	73250	11652	11652	17652	12652	17652	7652	71250
chr2R:16607651:16608201:	Not-ATACseq_Interphase	Not-ATACseq_Mitosis	Not-Enhancer	Not-gd7_h3k27ac_1	Not-gd7_h3k27ac_2	Yes-Insulator_BEAF	Yes-Insulator_CP190	Yes-Insulator_MDJ4	Yes-orer_gaf_1	Not-orer_wce_1	Not-tl10b_h3k27ac_1	Not-tl10b_h3k27ac_3	Yes-TSS	Not-ZLD_cycle13	Not-ZLD_cycle14	4	CG5065	0	737652	239800	167800	165800	12652	12652	27652	47652	236800
chr2R:22911451:22912301:	Yes-ATACseq_Interphase	Yes-ATACseq_Mitosis	Not-Enhancer	Not-gd7_h3k27ac_1	Yes-gd7_h3k27ac_2	Not-Insulator_BEAF	Not-Insulator_CP190	Not-Insulator_MDJ4	Yes-orer_gaf_1	Yes-orer_wce_1	Not-tl10b_h3k27ac_1	Yes-tl10b_h3k27ac_3	Not-TSS	Not-ZLD_cycle13	Not-ZLD_cycle14	1	CG30187	6489	127700	109452	23700	23700	106452	12700	137700	147700	106452
chr2R:10437701:10438551:	Yes-ATACseq_Interphase	Yes-ATACseq_Mitosis	Yes-enhancer	Yes-gd7_h3k27ac_1	Yes-gd7_h3k27ac_2	Yes-Insulator_BEAF	Yes-Insulator_CP190	Yes-Insulator_MDJ4	Yes-orer_gaf_1	Yes-orer_wce_1	Not-tl10b_h3k27ac_1	Not-tl10b_h3k27ac_3	Yes-TSS	Yes-ZLD_cycle13	Yes-ZLD_cycle14	3	Galphao	0	371450	91450	9702	9702	12702	12702	21450	0	22702
chr3L:11707701:11708351:	Yes-ATACseq_Interphase	Yes-ATACseq_Mitosis	Not-Enhancer	Not-gd7_h3k27ac_1	Not-gd7_h3k27ac_2	Yes-Insulator_BEAF	Yes-Insulator_CP190	Not-Insulator_MDJ4	Yes-orer_gaf_1	Not-orer_wce_1	Not-tl10b_h3k27ac_1	Not-tl10b_h3k27ac_3	Not-TSS	Not-ZLD_cycle13	Not-ZLD_cycle14	5	CG11658	202	517702	547702	13702	15702	17702	12702	27702	27702	17702
chr2R:13940751:13942251:	Yes-ATACseq_Interphase	Yes-ATACseq_Mitosis	Not-Enhancer	Yes-gd7_h3k27ac_1	Yes-gd7_h3k27ac_2	Yes-Insulator_BEAF	Yes-Insulator_CP190	Yes-Insulator_MDJ4	Yes-orer_gaf_1	Not-orer_wce_1	Yes-tl10b_h3k27ac_1	Yes-tl10b_h3k27ac_3	Yes-TSS	Yes-ZLD_cycle13	Yes-ZLD_cycle14	5	shot	0	7750	271750	17750	15750	12750	12750	17750	17750	212750
chr2R:24986651:24987251:	Not-ATACseq_Interphase	Not-ATACseq_Mitosis	Not-Enhancer	Yes-gd7_h3k27ac_1	Yes-gd7_h3k27ac_2	Not-Insulator_BEAF	Not-Insulator_CP190	Not-Insulator_MDJ4	Yes-orer_gaf_1	Yes-orer_wce_1	Not-tl10b_h3k27ac_1	Not-tl10b_h3k27ac_3	Not-TSS	Not-ZLD_cycle13	Not-ZLD_cycle14	4	emp	582	1936652	1544652	22750	18750	92750	12750	22750	12750	2181652
chr2L:2887801:2889701:	Yes-ATACseq_Interphase	Yes-ATACseq_Mitosis	Yes-enhancer	Yes-gd7_h3k27ac_1	Yes-gd7_h3k27ac_2	Yes-Insulator_BEAF	Not-Insulator_CP190	Yes-Insulator_MDJ4	Yes-orer_gaf_1	Yes-orer_wce_1	Not-tl10b_h3k27ac_1	Not-tl10b_h3k27ac_3	Not-TSS	Yes-ZLD_cycle13	Yes-ZLD_cycle14	9	lilli	1873	147802	31802	3802	5802	17802	12802	90300	100300	152802
chr2R:24736451:24737151:	Yes-ATACseq_Interphase	Yes-ATACseq_Mitosis	Yes-enhancer	Not-gd7_h3k27ac_1	Not-gd7_h3k27ac_2	Not-Insulator_BEAF	Not-Insulator_CP190	Not-Insulator_MDJ4	Yes-orer_gaf_1	Yes-orer_wce_1	Not-tl10b_h3k27ac_1	Not-tl10b_h3k27ac_3	Yes-TSS	Not-ZLD_cycle13	Yes-ZLD_cycle14	4	Mid1	0	1686452	1294452	68452	66452	137850	12850	196452	22850	1931452
chr3R:7102851:7103951:	Not-ATACseq_Interphase	Not-ATACseq_Mitosis	Not-Enhancer	Yes-gd7_h3k27ac_1	Yes-gd7_h3k27ac_2	Not-Insulator_BEAF	Not-Insulator_CP190	Not-Insulator_MDJ4	Yes-orer_gaf_1	Not-orer_wce_1	Yes-tl10b_h3k27ac_1	Yes-tl10b_h3k27ac_3	Not-TSS	Yes-ZLD_cycle13	Not-ZLD_cycle14	8	e	8917	2852	64852	18852	18852	12852	12852	2852	2852	762852
chr2R:20106101:20107101:	Yes-ATACseq_Interphase	Yes-ATACseq_Mitosis	Yes-enhancer	Yes-gd7_h3k27ac_1	Yes-gd7_h3k27ac_2	Not-Insulator_BEAF	Not-Insulator_CP190	Not-Insulator_MDJ4	Yes-orer_gaf_1	Not-orer_wce_1	Not-tl10b_h3k27ac_1	Not-tl10b_h3k27ac_3	Not-TSS	Yes-ZLD_cycle13	Yes-ZLD_cycle14	7	18w	4410	162900	200900	148900	150900	137900	12900	172900	76102	132900
chr2R:24767901:24768601:	Not-ATACseq_Interphase	Not-ATACseq_Mitosis	Not-Enhancer	Not-gd7_h3k27ac_1	Not-gd7_h3k27ac_2	Not-Insulator_BEAF	Not-Insulator_CP190	Not-Insulator_MDJ4	Yes-orer_gaf_1	Not-orer_wce_1	Not-tl10b_h3k27ac_1	Not-tl10b_h3k27ac_3	Yes-TSS	Not-ZLD_cycle13	Not-ZLD_cycle14	5	GstE12	0	1717902	1325902	99902	97902	106400	12902	227902	0	1962902
chrX:7305951:7307051:	Yes-ATACseq_Interphase	Yes-ATACseq_Mitosis	Yes-enhancer	Not-gd7_h3k27ac_1	Not-gd7_h3k27ac_2	Not-Insulator_BEAF	Not-Insulator_CP190	Not-Insulator_MDJ4	Yes-orer_gaf_1	Yes-orer_wce_1	Yes-tl10b_h3k27ac_1	Not-tl10b_h3k27ac_3	Not-TSS	Yes-ZLD_cycle13	Yes-ZLD_cycle14	5	brk	888	0	13952	13952	15952	5952	12950	0	0	0
chr3R:18922951:18924751:	Not-ATACseq_Interphase	Not-ATACseq_Mitosis	Not-Enhancer	Yes-gd7_h3k27ac_1	Not-gd7_h3k27ac_2	Not-Insulator_BEAF	Not-Insulator_CP190	Not-Insulator_MDJ4	Yes-orer_gaf_1	Not-orer_wce_1	Not-tl10b_h3k27ac_1	Not-tl10b_h3k27ac_3	Not-TSS	Yes-ZLD_cycle13	Yes-ZLD_cycle14	16	Mpc1	3908	1375250	53250	55250	1250	55250	12952	55250	55250	837952
chr2L:9447951:9450151:	Yes-ATACseq_Interphase	Yes-ATACseq_Mitosis	Not-Enhancer	Yes-gd7_h3k27ac_1	Yes-gd7_h3k27ac_2	Not-Insulator_BEAF	Not-Insulator_CP190	Not-Insulator_MDJ4	Yes-orer_gaf_1	Yes-orer_wce_1	Yes-tl10b_h3k27ac_1	Yes-tl10b_h3k27ac_3	Not-TSS	Yes-ZLD_cycle13	Yes-ZLD_cycle14	7	CG33723	7212	449850	1119952	29952	29952	249850	12952	0	0	434850
chr2L:3606301:3607001:	Yes-ATACseq_Interphase	Yes-ATACseq_Mitosis	Not-Enhancer	Yes-gd7_h3k27ac_1	Yes-gd7_h3k27ac_2	Not-Insulator_BEAF	Not-Insulator_CP190	Not-Insulator_MDJ4	Yes-orer_gaf_1	Yes-orer_wce_1	Not-tl10b_h3k27ac_1	Not-tl10b_h3k27ac_3	Yes-TSS	Yes-ZLD_cycle13	Yes-ZLD_cycle14	2	odd	0	3000	3000	5000	3000	8000	13000	13000	13000	8000
chr3R:30803001:30804301:	Not-ATACseq_Interphase	Not-ATACseq_Mitosis	Not-Enhancer	Yes-gd7_h3k27ac_1	Yes-gd7_h3k27ac_2	Yes-Insulator_BEAF	Not-Insulator_CP190	Not-Insulator_MDJ4	Yes-orer_gaf_1	Yes-orer_wce_1	Not-tl10b_h3k27ac_1	Not-tl10b_h3k27ac_3	Not-TSS	Yes-ZLD_cycle13	Yes-ZLD_cycle14	10	wts	2318	15700	45700	0	0	135700	13002	5700	0	348002
chr3R:20753001:20753651:	Yes-ATACseq_Interphase	Yes-ATACseq_Mitosis	Not-Enhancer	Yes-gd7_h3k27ac_1	Yes-gd7_h3k27ac_2	Yes-Insulator_BEAF	Not-Insulator_CP190	Not-Insulator_MDJ4	Yes-orer_gaf_1	Not-orer_wce_1	Not-tl10b_h3k27ac_1	Not-tl10b_h3k27ac_3	Not-TSS	Yes-ZLD_cycle13	Yes-ZLD_cycle14	4	Syp	3078	183002	211002	192350	163002	71350	13002	66350	66350	208002
chr3L:14968051:14969701:	Yes-ATACseq_Interphase	Yes-ATACseq_Mitosis	Not-Enhancer	Yes-gd7_h3k27ac_1	Yes-gd7_h3k27ac_2	Not-Insulator_BEAF	Not-Insulator_CP190	Not-Insulator_MDJ4	Yes-orer_gaf_1	Yes-orer_wce_1	Yes-tl10b_h3k27ac_1	Not-tl10b_h3k27ac_3	Yes-TSS	Yes-ZLD_cycle13	Yes-ZLD_cycle14	11	Tom	0	0	4300	4300	4300	8052	13052	0	0	300
chr2R:24543051:24543901:	Yes-ATACseq_Interphase	Yes-ATACseq_Mitosis	Not-Enhancer	Yes-gd7_h3k27ac_1	Yes-gd7_h3k27ac_2	Yes-Insulator_BEAF	Yes-Insulator_CP190	Yes-Insulator_MDJ4	Yes-orer_gaf_1	Yes-orer_wce_1	Not-tl10b_h3k27ac_1	Not-tl10b_h3k27ac_3	Not-TSS	Yes-ZLD_cycle13	Yes-ZLD_cycle14	0	ITP	5631	1493052	1101052	122100	29052	13052	13052	3052	3052	1738052
chr2L:19426251:19426901:	Yes-ATACseq_Interphase	Yes-ATACseq_Mitosis	Not-Enhancer	Yes-gd7_h3k27ac_1	Yes-gd7_h3k27ac_2	Yes-Insulator_BEAF	Yes-Insulator_CP190	Yes-Insulator_MDJ4	Yes-orer_gaf_1	Not-orer_wce_1	Not-tl10b_h3k27ac_1	Not-tl10b_h3k27ac_3	Yes-TSS	Not-ZLD_cycle13	Not-ZLD_cycle14	1	Pax	0	643100	112252	23100	21100	8100	13100	0	0	121252
chr3L:21843101:21843901:	Yes-ATACseq_Interphase	Yes-ATACseq_Mitosis	Not-Enhancer	Not-gd7_h3k27ac_1	Not-gd7_h3k27ac_2	Not-Insulator_BEAF	Not-Insulator_CP190	Not-Insulator_MDJ4	Yes-orer_gaf_1	Yes-orer_wce_1	Not-tl10b_h3k27ac_1	Not-tl10b_h3k27ac_3	Not-TSS	Yes-ZLD_cycle13	Yes-ZLD_cycle14	4	CG14563	716	216100	32100	32100	19102	358102	13102	226100	13102	358102
chr3R:18573101:18574201:	Not-ATACseq_Interphase	Not-ATACseq_Mitosis	Not-Enhancer	Yes-gd7_h3k27ac_1	Yes-gd7_h3k27ac_2	Yes-Insulator_BEAF	Yes-Insulator_CP190	Not-Insulator_MDJ4	Yes-orer_gaf_1	Not-orer_wce_1	Not-tl10b_h3k27ac_1	Not-tl10b_h3k27ac_3	Yes-TSS	Not-ZLD_cycle13	Not-ZLD_cycle14	5	fray	11	1483102	403800	275102	157102	163102	13102	135800	95800	488102
chr2L:16715551:16716851:	Not-ATACseq_Interphase	Not-ATACseq_Mitosis	Not-Enhancer	Not-gd7_h3k27ac_1	Not-gd7_h3k27ac_2	Not-Insulator_BEAF	Not-Insulator_CP190	Not-Insulator_MDJ4	Yes-orer_gaf_1	Not-orer_wce_1	Not-tl10b_h3k27ac_1	Not-tl10b_h3k27ac_3	Yes-TSS	Not-ZLD_cycle13	Not-ZLD_cycle14	10	CG31808	0	415552	1241552	227552	23150	13150	13150	0	5552	1225552
chr3R:16240951:16241801:	Yes-ATACseq_Interphase	Yes-ATACseq_Mitosis	Yes-enhancer	Yes-gd7_h3k27ac_1	Yes-gd7_h3k27ac_2	Yes-Insulator_BEAF	Yes-Insulator_CP190	Yes-Insulator_MDJ4	Yes-orer_gaf_1	Yes-orer_wce_1	Yes-tl10b_h3k27ac_1	Yes-tl10b_h3k27ac_3	Not-TSS	Yes-ZLD_cycle13	Yes-ZLD_cycle14	3	tara	15301	8200	102200	14200	14200	13200	13200	8200	8200	280952
chr3L:22851101:22851801:	Not-ATACseq_Interphase	Not-ATACseq_Mitosis	Not-Enhancer	Not-gd7_h3k27ac_1	Yes-gd7_h3k27ac_2	Not-Insulator_BEAF	Not-Insulator_CP190	Not-Insulator_MDJ4	Yes-orer_gaf_1	Yes-orer_wce_1	Not-tl10b_h3k27ac_1	Yes-tl10b_h3k27ac_3	Not-TSS	Yes-ZLD_cycle13	Yes-ZLD_cycle14	6	CG32462	1711	781102	781102	133102	20200	13200	13200	141102	18200	1366102
chr2R:20960601:20961751:	Yes-ATACseq_Interphase	Yes-ATACseq_Mitosis	Yes-enhancer	Not-gd7_h3k27ac_1	Not-gd7_h3k27ac_2	Not-Insulator_BEAF	Not-Insulator_CP190	Not-Insulator_MDJ4	Yes-orer_gaf_1	Yes-orer_wce_1	Not-tl10b_h3k27ac_1	Not-tl10b_h3k27ac_3	Yes-TSS	Yes-ZLD_cycle13	Yes-ZLD_cycle14	10	hbn	0	28250	4250	4250	4250	13250	13250	28250	38250	8250
chr3L:6495751:6496701:	Yes-ATACseq_Interphase	Yes-ATACseq_Mitosis	Not-Enhancer	Yes-gd7_h3k27ac_1	Yes-gd7_h3k27ac_2	Yes-Insulator_BEAF	Yes-Insulator_CP190	Not-Insulator_MDJ4	Yes-orer_gaf_1	Yes-orer_wce_1	Yes-tl10b_h3k27ac_1	Yes-tl10b_h3k27ac_3	Yes-TSS	Yes-ZLD_cycle13	Yes-ZLD_cycle14	5	sfl	72	23300	257300	259300	1752	243300	13300	13300	13300	238300
chrX:15593351:15594501:	Yes-ATACseq_Interphase	Yes-ATACseq_Mitosis	Not-Enhancer	Yes-gd7_h3k27ac_1	Not-gd7_h3k27ac_2	Not-Insulator_BEAF	Yes-Insulator_CP190	Not-Insulator_MDJ4	Yes-orer_gaf_1	Not-orer_wce_1	Not-tl10b_h3k27ac_1	Not-tl10b_h3k27ac_3	Yes-TSS	Yes-ZLD_cycle13	Yes-ZLD_cycle14	8	CG9220	0	95500	27352	27352	0	8352	13352	0	3352	13352
chr2R:17458351:17459001:	Yes-ATACseq_Interphase	Yes-ATACseq_Mitosis	Yes-enhancer	Yes-gd7_h3k27ac_1	Yes-gd7_h3k27ac_2	Yes-Insulator_BEAF	Yes-Insulator_CP190	Not-Insulator_MDJ4	Yes-orer_gaf_1	Yes-orer_wce_1	Not-tl10b_h3k27ac_1	Not-tl10b_h3k27ac_3	Not-TSS	Yes-ZLD_cycle13	Yes-ZLD_cycle14	4	CG14478	689	38352	16352	2352	85000	13352	13352	38352	38352	353352
chrX:2283401:2283901:	Not-ATACseq_Interphase	Not-ATACseq_Mitosis	Not-Enhancer	Not-gd7_h3k27ac_1	Not-gd7_h3k27ac_2	Not-Insulator_BEAF	Not-Insulator_CP190	Not-Insulator_MDJ4	Yes-orer_gaf_1	Not-orer_wce_1	Not-tl10b_h3k27ac_1	Not-tl10b_h3k27ac_3	Not-TSS	Not-ZLD_cycle13	Not-ZLD_cycle14	5	Vml	7580	146100	280100	100	11402	8402	13402	136100	3402	1518402
chr2R:14768401:14769451:	Yes-ATACseq_Interphase	Yes-ATACseq_Mitosis	Yes-enhancer	Yes-gd7_h3k27ac_1	Yes-gd7_h3k27ac_2	Yes-Insulator_BEAF	Yes-Insulator_CP190	Not-Insulator_MDJ4	Yes-orer_gaf_1	Not-orer_wce_1	Not-tl10b_h3k27ac_1	Not-tl10b_h3k27ac_3	Yes-TSS	Not-ZLD_cycle13	Not-ZLD_cycle14	8	Spred	0	808402	338402	14402	14402	13402	13402	0	0	8402
chr2L:7993401:7994901:	Yes-ATACseq_Interphase	Yes-ATACseq_Mitosis	Not-Enhancer	Yes-gd7_h3k27ac_1	Yes-gd7_h3k27ac_2	Not-Insulator_BEAF	Yes-Insulator_CP190	Yes-Insulator_MDJ4	Yes-orer_gaf_1	Yes-orer_wce_1	Yes-tl10b_h3k27ac_1	Yes-tl10b_h3k27ac_3	Yes-TSS	Not-ZLD_cycle13	Yes-ZLD_cycle14	4	pes	0	733402	331100	43100	41100	23402	13402	25100	25100	530100
chr2L:3538451:3540401:	Not-ATACseq_Interphase	Not-ATACseq_Mitosis	Not-Enhancer	Not-gd7_h3k27ac_1	Not-gd7_h3k27ac_2	Not-Insulator_BEAF	Not-Insulator_CP190	Not-Insulator_MDJ4	Yes-orer_gaf_1	Yes-orer_wce_1	Not-tl10b_h3k27ac_1	Not-tl10b_h3k27ac_3	Yes-TSS	Yes-ZLD_cycle13	Yes-ZLD_cycle14	10	drm	0	69600	69600	68452	2452	73452	13452	68452	68452	74600
chrX:9693501:9694401:	Yes-ATACseq_Interphase	Yes-ATACseq_Mitosis	Not-Enhancer	Not-gd7_h3k27ac_1	Not-gd7_h3k27ac_2	Not-Insulator_BEAF	Not-Insulator_CP190	Not-Insulator_MDJ4	Yes-orer_gaf_1	Yes-orer_wce_1	Not-tl10b_h3k27ac_1	Not-tl10b_h3k27ac_3	Yes-TSS	Yes-ZLD_cycle13	Yes-ZLD_cycle14	8	btd	0	23502	3502	3502	3502	13502	13502	23502	23502	13502
chrX:16085801:16086451:	Not-ATACseq_Interphase	Not-ATACseq_Mitosis	Not-Enhancer	Not-gd7_h3k27ac_1	Not-gd7_h3k27ac_2	Not-Insulator_BEAF	Yes-Insulator_CP190	Not-Insulator_MDJ4	Yes-orer_gaf_1	Not-orer_wce_1	Not-tl10b_h3k27ac_1	Not-tl10b_h3k27ac_3	Not-TSS	Not-ZLD_cycle13	Not-ZLD_cycle14	4	CG8958	2570	183550	21550	17550	17550	183550	13550	183550	5802	183550
chrX:2325501:2326401:	Yes-ATACseq_Interphase	Yes-ATACseq_Mitosis	Not-Enhancer	Yes-gd7_h3k27ac_1	Yes-gd7_h3k27ac_2	Not-Insulator_BEAF	Not-Insulator_CP190	Not-Insulator_MDJ4	Yes-orer_gaf_1	Not-orer_wce_1	Not-tl10b_h3k27ac_1	Not-tl10b_h3k27ac_3	Yes-TSS	Yes-ZLD_cycle13	Yes-ZLD_cycle14	8	CG14050	0	103600	237600	13600	13600	13600	13600	93600	45502	1528600
chrX:12673601:12674451:	Not-ATACseq_Interphase	Not-ATACseq_Mitosis	Not-Enhancer	Yes-gd7_h3k27ac_1	Yes-gd7_h3k27ac_2	Not-Insulator_BEAF	Not-Insulator_CP190	Not-Insulator_MDJ4	Yes-orer_gaf_1	Not-orer_wce_1	Not-tl10b_h3k27ac_1	Not-tl10b_h3k27ac_3	Not-TSS	Not-ZLD_cycle13	Not-ZLD_cycle14	11	Tis11	14187	83602	685602	15602	15602	18602	13602	73602	73602	93602
chrX:17733651:17734201:	Not-ATACseq_Interphase	Not-ATACseq_Mitosis	Not-Enhancer	Yes-gd7_h3k27ac_1	Not-gd7_h3k27ac_2	Not-Insulator_BEAF	Yes-Insulator_CP190	Not-Insulator_MDJ4	Yes-orer_gaf_1	Not-orer_wce_1	Not-tl10b_h3k27ac_1	Not-tl10b_h3k27ac_3	Not-TSS	Not-ZLD_cycle13	Not-ZLD_cycle14	6	CG42684	23508	53652	87800	9800	9800	18652	13652	53652	53652	90800
chr3R:14020451:14021301:	Yes-ATACseq_Interphase	Yes-ATACseq_Mitosis	Not-Enhancer	Not-gd7_h3k27ac_1	Not-gd7_h3k27ac_2	Not-Insulator_BEAF	Not-Insulator_CP190	Not-Insulator_MDJ4	Yes-orer_gaf_1	Not-orer_wce_1	Not-tl10b_h3k27ac_1	Not-tl10b_h3k27ac_3	Not-TSS	Yes-ZLD_cycle13	Yes-ZLD_cycle14	9	Cyp6d5	7927	48700	618452	150452	8700	185452	13700	8700	8700	263700
chr3R:29063701:29065251:	Yes-ATACseq_Interphase	Yes-ATACseq_Mitosis	Not-Enhancer	Yes-gd7_h3k27ac_1	Yes-gd7_h3k27ac_2	Yes-Insulator_BEAF	Yes-Insulator_CP190	Not-Insulator_MDJ4	Yes-orer_gaf_1	Yes-orer_wce_1	Yes-tl10b_h3k27ac_1	Yes-tl10b_h3k27ac_3	Not-TSS	Not-ZLD_cycle13	Yes-ZLD_cycle14	8	CG11873	662	213702	255702	48750	0	33702	13702	13702	0	213702
chrX:12640551:12641251:	Not-ATACseq_Interphase	Not-ATACseq_Mitosis	Not-Enhancer	Not-gd7_h3k27ac_1	Not-gd7_h3k27ac_2	Not-Insulator_BEAF	Not-Insulator_CP190	Not-Insulator_MDJ4	Yes-orer_gaf_1	Not-orer_wce_1	Not-tl10b_h3k27ac_1	Not-tl10b_h3k27ac_3	Not-TSS	Yes-ZLD_cycle13	Yes-ZLD_cycle14	7	Tomosyn	8947	50552	652552	14750	14750	8750	13750	40552	40552	60552
chr3R:31724501:31726251:	Yes-ATACseq_Interphase	Yes-ATACseq_Mitosis	Yes-enhancer	Yes-gd7_h3k27ac_1	Yes-gd7_h3k27ac_2	Yes-Insulator_BEAF	Not-Insulator_CP190	Yes-Insulator_MDJ4	Yes-orer_gaf_1	Yes-orer_wce_1	Not-tl10b_h3k27ac_1	Yes-tl10b_h3k27ac_3	Not-TSS	Yes-ZLD_cycle13	Yes-ZLD_cycle14	12	ttk	10635	43750	71750	13750	15750	13750	13750	33750	23750	524502
chr2L:4998751:4999301:	Not-ATACseq_Interphase	Not-ATACseq_Mitosis	Not-Enhancer	Yes-gd7_h3k27ac_1	Yes-gd7_h3k27ac_2	Not-Insulator_BEAF	Yes-Insulator_CP190	Yes-Insulator_MDJ4	Yes-orer_gaf_1	Not-orer_wce_1	Yes-tl10b_h3k27ac_1	Yes-tl10b_h3k27ac_3	Not-TSS	Not-ZLD_cycle13	Not-ZLD_cycle14	3	Rtnl1	10419	280700	274700	2700	2700	3752	13752	700	10700	183752
chr2R:10553751:10554551:	Not-ATACseq_Interphase	Not-ATACseq_Mitosis	Yes-enhancer	Yes-gd7_h3k27ac_1	Yes-gd7_h3k27ac_2	Not-Insulator_BEAF	Yes-Insulator_CP190	Not-Insulator_MDJ4	Yes-orer_gaf_1	Not-orer_wce_1	Not-tl10b_h3k27ac_1	Not-tl10b_h3k27ac_3	Not-TSS	Not-ZLD_cycle13	Not-ZLD_cycle14	7	NA-psq	3337	255450	21752	23752	23752	18752	13752	13752	0	138752
chrX:9163901:9164451:	Not-ATACseq_Interphase	Not-ATACseq_Mitosis	Not-Enhancer	Yes-gd7_h3k27ac_1	Yes-gd7_h3k27ac_2	Yes-Insulator_BEAF	Yes-Insulator_CP190	Yes-Insulator_MDJ4	Yes-orer_gaf_1	Not-orer_wce_1	Yes-tl10b_h3k27ac_1	Yes-tl10b_h3k27ac_3	Not-TSS	Not-ZLD_cycle13	Not-ZLD_cycle14	3	mei-P26	647	23902	135902	5902	7902	268902	13902	33902	43902	510550
chr3R:22368901:22370151:	Not-ATACseq_Interphase	Not-ATACseq_Mitosis	Not-Enhancer	Not-gd7_h3k27ac_1	Not-gd7_h3k27ac_2	Yes-Insulator_BEAF	Yes-Insulator_CP190	Not-Insulator_MDJ4	Yes-orer_gaf_1	Not-orer_wce_1	Not-tl10b_h3k27ac_1	Yes-tl10b_h3k27ac_3	Not-TSS	Yes-ZLD_cycle13	Yes-ZLD_cycle14	5	PyK	1366	8902	16902	14902	12902	13902	13902	8902	8902	13902
chr3R:22043951:22044401:	Yes-ATACseq_Interphase	Yes-ATACseq_Mitosis	Not-Enhancer	Yes-gd7_h3k27ac_1	Not-gd7_h3k27ac_2	Not-Insulator_BEAF	Not-Insulator_CP190	Not-Insulator_MDJ4	Yes-orer_gaf_1	Not-orer_wce_1	Yes-tl10b_h3k27ac_1	Yes-tl10b_h3k27ac_3	Not-TSS	Not-ZLD_cycle13	Not-ZLD_cycle14	3	how	1761	305600	143600	81600	83600	18952	13952	305600	3952	153952
chr3L:19929001:19929651:	Yes-ATACseq_Interphase	Yes-ATACseq_Mitosis	Not-Enhancer	Yes-gd7_h3k27ac_1	Yes-gd7_h3k27ac_2	Not-Insulator_BEAF	Yes-Insulator_CP190	Not-Insulator_MDJ4	Yes-orer_gaf_1	Not-orer_wce_1	Yes-tl10b_h3k27ac_1	Yes-tl10b_h3k27ac_3	Not-TSS	Not-ZLD_cycle13	Not-ZLD_cycle14	7	RhoGDI	259	0	363002	0	1002	14002	14002	9002	9002	4002
chr3R:15250251:15250801:	Not-ATACseq_Interphase	Not-ATACseq_Mitosis	Not-Enhancer	Yes-gd7_h3k27ac_1	Yes-gd7_h3k27ac_2	Yes-Insulator_BEAF	Yes-Insulator_CP190	Yes-Insulator_MDJ4	Yes-orer_gaf_1	Not-orer_wce_1	Yes-tl10b_h3k27ac_1	Yes-tl10b_h3k27ac_3	Not-TSS	Not-ZLD_cycle13	Not-ZLD_cycle14	3	CG42404	158	940252	190252	190252	79200	19200	14200	10252	252	704200
chr3L:17999251:18000251:	Yes-ATACseq_Interphase	Yes-ATACseq_Mitosis	Not-Enhancer	Yes-gd7_h3k27ac_1	Not-gd7_h3k27ac_2	Not-Insulator_BEAF	Not-Insulator_CP190	Not-Insulator_MDJ4	Yes-orer_gaf_1	Yes-orer_wce_1	Not-tl10b_h3k27ac_1	Not-tl10b_h3k27ac_3	Not-TSS	Yes-ZLD_cycle13	Yes-ZLD_cycle14	6	CG32192	40066	129750	647252	9252	9252	124750	14252	129750	129750	119750
chr3R:21640051:21640701:	Yes-ATACseq_Interphase	Yes-ATACseq_Mitosis	Yes-enhancer	Yes-gd7_h3k27ac_1	Yes-gd7_h3k27ac_2	Not-Insulator_BEAF	Not-Insulator_CP190	Not-Insulator_MDJ4	Yes-orer_gaf_1	Yes-orer_wce_1	Yes-tl10b_h3k27ac_1	Yes-tl10b_h3k27ac_3	Not-TSS	Yes-ZLD_cycle13	Yes-ZLD_cycle14	4	E2f1	20170	250052	249300	25300	18052	14300	14300	0	52	19300
chr3L:16845101:16845651:	Yes-ATACseq_Interphase	Yes-ATACseq_Mitosis	Not-Enhancer	Yes-gd7_h3k27ac_1	Yes-gd7_h3k27ac_2	Yes-Insulator_BEAF	Yes-Insulator_CP190	Not-Insulator_MDJ4	Yes-orer_gaf_1	Yes-orer_wce_1	Yes-tl10b_h3k27ac_1	Yes-tl10b_h3k27ac_3	Yes-TSS	Not-ZLD_cycle13	Not-ZLD_cycle14	3	Zcchc7	0	75102	69102	22350	18350	14350	14350	75102	75102	65102
chrX:5899351:5900951:	Yes-ATACseq_Interphase	Yes-ATACseq_Mitosis	Not-Enhancer	Yes-gd7_h3k27ac_1	Yes-gd7_h3k27ac_2	Yes-Insulator_BEAF	Yes-Insulator_CP190	Not-Insulator_MDJ4	Yes-orer_gaf_1	Not-orer_wce_1	Yes-tl10b_h3k27ac_1	Yes-tl10b_h3k27ac_3	Yes-TSS	Yes-ZLD_cycle13	Yes-ZLD_cycle14	8	Act5C	0	239352	127050	21352	5050	14352	14352	0	0	139352
chr3L:11084401:11085101:	Not-ATACseq_Interphase	Not-ATACseq_Mitosis	Not-Enhancer	Yes-gd7_h3k27ac_1	Not-gd7_h3k27ac_2	Not-Insulator_BEAF	Not-Insulator_CP190	Not-Insulator_MDJ4	Yes-orer_gaf_1	Not-orer_wce_1	Not-tl10b_h3k27ac_1	Not-tl10b_h3k27ac_3	Not-TSS	Not-ZLD_cycle13	Not-ZLD_cycle14	7	JIL-1	8092	14402	14402	14402	14402	14402	14402	14402	14402	19402
chr3L:14754701:14760551:	Yes-ATACseq_Interphase	Yes-ATACseq_Mitosis	Yes-enhancer	Yes-gd7_h3k27ac_1	Yes-gd7_h3k27ac_2	Yes-Insulator_BEAF	Yes-Insulator_CP190	Yes-Insulator_MDJ4	Yes-orer_gaf_1	Yes-orer_wce_1	Yes-tl10b_h3k27ac_1	Yes-tl10b_h3k27ac_3	Yes-TSS	Yes-ZLD_cycle13	Yes-ZLD_cycle14	33	CG42507	0	0	179450	23450	702	14450	14450	9450	9450	9450
chrX:7944751:7945551:	Not-ATACseq_Interphase	Not-ATACseq_Mitosis	Not-Enhancer	Not-gd7_h3k27ac_1	Not-gd7_h3k27ac_2	Yes-Insulator_BEAF	Yes-Insulator_CP190	Yes-Insulator_MDJ4	Yes-orer_gaf_1	Not-orer_wce_1	Not-tl10b_h3k27ac_1	Not-tl10b_h3k27ac_3	Not-TSS	Not-ZLD_cycle13	Not-ZLD_cycle14	5	l	1357	34752	92752	18450	20450	14450	14450	34752	34752	319450
chr3R:13814351:13815551:	Not-ATACseq_Interphase	Not-ATACseq_Mitosis	Not-Enhancer	Not-gd7_h3k27ac_1	Not-gd7_h3k27ac_2	Not-Insulator_BEAF	Not-Insulator_CP190	Not-Insulator_MDJ4	Yes-orer_gaf_1	Not-orer_wce_1	Not-tl10b_h3k27ac_1	Not-tl10b_h3k27ac_3	Not-TSS	Not-ZLD_cycle13	Not-ZLD_cycle14	10	tal-1A	1243	144352	412352	52450	20450	14450	14450	144352	154352	469450
chr3R:18274851:18275551:	Yes-ATACseq_Interphase	Yes-ATACseq_Mitosis	Not-Enhancer	Yes-gd7_h3k27ac_1	Yes-gd7_h3k27ac_2	Yes-Insulator_BEAF	Yes-Insulator_CP190	Not-Insulator_MDJ4	Yes-orer_gaf_1	Yes-orer_wce_1	Yes-tl10b_h3k27ac_1	Yes-tl10b_h3k27ac_3	Not-TSS	Not-ZLD_cycle13	Not-ZLD_cycle14	4	eIF1A	187	1184852	192852	20450	22450	9450	14450	204852	4852	189852
chr3R:16274451:16275151:	Yes-ATACseq_Interphase	Yes-ATACseq_Mitosis	Not-Enhancer	Yes-gd7_h3k27ac_1	Not-gd7_h3k27ac_2	Yes-Insulator_BEAF	Yes-Insulator_CP190	Not-Insulator_MDJ4	Yes-orer_gaf_1	Yes-orer_wce_1	Not-tl10b_h3k27ac_1	Not-tl10b_h3k27ac_3	Not-TSS	Yes-ZLD_cycle13	Yes-ZLD_cycle14	2	gish	2000	14452	68850	16452	16452	14452	14452	14452	14452	314452
chr3L:10664451:10665851:	Yes-ATACseq_Interphase	Yes-ATACseq_Mitosis	Not-Enhancer	Yes-gd7_h3k27ac_1	Yes-gd7_h3k27ac_2	Yes-Insulator_BEAF	Yes-Insulator_CP190	Yes-Insulator_MDJ4	Yes-orer_gaf_1	Not-orer_wce_1	Yes-tl10b_h3k27ac_1	Yes-tl10b_h3k27ac_3	Yes-TSS	Yes-ZLD_cycle13	Yes-ZLD_cycle14	7	simj	0	204150	402150	36452	34452	4452	14452	0	4452	394150
chr3L:17964651:17965451:	Yes-ATACseq_Interphase	Yes-ATACseq_Mitosis	Not-Enhancer	Not-gd7_h3k27ac_1	Yes-gd7_h3k27ac_2	Not-Insulator_BEAF	Not-Insulator_CP190	Not-Insulator_MDJ4	Yes-orer_gaf_1	Yes-orer_wce_1	Not-tl10b_h3k27ac_1	Not-tl10b_h3k27ac_3	Not-TSS	Not-ZLD_cycle13	Not-ZLD_cycle14	7	CG5290	52087	164550	612652	22550	22550	159550	14550	164550	134652	154550
chrX:7709251:7710451:	Not-ATACseq_Interphase	Not-ATACseq_Mitosis	Not-Enhancer	Not-gd7_h3k27ac_1	Not-gd7_h3k27ac_2	Not-Insulator_BEAF	Yes-Insulator_CP190	Not-Insulator_MDJ4	Yes-orer_gaf_1	Not-orer_wce_1	Not-tl10b_h3k27ac_1	Not-tl10b_h3k27ac_3	Yes-TSS	Not-ZLD_cycle13	Not-ZLD_cycle14	7	CHES-1-like	0	189550	139550	139550	25550	4550	14550	0	0	399252
chrX:369551:370251:	Not-ATACseq_Interphase	Yes-ATACseq_Mitosis	Yes-enhancer	Not-gd7_h3k27ac_1	Not-gd7_h3k27ac_2	Not-Insulator_BEAF	Not-Insulator_CP190	Not-Insulator_MDJ4	Yes-orer_gaf_1	Yes-orer_wce_1	Not-tl10b_h3k27ac_1	Not-tl10b_h3k27ac_3	Yes-TSS	Yes-ZLD_cycle13	Yes-ZLD_cycle14	3	ac	0	239750	9552	9552	7552	134750	14552	249750	119750	234750
chr2R:18309551:18310151:	Yes-ATACseq_Interphase	Yes-ATACseq_Mitosis	Not-Enhancer	Yes-gd7_h3k27ac_1	Yes-gd7_h3k27ac_2	Yes-Insulator_BEAF	Not-Insulator_CP190	Not-Insulator_MDJ4	Yes-orer_gaf_1	Yes-orer_wce_1	Not-tl10b_h3k27ac_1	Not-tl10b_h3k27ac_3	Not-TSS	Yes-ZLD_cycle13	Yes-ZLD_cycle14	3	Tango8	1671	159552	141850	141850	23552	14552	14552	169552	109850	9552
chr3L:15619551:15620301:	Yes-ATACseq_Interphase	Yes-ATACseq_Mitosis	Not-Enhancer	Yes-gd7_h3k27ac_1	Yes-gd7_h3k27ac_2	Yes-Insulator_BEAF	Yes-Insulator_CP190	Not-Insulator_MDJ4	Yes-orer_gaf_1	Yes-orer_wce_1	Yes-tl10b_h3k27ac_1	Yes-tl10b_h3k27ac_3	Yes-TSS	Yes-ZLD_cycle13	Yes-ZLD_cycle14	3	CG7372	0	489700	299552	111552	29552	9552	14552	99552	89552	114552
chr3L:19294651:19295351:	Yes-ATACseq_Interphase	Yes-ATACseq_Mitosis	Yes-enhancer	Yes-gd7_h3k27ac_1	Yes-gd7_h3k27ac_2	Yes-Insulator_BEAF	Yes-Insulator_CP190	Yes-Insulator_MDJ4	Yes-orer_gaf_1	Yes-orer_wce_1	Not-tl10b_h3k27ac_1	Not-tl10b_h3k27ac_3	Yes-TSS	Not-ZLD_cycle13	Not-ZLD_cycle14	2	fal	88	254650	164650	210652	152652	219652	14652	224652	4652	264650
chr3L:9004701:9005401:	Yes-ATACseq_Interphase	Yes-ATACseq_Mitosis	Not-Enhancer	Yes-gd7_h3k27ac_1	Yes-gd7_h3k27ac_2	Not-Insulator_BEAF	Not-Insulator_CP190	Not-Insulator_MDJ4	Yes-orer_gaf_1	Yes-orer_wce_1	Not-tl10b_h3k27ac_1	Not-tl10b_h3k27ac_3	Yes-TSS	Yes-ZLD_cycle13	Yes-ZLD_cycle14	3	Doc3	0	14600	292600	8702	6702	34600	14702	4600	0	34600
chr2R:13939501:13940251:	Yes-ATACseq_Interphase	Yes-ATACseq_Mitosis	Not-Enhancer	Yes-gd7_h3k27ac_1	Yes-gd7_h3k27ac_2	Not-Insulator_BEAF	Not-Insulator_CP190	Not-Insulator_MDJ4	Yes-orer_gaf_1	Yes-orer_wce_1	Not-tl10b_h3k27ac_1	Not-tl10b_h3k27ac_3	Not-TSS	Yes-ZLD_cycle13	Yes-ZLD_cycle14	2	shot	1859	9750	273750	19750	17750	14750	14750	19750	19750	214750
chr2L:8419751:8420651:	Not-ATACseq_Interphase	Not-ATACseq_Mitosis	Yes-enhancer	Not-gd7_h3k27ac_1	Yes-gd7_h3k27ac_2	Not-Insulator_BEAF	Not-Insulator_CP190	Not-Insulator_MDJ4	Yes-orer_gaf_1	Not-orer_wce_1	Not-tl10b_h3k27ac_1	Not-tl10b_h3k27ac_3	Not-TSS	Not-ZLD_cycle13	Not-ZLD_cycle14	9	Akap200	4062	1159752	91752	3752	3752	34752	14752	89350	19752	104350
chr3R:10139751:10140501:	Not-ATACseq_Interphase	Not-ATACseq_Mitosis	Not-Enhancer	Not-gd7_h3k27ac_1	Not-gd7_h3k27ac_2	Yes-Insulator_BEAF	Not-Insulator_CP190	Not-Insulator_MDJ4	Yes-orer_gaf_1	Not-orer_wce_1	Not-tl10b_h3k27ac_1	Not-tl10b_h3k27ac_3	Yes-TSS	Not-ZLD_cycle13	Not-ZLD_cycle14	5	tws	0	339752	133500	29752	27500	564752	14752	229500	9752	134500
chrX:1209251:1210101:	Not-ATACseq_Interphase	Not-ATACseq_Mitosis	Not-Enhancer	Not-gd7_h3k27ac_1	Not-gd7_h3k27ac_2	Yes-Insulator_BEAF	Yes-Insulator_CP190	Not-Insulator_MDJ4	Yes-orer_gaf_1	Not-orer_wce_1	Not-tl10b_h3k27ac_1	Not-tl10b_h3k27ac_3	Yes-TSS	Not-ZLD_cycle13	Not-ZLD_cycle14	4	CG11382	0	589252	99252	25900	0	269900	14900	269900	269900	444252
chr3L:17569901:17570401:	Not-ATACseq_Interphase	Not-ATACseq_Mitosis	Yes-enhancer	Not-gd7_h3k27ac_1	Not-gd7_h3k27ac_2	Not-Insulator_BEAF	Not-Insulator_CP190	Not-Insulator_MDJ4	Yes-orer_gaf_1	Not-orer_wce_1	Not-tl10b_h3k27ac_1	Not-tl10b_h3k27ac_3	Not-TSS	Not-ZLD_cycle13	Not-ZLD_cycle14	5	CycT	12114	539902	217902	11902	13902	9902	14902	59600	69600	4902
chr3R:23334301:23335001:	Not-ATACseq_Interphase	Not-ATACseq_Mitosis	Yes-enhancer	Not-gd7_h3k27ac_1	Not-gd7_h3k27ac_2	Not-Insulator_BEAF	Not-Insulator_CP190	Not-Insulator_MDJ4	Yes-orer_gaf_1	Not-orer_wce_1	Not-tl10b_h3k27ac_1	Not-tl10b_h3k27ac_3	Not-TSS	Not-ZLD_cycle13	Not-ZLD_cycle14	8	pnt	11166	564302	172302	82302	19000	5000	15000	14302	0	465000
chr3L:13904251:13905001:	Yes-ATACseq_Interphase	Yes-ATACseq_Mitosis	Not-Enhancer	Not-gd7_h3k27ac_1	Not-gd7_h3k27ac_2	Not-Insulator_BEAF	Not-Insulator_CP190	Not-Insulator_MDJ4	Yes-orer_gaf_1	Not-orer_wce_1	Not-tl10b_h3k27ac_1	Not-tl10b_h3k27ac_3	Not-TSS	Yes-ZLD_cycle13	Yes-ZLD_cycle14	10	dysc	1016	275000	147000	91000	19000	234252	15000	24252	135000	285000
chr2L:9874451:9875001:	Not-ATACseq_Interphase	Not-ATACseq_Mitosis	Yes-enhancer	Not-gd7_h3k27ac_1	Not-gd7_h3k27ac_2	Not-Insulator_BEAF	Not-Insulator_CP190	Not-Insulator_MDJ4	Yes-orer_gaf_1	Not-orer_wce_1	Not-tl10b_h3k27ac_1	Not-tl10b_h3k27ac_3	Not-TSS	Not-ZLD_cycle13	Not-ZLD_cycle14	3	nAChRalpha6	11249	25000	1546452	123000	125000	15000	15000	95000	95000	10000
chr2L:14688901:14689951:	Yes-ATACseq_Interphase	Yes-ATACseq_Mitosis	Not-Enhancer	Not-gd7_h3k27ac_1	Not-gd7_h3k27ac_2	Not-Insulator_BEAF	Not-Insulator_CP190	Not-Insulator_MDJ4	Yes-orer_gaf_1	Not-orer_wce_1	Not-tl10b_h3k27ac_1	Not-tl10b_h3k27ac_3	Yes-TSS	Not-ZLD_cycle13	Not-ZLD_cycle14	3	osp	0	590050	96050	186050	96050	98902	15050	350050	20050	773902
chr3L:3060051:3060851:	Yes-ATACseq_Interphase	Yes-ATACseq_Mitosis	Not-Enhancer	Yes-gd7_h3k27ac_1	Yes-gd7_h3k27ac_2	Not-Insulator_BEAF	Not-Insulator_CP190	Not-Insulator_MDJ4	Yes-orer_gaf_1	Yes-orer_wce_1	Yes-tl10b_h3k27ac_1	Yes-tl10b_h3k27ac_3	Not-TSS	Yes-ZLD_cycle13	Yes-ZLD_cycle14	5	CG16753	4973	210052	26052	24052	24052	20052	15052	10052	52	534150
chr2R:10555051:10555751:	Not-ATACseq_Interphase	Not-ATACseq_Mitosis	Yes-enhancer	Yes-gd7_h3k27ac_1	Yes-gd7_h3k27ac_2	Yes-Insulator_BEAF	Not-Insulator_CP190	Not-Insulator_MDJ4	Yes-orer_gaf_1	Not-orer_wce_1	Not-tl10b_h3k27ac_1	Not-tl10b_h3k27ac_3	Not-TSS	Not-ZLD_cycle13	Not-ZLD_cycle14	5	psq	2137	254250	23052	25052	25052	20052	15052	15052	0	140052
chrX:11370101:11370601:	Not-ATACseq_Interphase	Not-ATACseq_Mitosis	Not-Enhancer	Not-gd7_h3k27ac_1	Not-gd7_h3k27ac_2	Yes-Insulator_BEAF	Yes-Insulator_CP190	Not-Insulator_MDJ4	Yes-orer_gaf_1	Not-orer_wce_1	Not-tl10b_h3k27ac_1	Not-tl10b_h3k27ac_3	Not-TSS	Not-ZLD_cycle13	Not-ZLD_cycle14	4	dlg1	437	30102	160102	10102	10102	20102	15102	30102	30102	30102
chr3R:14624301:14624851:	Yes-ATACseq_Interphase	Yes-ATACseq_Mitosis	Not-Enhancer	Yes-gd7_h3k27ac_1	Not-gd7_h3k27ac_2	Yes-Insulator_BEAF	Yes-Insulator_CP190	Not-Insulator_MDJ4	Yes-orer_gaf_1	Not-orer_wce_1	Not-tl10b_h3k27ac_1	Not-tl10b_h3k27ac_3	Not-TSS	Yes-ZLD_cycle13	Yes-ZLD_cycle14	3	put	852	314302	433150	29150	302	54302	15150	195150	195150	334302
chr2L:5000251:5001501:	Not-ATACseq_Interphase	Not-ATACseq_Mitosis	Not-Enhancer	Yes-gd7_h3k27ac_1	Yes-gd7_h3k27ac_2	Yes-Insulator_BEAF	Yes-Insulator_CP190	Yes-Insulator_MDJ4	Yes-orer_gaf_1	Yes-orer_wce_1	Yes-tl10b_h3k27ac_1	Yes-tl10b_h3k27ac_3	Not-TSS	Yes-ZLD_cycle13	Yes-ZLD_cycle14	1	Rtnl1	8219	278500	272500	500	500	5252	15252	0	8500	185252
chr3L:18138951:18139701:	Not-ATACseq_Interphase	Yes-ATACseq_Mitosis	Not-Enhancer	Yes-gd7_h3k27ac_1	Yes-gd7_h3k27ac_2	Not-Insulator_BEAF	Not-Insulator_CP190	Not-Insulator_MDJ4	Yes-orer_gaf_1	Yes-orer_wce_1	Not-tl10b_h3k27ac_1	Not-tl10b_h3k27ac_3	Yes-TSS	Yes-ZLD_cycle13	Yes-ZLD_cycle14	5	geko	0	0	786952	952	0	8952	15300	0	0	13952
chr3R:13063751:13064651:	Yes-ATACseq_Interphase	Yes-ATACseq_Mitosis	Yes-enhancer	Not-gd7_h3k27ac_1	Not-gd7_h3k27ac_2	Not-Insulator_BEAF	Not-Insulator_CP190	Yes-Insulator_MDJ4	Yes-orer_gaf_1	Yes-orer_wce_1	Not-tl10b_h3k27ac_1	Not-tl10b_h3k27ac_3	Not-TSS	Yes-ZLD_cycle13	Yes-ZLD_cycle14	3	sim	5997	3752	221350	43752	45752	15350	15350	33752	13752	20350
chrX:5770401:5771251:	Yes-ATACseq_Interphase	Yes-ATACseq_Mitosis	Not-Enhancer	Not-gd7_h3k27ac_1	Not-gd7_h3k27ac_2	Not-Insulator_BEAF	Not-Insulator_CP190	Not-Insulator_MDJ4	Yes-orer_gaf_1	Yes-orer_wce_1	Not-tl10b_h3k27ac_1	Not-tl10b_h3k27ac_3	Yes-TSS	Not-ZLD_cycle13	Yes-ZLD_cycle14	10	CG3097	0	110402	156402	4402	4402	15402	15402	100402	100402	10402
chrX:10823301:10824451:	Yes-ATACseq_Interphase	Yes-ATACseq_Mitosis	Not-Enhancer	Yes-gd7_h3k27ac_1	Yes-gd7_h3k27ac_2	Not-Insulator_BEAF	Yes-Insulator_CP190	Yes-Insulator_MDJ4	Yes-orer_gaf_1	Not-orer_wce_1	Yes-tl10b_h3k27ac_1	Yes-tl10b_h3k27ac_3	Yes-TSS	Yes-ZLD_cycle13	Yes-ZLD_cycle14	7	Imp	0	13302	329550	103550	27550	320550	15550	3302	3302	348302
chrX:6338701:6339401:	Not-ATACseq_Interphase	Not-ATACseq_Mitosis	Not-Enhancer	Not-gd7_h3k27ac_1	Not-gd7_h3k27ac_2	Not-Insulator_BEAF	Not-Insulator_CP190	Not-Insulator_MDJ4	Yes-orer_gaf_1	Not-orer_wce_1	Not-tl10b_h3k27ac_1	Not-tl10b_h3k27ac_3	Not-TSS	Not-ZLD_cycle13	Not-ZLD_cycle14	7	CG3842	940	480600	46702	8600	8600	15600	15600	68702	78702	15600
chr2R:14958351:14959401:	Not-ATACseq_Interphase	Not-ATACseq_Mitosis	Not-Enhancer	Not-gd7_h3k27ac_1	Not-gd7_h3k27ac_2	Not-Insulator_BEAF	Yes-Insulator_CP190	Yes-Insulator_MDJ4	Yes-orer_gaf_1	Not-orer_wce_1	Not-tl10b_h3k27ac_1	Not-tl10b_h3k27ac_3	Not-TSS	Not-ZLD_cycle13	Not-ZLD_cycle14	6	aPKC	3568	900600	346600	182600	24600	15600	15600	600	600	5600
chr3R:30805601:30806251:	Yes-ATACseq_Interphase	Yes-ATACseq_Mitosis	Not-Enhancer	Yes-gd7_h3k27ac_1	Yes-gd7_h3k27ac_2	Yes-Insulator_BEAF	Yes-Insulator_CP190	Not-Insulator_MDJ4	Yes-orer_gaf_1	Not-orer_wce_1	Yes-tl10b_h3k27ac_1	Yes-tl10b_h3k27ac_3	Not-TSS	Yes-ZLD_cycle13	Yes-ZLD_cycle14	5	wts	368	13750	43750	0	0	133750	15602	3750	0	350602
chrX:2323801:2324301:	Not-ATACseq_Interphase	Not-ATACseq_Mitosis	Not-Enhancer	Yes-gd7_h3k27ac_1	Yes-gd7_h3k27ac_2	Not-Insulator_BEAF	Not-Insulator_CP190	Not-Insulator_MDJ4	Yes-orer_gaf_1	Not-orer_wce_1	Yes-tl10b_h3k27ac_1	Not-tl10b_h3k27ac_3	Not-TSS	Not-ZLD_cycle13	Yes-ZLD_cycle14	2	CG14050	1916	105700	239700	15700	15700	15700	15700	95700	43802	1530700
chr2L:19423301:19424301:	Not-ATACseq_Interphase	Not-ATACseq_Mitosis	Yes-enhancer	Not-gd7_h3k27ac_1	Not-gd7_h3k27ac_2	Not-Insulator_BEAF	Not-Insulator_CP190	Not-Insulator_MDJ4	Yes-orer_gaf_1	Not-orer_wce_1	Not-tl10b_h3k27ac_1	Not-tl10b_h3k27ac_3	Yes-TSS	Not-ZLD_cycle13	Not-ZLD_cycle14	7	CG16771	0	645700	109302	25700	23700	10700	15700	0	0	118302
chrX:2155751:2156451:	Yes-ATACseq_Interphase	Yes-ATACseq_Mitosis	Not-Enhancer	Yes-gd7_h3k27ac_1	Not-gd7_h3k27ac_2	Not-Insulator_BEAF	Not-Insulator_CP190	Yes-Insulator_MDJ4	Yes-orer_gaf_1	Yes-orer_wce_1	Yes-tl10b_h3k27ac_1	Yes-tl10b_h3k27ac_3	Not-TSS	Not-ZLD_cycle13	Not-ZLD_cycle14	5	wapl	2532	273550	329752	5752	1752	10752	15752	35752	35752	1390752
chr3R:8680751:8680951:	Not-ATACseq_Interphase	Not-ATACseq_Mitosis	Yes-enhancer	Not-gd7_h3k27ac_1	Not-gd7_h3k27ac_2	Not-Insulator_BEAF	Not-Insulator_CP190	Not-Insulator_MDJ4	Yes-orer_gaf_1	Not-orer_wce_1	Not-tl10b_h3k27ac_1	Not-tl10b_h3k27ac_3	Not-TSS	Not-ZLD_cycle13	Not-ZLD_cycle14	1	CG33325	718	752	133050	13050	18752	10752	15752	752	10752	129050
chr3R:14055851:14056401:	Not-ATACseq_Interphase	Not-ATACseq_Mitosis	Yes-enhancer	Not-gd7_h3k27ac_1	Not-gd7_h3k27ac_2	Not-Insulator_BEAF	Not-Insulator_CP190	Not-Insulator_MDJ4	Yes-orer_gaf_1	Not-orer_wce_1	Not-tl10b_h3k27ac_1	Not-tl10b_h3k27ac_3	Not-TSS	Not-ZLD_cycle13	Not-ZLD_cycle14	3	foxo	544	13600	653852	185852	23852	220852	15852	15852	15852	228600
chr3R:15285851:15287301:	Yes-ATACseq_Interphase	Yes-ATACseq_Mitosis	Yes-enhancer	Yes-gd7_h3k27ac_1	Yes-gd7_h3k27ac_2	Yes-Insulator_BEAF	Yes-Insulator_CP190	Not-Insulator_MDJ4	Yes-orer_gaf_1	Not-orer_wce_1	Not-tl10b_h3k27ac_1	Yes-tl10b_h3k27ac_3	Not-TSS	Yes-ZLD_cycle13	Yes-ZLD_cycle14	11	CG45218	3498	962700	225852	225852	42700	10852	15852	45852	35852	667700
chr3L:1463501:1464101:	Yes-ATACseq_Interphase	Yes-ATACseq_Mitosis	Yes-enhancer	Yes-gd7_h3k27ac_1	Not-gd7_h3k27ac_2	Not-Insulator_BEAF	Not-Insulator_CP190	Yes-Insulator_MDJ4	Yes-orer_gaf_1	Yes-orer_wce_1	Not-tl10b_h3k27ac_1	Not-tl10b_h3k27ac_3	Yes-TSS	Yes-ZLD_cycle13	Yes-ZLD_cycle14	1	rho	0	143502	107900	1502	0	15900	15900	95900	85900	5900
chr3L:4233601:4234101:	Yes-ATACseq_Interphase	Not-ATACseq_Mitosis	Not-Enhancer	Not-gd7_h3k27ac_1	Not-gd7_h3k27ac_2	Not-Insulator_BEAF	Not-Insulator_CP190	Not-Insulator_MDJ4	Yes-orer_gaf_1	Not-orer_wce_1	Not-tl10b_h3k27ac_1	Not-tl10b_h3k27ac_3	Not-TSS	Not-ZLD_cycle13	Not-ZLD_cycle14	6	ImpL2	2046	443602	95602	51900	13900	30900	15900	103602	15900	30900
chr3R:21638251:21639101:	Yes-ATACseq_Interphase	Yes-ATACseq_Mitosis	Yes-enhancer	Yes-gd7_h3k27ac_1	Yes-gd7_h3k27ac_2	Not-Insulator_BEAF	Not-Insulator_CP190	Not-Insulator_MDJ4	Yes-orer_gaf_1	Yes-orer_wce_1	Yes-tl10b_h3k27ac_1	Not-tl10b_h3k27ac_3	Not-TSS	Yes-ZLD_cycle13	Yes-ZLD_cycle14	6	InR	18931	248252	250900	26900	16252	15900	15900	900	0	20900
chr2R:16220951:16221551:	Yes-ATACseq_Interphase	Yes-ATACseq_Mitosis	Not-Enhancer	Yes-gd7_h3k27ac_1	Not-gd7_h3k27ac_2	Yes-Insulator_BEAF	Yes-Insulator_CP190	Not-Insulator_MDJ4	Yes-orer_gaf_1	Not-orer_wce_1	Not-tl10b_h3k27ac_1	Not-tl10b_h3k27ac_3	Not-TSS	Not-ZLD_cycle13	Not-ZLD_cycle14	4	mrj	242	350952	524952	212952	118952	15952	15952	30952	40952	535952
chr3R:13976001:13976601:	Not-ATACseq_Interphase	Not-ATACseq_Mitosis	Not-Enhancer	Yes-gd7_h3k27ac_1	Yes-gd7_h3k27ac_2	Yes-Insulator_BEAF	Not-Insulator_CP190	Not-Insulator_MDJ4	Yes-orer_gaf_1	Not-orer_wce_1	Not-tl10b_h3k27ac_1	Not-tl10b_h3k27ac_3	Not-TSS	Not-ZLD_cycle13	Not-ZLD_cycle14	5	Orc2	11117	93400	574002	106002	12002	141002	16002	53400	53400	308400
chrX:12596001:12597001:	Yes-ATACseq_Interphase	Yes-ATACseq_Mitosis	Not-Enhancer	Yes-gd7_h3k27ac_1	Yes-gd7_h3k27ac_2	Yes-Insulator_BEAF	Yes-Insulator_CP190	Not-Insulator_MDJ4	Yes-orer_gaf_1	Not-orer_wce_1	Not-tl10b_h3k27ac_1	Yes-tl10b_h3k27ac_3	Yes-TSS	Yes-ZLD_cycle13	Yes-ZLD_cycle14	6	Sec16	0	6002	608002	14002	14002	11002	16002	0	0	16002
chr3L:1586201:1587051:	Yes-ATACseq_Interphase	Yes-ATACseq_Mitosis	Yes-enhancer	Not-gd7_h3k27ac_1	Not-gd7_h3k27ac_2	Not-Insulator_BEAF	Not-Insulator_CP190	Not-Insulator_MDJ4	Yes-orer_gaf_1	Not-orer_wce_1	Not-tl10b_h3k27ac_1	Not-tl10b_h3k27ac_3	Not-TSS	Not-ZLD_cycle13	Not-ZLD_cycle14	7	CG13917	9503	266202	12202	14202	14202	16202	16202	16202	26202	16202
chr2R:20996201:20998851:	Yes-ATACseq_Interphase	Yes-ATACseq_Mitosis	Not-Enhancer	Yes-gd7_h3k27ac_1	Yes-gd7_h3k27ac_2	Yes-Insulator_BEAF	Yes-Insulator_CP190	Yes-Insulator_MDJ4	Yes-orer_gaf_1	Not-orer_wce_1	Yes-tl10b_h3k27ac_1	Yes-tl10b_h3k27ac_3	Yes-TSS	Yes-ZLD_cycle13	Yes-ZLD_cycle14	18	CG10543	0	0	28202	28202	28202	16202	16202	0	1150	21202
chr2L:8277401:8278751:	Yes-ATACseq_Interphase	Yes-ATACseq_Mitosis	Not-Enhancer	Yes-gd7_h3k27ac_1	Yes-gd7_h3k27ac_2	Not-Insulator_BEAF	Yes-Insulator_CP190	Not-Insulator_MDJ4	Yes-orer_gaf_1	Yes-orer_wce_1	Not-tl10b_h3k27ac_1	Not-tl10b_h3k27ac_3	Not-TSS	Not-ZLD_cycle13	Yes-ZLD_cycle14	6	CG8086	19900	1017402	47250	21250	25250	16250	16250	231250	111250	246250
chr2R:24891251:24891651:	Yes-ATACseq_Interphase	Yes-ATACseq_Mitosis	Yes-enhancer	Not-gd7_h3k27ac_1	Not-gd7_h3k27ac_2	Yes-Insulator_BEAF	Not-Insulator_CP190	Yes-Insulator_MDJ4	Yes-orer_gaf_1	Not-orer_wce_1	Not-tl10b_h3k27ac_1	Not-tl10b_h3k27ac_3	Yes-TSS	Not-ZLD_cycle13	Not-ZLD_cycle14	2	NaCP60E	0	1841252	1449252	118350	17252	11252	16252	118350	108350	2086252
chrX:8271251:8271851:	Not-ATACseq_Interphase	Not-ATACseq_Mitosis	Yes-enhancer	Yes-gd7_h3k27ac_1	Yes-gd7_h3k27ac_2	Not-Insulator_BEAF	Not-Insulator_CP190	Not-Insulator_MDJ4	Yes-orer_gaf_1	Not-orer_wce_1	Yes-tl10b_h3k27ac_1	Yes-tl10b_h3k27ac_3	Yes-TSS	Yes-ZLD_cycle13	Yes-ZLD_cycle14	2	Corp	0	338150	419252	134150	55252	6252	16252	51252	41252	1252
chr2L:3476351:3477001:	Yes-ATACseq_Interphase	Yes-ATACseq_Mitosis	Yes-enhancer	Yes-gd7_h3k27ac_1	Yes-gd7_h3k27ac_2	Yes-Insulator_BEAF	Not-Insulator_CP190	Not-Insulator_MDJ4	Yes-orer_gaf_1	Not-orer_wce_1	Not-tl10b_h3k27ac_1	Not-tl10b_h3k27ac_3	Not-TSS	Yes-ZLD_cycle13	Yes-ZLD_cycle14	2	Thor	1433	133000	133000	6352	6352	11352	16352	6352	6352	138000
chr3L:2896351:2896801:	Not-ATACseq_Interphase	Not-ATACseq_Mitosis	Not-Enhancer	Not-gd7_h3k27ac_1	Not-gd7_h3k27ac_2	Not-Insulator_BEAF	Not-Insulator_CP190	Not-Insulator_MDJ4	Yes-orer_gaf_1	Not-orer_wce_1	Not-tl10b_h3k27ac_1	Not-tl10b_h3k27ac_3	Not-TSS	Not-ZLD_cycle13	Not-ZLD_cycle14	7	Shab	1335	46352	126352	126352	10352	16352	16352	46352	36352	526352
chr2L:4301351:4301901:	Not-ATACseq_Interphase	Not-ATACseq_Mitosis	Yes-enhancer	Not-gd7_h3k27ac_1	Not-gd7_h3k27ac_2	Not-Insulator_BEAF	Not-Insulator_CP190	Not-Insulator_MDJ4	Yes-orer_gaf_1	Not-orer_wce_1	Not-tl10b_h3k27ac_1	Not-tl10b_h3k27ac_3	Not-TSS	Not-ZLD_cycle13	Not-ZLD_cycle14	6	tutl	18204	368100	384100	17352	19352	16352	16352	118100	78100	153100
chrX:5636351:5638101:	Yes-ATACseq_Interphase	Yes-ATACseq_Mitosis	Yes-enhancer	Not-gd7_h3k27ac_1	Not-gd7_h3k27ac_2	Not-Insulator_BEAF	Not-Insulator_CP190	Yes-Insulator_MDJ4	Yes-orer_gaf_1	Not-orer_wce_1	Not-tl10b_h3k27ac_1	Not-tl10b_h3k27ac_3	Not-TSS	Not-ZLD_cycle13	Yes-ZLD_cycle14	17	CG42492	10386	11900	22352	24352	22352	21352	16352	21900	21900	16352
chr3L:10666351:10667051:	Yes-ATACseq_Interphase	Yes-ATACseq_Mitosis	Not-Enhancer	Yes-gd7_h3k27ac_1	Yes-gd7_h3k27ac_2	Yes-Insulator_BEAF	Not-Insulator_CP190	Not-Insulator_MDJ4	Yes-orer_gaf_1	Not-orer_wce_1	Not-tl10b_h3k27ac_1	Yes-tl10b_h3k27ac_3	Not-TSS	Not-ZLD_cycle13	Not-ZLD_cycle14	5	simj	1613	202950	400950	38352	36352	6352	16352	0	6352	392950
chr3L:21807901:21808601:	Yes-ATACseq_Interphase	Yes-ATACseq_Mitosis	Not-Enhancer	Not-gd7_h3k27ac_1	Not-gd7_h3k27ac_2	Not-Insulator_BEAF	Not-Insulator_CP190	Not-Insulator_MDJ4	Yes-orer_gaf_1	Yes-orer_wce_1	Not-tl10b_h3k27ac_1	Not-tl10b_h3k27ac_3	Not-TSS	Yes-ZLD_cycle13	Yes-ZLD_cycle14	4	eg	102	251400	67400	67400	13400	322902	16400	261400	11400	322902
chr3L:14177251:14178551:	Yes-ATACseq_Interphase	Yes-ATACseq_Mitosis	Yes-enhancer	Yes-gd7_h3k27ac_1	Yes-gd7_h3k27ac_2	Not-Insulator_BEAF	Not-Insulator_CP190	Not-Insulator_MDJ4	Yes-orer_gaf_1	Yes-orer_wce_1	Not-tl10b_h3k27ac_1	Not-tl10b_h3k27ac_3	Yes-TSS	Yes-ZLD_cycle13	Yes-ZLD_cycle14	12	D	69	1450	7450	7450	9450	11450	16450	11450	11450	11450
chrX:5901451:5902401:	Yes-ATACseq_Interphase	Yes-ATACseq_Mitosis	Not-Enhancer	Yes-gd7_h3k27ac_1	Yes-gd7_h3k27ac_2	Not-Insulator_BEAF	Yes-Insulator_CP190	Not-Insulator_MDJ4	Yes-orer_gaf_1	Yes-orer_wce_1	Yes-tl10b_h3k27ac_1	Yes-tl10b_h3k27ac_3	Not-TSS	Yes-ZLD_cycle13	Yes-ZLD_cycle14	5	Act5C	591	241452	125600	23452	3600	16452	16452	1452	1452	141452
chr2L:8541501:8544651:	Yes-ATACseq_Interphase	Yes-ATACseq_Mitosis	Yes-enhancer	Yes-gd7_h3k27ac_1	Yes-gd7_h3k27ac_2	Yes-Insulator_BEAF	Yes-Insulator_CP190	Not-Insulator_MDJ4	Yes-orer_gaf_1	Not-orer_wce_1	Yes-tl10b_h3k27ac_1	Yes-tl10b_h3k27ac_3	Yes-TSS	Yes-ZLD_cycle13	Yes-ZLD_cycle14	21	Sema1a	0	1281502	213502	63502	27502	11502	16502	21502	31502	11502
chr3R:13812451:13813451:	Yes-ATACseq_Interphase	Yes-ATACseq_Mitosis	Not-Enhancer	Yes-gd7_h3k27ac_1	Not-gd7_h3k27ac_2	Not-Insulator_BEAF	Not-Insulator_CP190	Not-Insulator_MDJ4	Yes-orer_gaf_1	Yes-orer_wce_1	Not-tl10b_h3k27ac_1	Not-tl10b_h3k27ac_3	Yes-TSS	Yes-ZLD_cycle13	Yes-ZLD_cycle14	5	tal-1A	0	142452	410452	54550	22550	16550	16550	142452	152452	471550
chr2R:23666551:23667351:	Not-ATACseq_Interphase	Not-ATACseq_Mitosis	Not-Enhancer	Not-gd7_h3k27ac_1	Not-gd7_h3k27ac_2	Not-Insulator_BEAF	Not-Insulator_CP190	Not-Insulator_MDJ4	Yes-orer_gaf_1	Not-orer_wce_1	Not-tl10b_h3k27ac_1	Not-tl10b_h3k27ac_3	Not-TSS	Not-ZLD_cycle13	Not-ZLD_cycle14	9	Pde8	8985	616552	224552	16552	14552	16552	16552	16552	6552	861552
chr3R:31621601:31622401:	Yes-ATACseq_Interphase	Yes-ATACseq_Mitosis	Not-Enhancer	Not-gd7_h3k27ac_1	Not-gd7_h3k27ac_2	Not-Insulator_BEAF	Yes-Insulator_CP190	Not-Insulator_MDJ4	Yes-orer_gaf_1	Not-orer_wce_1	Not-tl10b_h3k27ac_1	Not-tl10b_h3k27ac_3	Yes-TSS	Not-ZLD_cycle13	Not-ZLD_cycle14	5	kek6	0	147600	175600	11602	7602	16602	16602	21602	21602	421602
chr3R:14056601:14058001:	Not-ATACseq_Interphase	Not-ATACseq_Mitosis	Yes-enhancer	Not-gd7_h3k27ac_1	Not-gd7_h3k27ac_2	Not-Insulator_BEAF	Not-Insulator_CP190	Yes-Insulator_MDJ4	Yes-orer_gaf_1	Not-orer_wce_1	Not-tl10b_h3k27ac_1	Not-tl10b_h3k27ac_3	Yes-TSS	Not-ZLD_cycle13	Not-ZLD_cycle14	7	foxo	0	12000	654602	186602	24602	221602	16602	16602	16602	227000
chr3L:3336651:3337301:	Yes-ATACseq_Interphase	Yes-ATACseq_Mitosis	Not-Enhancer	Not-gd7_h3k27ac_1	Not-gd7_h3k27ac_2	Yes-Insulator_BEAF	Yes-Insulator_CP190	Not-Insulator_MDJ4	Yes-orer_gaf_1	Not-orer_wce_1	Not-tl10b_h3k27ac_1	Not-tl10b_h3k27ac_3	Yes-TSS	Not-ZLD_cycle13	Not-ZLD_cycle14	4	kst	0	442700	256700	110652	16652	16652	16652	286652	136652	257700
chrX:18131651:18132151:	Not-ATACseq_Interphase	Not-ATACseq_Mitosis	Not-Enhancer	Not-gd7_h3k27ac_1	Not-gd7_h3k27ac_2	Not-Insulator_BEAF	Not-Insulator_CP190	Not-Insulator_MDJ4	Yes-orer_gaf_1	Not-orer_wce_1	Not-tl10b_h3k27ac_1	Not-tl10b_h3k27ac_3	Not-TSS	Not-ZLD_cycle13	Not-ZLD_cycle14	4	CG43133	1474	11652	11652	105850	45652	11652	16652	11652	21652	11652
chr3R:14017301:14018301:	Yes-ATACseq_Interphase	Yes-ATACseq_Mitosis	Not-Enhancer	Yes-gd7_h3k27ac_1	Not-gd7_h3k27ac_2	Not-Insulator_BEAF	Not-Insulator_CP190	Not-Insulator_MDJ4	Yes-orer_gaf_1	Yes-orer_wce_1	Not-tl10b_h3k27ac_1	Not-tl10b_h3k27ac_3	Not-TSS	Yes-ZLD_cycle13	Yes-ZLD_cycle14	9	Cyp6d5	10927	51700	615302	147302	11700	182302	16700	11700	11700	266700
chr3L:13236801:13237351:	Not-ATACseq_Interphase	Not-ATACseq_Mitosis	Not-Enhancer	Not-gd7_h3k27ac_1	Not-gd7_h3k27ac_2	Not-Insulator_BEAF	Not-Insulator_CP190	Not-Insulator_MDJ4	Yes-orer_gaf_1	Not-orer_wce_1	Not-tl10b_h3k27ac_1	Not-tl10b_h3k27ac_3	Not-TSS	Not-ZLD_cycle13	Not-ZLD_cycle14	6	caps	8110	206802	140650	140650	56650	142650	16802	142650	152650	142650
chrX:12437651:12438151:	Not-ATACseq_Interphase	Not-ATACseq_Mitosis	Not-Enhancer	Not-gd7_h3k27ac_1	Not-gd7_h3k27ac_2	Not-Insulator_BEAF	Not-Insulator_CP190	Not-Insulator_MDJ4	Not-orer_gaf_1	Not-orer_wce_1	Not-tl10b_h3k27ac_1	Not-tl10b_h3k27ac_3	Not-TSS	Not-ZLD_cycle13	Not-ZLD_cycle14	0	Pkcdelta	5428	141850	449652	141850	141850	21850	16850	151850	11850	136850
chr2R:20582001:20583101:	Not-ATACseq_Interphase	Not-ATACseq_Mitosis	Not-Enhancer	Not-gd7_h3k27ac_1	Not-gd7_h3k27ac_2	Yes-Insulator_BEAF	Yes-Insulator_CP190	Not-Insulator_MDJ4	Yes-orer_gaf_1	Yes-orer_wce_1	Not-tl10b_h3k27ac_1	Not-tl10b_h3k27ac_3	Not-TSS	Yes-ZLD_cycle13	Yes-ZLD_cycle14	7	qsm	490	2002	42002	14900	18900	42002	16900	0	6900	262002
chr3L:13667051:13668101:	Yes-ATACseq_Interphase	Yes-ATACseq_Mitosis	Not-Enhancer	Not-gd7_h3k27ac_1	Not-gd7_h3k27ac_2	Not-Insulator_BEAF	Not-Insulator_CP190	Not-Insulator_MDJ4	Yes-orer_gaf_1	Yes-orer_wce_1	Not-tl10b_h3k27ac_1	Not-tl10b_h3k27ac_3	Not-TSS	Yes-ZLD_cycle13	Yes-ZLD_cycle14	8	bru3	135299	177052	127052	127052	127052	0	16900	167052	21900	182052
chr2L:5906901:5907801:	Yes-ATACseq_Interphase	Yes-ATACseq_Mitosis	Not-Enhancer	Yes-gd7_h3k27ac_1	Not-gd7_h3k27ac_2	Yes-Insulator_BEAF	Yes-Insulator_CP190	Yes-Insulator_MDJ4	Yes-orer_gaf_1	Not-orer_wce_1	Not-tl10b_h3k27ac_1	Not-tl10b_h3k27ac_3	Yes-TSS	Not-ZLD_cycle13	Yes-ZLD_cycle14	6	bchs	0	62200	356902	34200	34902	67200	16902	72200	72200	57200
chr3L:18867401:18868051:	Yes-ATACseq_Interphase	Yes-ATACseq_Mitosis	Not-Enhancer	Yes-gd7_h3k27ac_1	Yes-gd7_h3k27ac_2	Yes-Insulator_BEAF	Yes-Insulator_CP190	Not-Insulator_MDJ4	Yes-orer_gaf_1	Yes-orer_wce_1	Not-tl10b_h3k27ac_1	Not-tl10b_h3k27ac_3	Yes-TSS	Yes-ZLD_cycle13	Yes-ZLD_cycle14	4	Dysb	0	257402	591950	31950	9402	22402	16950	7402	7402	257402
chrX:10822001:10823051:	Yes-ATACseq_Interphase	Yes-ATACseq_Mitosis	Not-Enhancer	Yes-gd7_h3k27ac_1	Yes-gd7_h3k27ac_2	Not-Insulator_BEAF	Not-Insulator_CP190	Yes-Insulator_MDJ4	Yes-orer_gaf_1	Not-orer_wce_1	Yes-tl10b_h3k27ac_1	Yes-tl10b_h3k27ac_3	Not-TSS	Yes-ZLD_cycle13	Yes-ZLD_cycle14	6	Imp	1226	12002	330002	104950	28950	321950	16950	2002	2002	347002
chr3L:492351:493001:	Not-ATACseq_Interphase	Not-ATACseq_Mitosis	Not-Enhancer	Not-gd7_h3k27ac_1	Not-gd7_h3k27ac_2	Yes-Insulator_BEAF	Not-Insulator_CP190	Not-Insulator_MDJ4	Yes-orer_gaf_1	Not-orer_wce_1	Not-tl10b_h3k27ac_1	Not-tl10b_h3k27ac_3	Not-TSS	Yes-ZLD_cycle13	Not-ZLD_cycle14	8	CG34267	7450	162352	13000	13000	9000	17000	17000	162352	37000	12000
chr2R:14332001:14332651:	Not-ATACseq_Interphase	Not-ATACseq_Mitosis	Yes-enhancer	Not-gd7_h3k27ac_1	Not-gd7_h3k27ac_2	Not-Insulator_BEAF	Yes-Insulator_CP190	Yes-Insulator_MDJ4	Yes-orer_gaf_1	Not-orer_wce_1	Not-tl10b_h3k27ac_1	Not-tl10b_h3k27ac_3	Not-TSS	Not-ZLD_cycle13	Not-ZLD_cycle14	2	CG8613	19580	372002	95350	26002	26002	92350	17002	107350	127350	92350
chr3R:11977051:11977501:	Not-ATACseq_Interphase	Not-ATACseq_Mitosis	Not-Enhancer	Yes-gd7_h3k27ac_1	Yes-gd7_h3k27ac_2	Not-Insulator_BEAF	Not-Insulator_CP190	Not-Insulator_MDJ4	Yes-orer_gaf_1	Not-orer_wce_1	Not-tl10b_h3k27ac_1	Not-tl10b_h3k27ac_3	Yes-TSS	Not-ZLD_cycle13	Not-ZLD_cycle14	3	CG10005	0	217052	361052	146500	23052	17052	17052	0	0	637052
chr2R:17462051:17462701:	Yes-ATACseq_Interphase	Yes-ATACseq_Mitosis	Not-Enhancer	Yes-gd7_h3k27ac_1	Yes-gd7_h3k27ac_2	Yes-Insulator_BEAF	Not-Insulator_CP190	Not-Insulator_MDJ4	Yes-orer_gaf_1	Yes-orer_wce_1	Yes-tl10b_h3k27ac_1	Yes-tl10b_h3k27ac_3	Not-TSS	Yes-ZLD_cycle13	Yes-ZLD_cycle14	5	CG14478	4389	42052	20052	6052	81300	17052	17052	42052	42052	357052
chr2L:5997101:5998301:	Yes-ATACseq_Interphase	Yes-ATACseq_Mitosis	Not-Enhancer	Yes-gd7_h3k27ac_1	Yes-gd7_h3k27ac_2	Not-Insulator_BEAF	Not-Insulator_CP190	Not-Insulator_MDJ4	Yes-orer_gaf_1	Yes-orer_wce_1	Yes-tl10b_h3k27ac_1	Yes-tl10b_h3k27ac_3	Not-TSS	Yes-ZLD_cycle13	Yes-ZLD_cycle14	6	lid	1200	17102	375700	17102	17102	17102	17102	7102	7102	27102
chr2L:867151:868801:	Yes-ATACseq_Interphase	Yes-ATACseq_Mitosis	Not-Enhancer	Yes-gd7_h3k27ac_1	Yes-gd7_h3k27ac_2	Yes-Insulator_BEAF	Yes-Insulator_CP190	Not-Insulator_MDJ4	Yes-orer_gaf_1	Yes-orer_wce_1	Yes-tl10b_h3k27ac_1	Not-tl10b_h3k27ac_3	Yes-TSS	Yes-ZLD_cycle13	Yes-ZLD_cycle14	10	aru	0	27152	477200	207200	0	17152	17152	17152	17152	22152
chr2R:21497151:21497901:	Not-ATACseq_Interphase	Not-ATACseq_Mitosis	Not-Enhancer	Not-gd7_h3k27ac_1	Not-gd7_h3k27ac_2	Not-Insulator_BEAF	Not-Insulator_CP190	Yes-Insulator_MDJ4	Yes-orer_gaf_1	Not-orer_wce_1	Not-tl10b_h3k27ac_1	Not-tl10b_h3k27ac_3	Yes-TSS	Not-ZLD_cycle13	Not-ZLD_cycle14	3	Fkbp14	28	32100	48100	21152	21152	37100	17152	32100	12100	37100
chr3L:14972201:14972801:	Yes-ATACseq_Interphase	Yes-ATACseq_Mitosis	Not-Enhancer	Yes-gd7_h3k27ac_1	Yes-gd7_h3k27ac_2	Not-Insulator_BEAF	Not-Insulator_CP190	Not-Insulator_MDJ4	Yes-orer_gaf_1	Yes-orer_wce_1	Not-tl10b_h3k27ac_1	Not-tl10b_h3k27ac_3	Yes-TSS	Yes-ZLD_cycle13	Yes-ZLD_cycle14	5	Brd	0	2202	1200	1200	1200	12202	17202	2202	2202	0
chr3R:21637051:21637651:	Yes-ATACseq_Interphase	Yes-ATACseq_Mitosis	Yes-enhancer	Yes-gd7_h3k27ac_1	Yes-gd7_h3k27ac_2	Not-Insulator_BEAF	Not-Insulator_CP190	Not-Insulator_MDJ4	Yes-orer_gaf_1	Not-orer_wce_1	Not-tl10b_h3k27ac_1	Not-tl10b_h3k27ac_3	Not-TSS	Yes-ZLD_cycle13	Yes-ZLD_cycle14	4	InR	17731	247052	252350	28350	15052	17350	17350	2350	0	22350
chr2L:8162351:8163351:	Yes-ATACseq_Interphase	Yes-ATACseq_Mitosis	Not-Enhancer	Yes-gd7_h3k27ac_1	Yes-gd7_h3k27ac_2	Yes-Insulator_BEAF	Yes-Insulator_CP190	Not-Insulator_MDJ4	Yes-orer_gaf_1	Not-orer_wce_1	Yes-tl10b_h3k27ac_1	Yes-tl10b_h3k27ac_3	Yes-TSS	Not-ZLD_cycle13	Yes-ZLD_cycle14	4	Piezo	0	902352	162650	46650	352	131650	17352	132352	132352	361650
chr3L:12832351:12832851:	Not-ATACseq_Interphase	Not-ATACseq_Mitosis	Not-Enhancer	Not-gd7_h3k27ac_1	Not-gd7_h3k27ac_2	Yes-Insulator_BEAF	Yes-Insulator_CP190	Not-Insulator_MDJ4	Yes-orer_gaf_1	Not-orer_wce_1	Not-tl10b_h3k27ac_1	Not-tl10b_h3k27ac_3	Not-TSS	Not-ZLD_cycle13	Not-ZLD_cycle14	3	CG10960	10255	42352	32352	28352	28352	92352	17352	42352	22352	92352
chrX:7704551:7707601:	Yes-ATACseq_Interphase	Yes-ATACseq_Mitosis	Not-Enhancer	Yes-gd7_h3k27ac_1	Not-gd7_h3k27ac_2	Not-Insulator_BEAF	Not-Insulator_CP190	Not-Insulator_MDJ4	Yes-orer_gaf_1	Not-orer_wce_1	Yes-tl10b_h3k27ac_1	Yes-tl10b_h3k27ac_3	Not-TSS	Not-ZLD_cycle13	Yes-ZLD_cycle14	18	CHES-1-like	1784	192400	142400	142400	28400	7400	17400	0	0	394552
chrX:17396951:17397601:	Yes-ATACseq_Interphase	Yes-ATACseq_Mitosis	Yes-enhancer	Not-gd7_h3k27ac_1	Not-gd7_h3k27ac_2	Not-Insulator_BEAF	Not-Insulator_CP190	Yes-Insulator_MDJ4	Yes-orer_gaf_1	Yes-orer_wce_1	Not-tl10b_h3k27ac_1	Not-tl10b_h3k27ac_3	Yes-TSS	Yes-ZLD_cycle13	Yes-ZLD_cycle14	5	B-H1	0	272400	218952	90952	90952	91952	17400	236952	22400	226952
chr3R:7107401:7110351:	Yes-ATACseq_Interphase	Yes-ATACseq_Mitosis	Not-Enhancer	Yes-gd7_h3k27ac_1	Yes-gd7_h3k27ac_2	Not-Insulator_BEAF	Not-Insulator_CP190	Yes-Insulator_MDJ4	Yes-orer_gaf_1	Yes-orer_wce_1	Yes-tl10b_h3k27ac_1	Yes-tl10b_h3k27ac_3	Not-TSS	Yes-ZLD_cycle13	Yes-ZLD_cycle14	25	Mlp84B	7381	7402	69402	23402	23402	17402	17402	7402	7402	767402
chr3R:16071901:16072501:	Yes-ATACseq_Interphase	Yes-ATACseq_Mitosis	Not-Enhancer	Yes-gd7_h3k27ac_1	Yes-gd7_h3k27ac_2	Yes-Insulator_BEAF	Not-Insulator_CP190	Not-Insulator_MDJ4	Yes-orer_gaf_1	Yes-orer_wce_1	Yes-tl10b_h3k27ac_1	Yes-tl10b_h3k27ac_3	Not-TSS	Yes-ZLD_cycle13	Yes-ZLD_cycle14	3	CG10185	4308	177500	271500	25500	25500	106902	17500	91902	91902	111902
chrX:16967501:16968001:	Yes-ATACseq_Interphase	Yes-ATACseq_Mitosis	Not-Enhancer	Yes-gd7_h3k27ac_1	Yes-gd7_h3k27ac_2	Yes-Insulator_BEAF	Yes-Insulator_CP190	Not-Insulator_MDJ4	Yes-orer_gaf_1	Yes-orer_wce_1	Not-tl10b_h3k27ac_1	Not-tl10b_h3k27ac_3	Not-TSS	Not-ZLD_cycle13	Not-ZLD_cycle14	5	Ubr1	678	17502	25502	0	0	17502	17502	27502	172000	17502
chr3R:16277551:16278101:	Not-ATACseq_Interphase	Not-ATACseq_Mitosis	Not-Enhancer	Yes-gd7_h3k27ac_1	Not-gd7_h3k27ac_2	Not-Insulator_BEAF	Not-Insulator_CP190	Not-Insulator_MDJ4	Yes-orer_gaf_1	Not-orer_wce_1	Not-tl10b_h3k27ac_1	Not-tl10b_h3k27ac_3	Not-TSS	Not-ZLD_cycle13	Not-ZLD_cycle14	5	gish	5100	17552	65900	19552	19552	17552	17552	17552	17552	317552
chrX:11372601:11373301:	Not-ATACseq_Interphase	Yes-ATACseq_Mitosis	Not-Enhancer	Not-gd7_h3k27ac_1	Not-gd7_h3k27ac_2	Not-Insulator_BEAF	Not-Insulator_CP190	Not-Insulator_MDJ4	Yes-orer_gaf_1	Yes-orer_wce_1	Not-tl10b_h3k27ac_1	Not-tl10b_h3k27ac_3	Not-TSS	Yes-ZLD_cycle13	Yes-ZLD_cycle14	10	dlg1	2937	32602	162602	12602	12602	22602	17602	32602	32602	32602
chrX:1991651:1992351:	Not-ATACseq_Interphase	Not-ATACseq_Mitosis	Not-Enhancer	Not-gd7_h3k27ac_1	Not-gd7_h3k27ac_2	Not-Insulator_BEAF	Not-Insulator_CP190	Not-Insulator_MDJ4	Yes-orer_gaf_1	Not-orer_wce_1	Not-tl10b_h3k27ac_1	Not-tl10b_h3k27ac_3	Not-TSS	Not-ZLD_cycle13	Not-ZLD_cycle14	10	PIG-K	17013	131652	165652	15650	15650	17650	17650	117650	101652	1226652
chr3L:11046351:11047201:	Yes-ATACseq_Interphase	Yes-ATACseq_Mitosis	Not-Enhancer	Yes-gd7_h3k27ac_1	Yes-gd7_h3k27ac_2	Not-Insulator_BEAF	Yes-Insulator_CP190	Yes-Insulator_MDJ4	Yes-orer_gaf_1	Not-orer_wce_1	Not-tl10b_h3k27ac_1	Not-tl10b_h3k27ac_3	Not-TSS	Not-ZLD_cycle13	Not-ZLD_cycle14	8	CG43693	4170	12800	20800	20800	20800	17800	17800	12800	12800	12800
chr3L:1546201:1547201:	Yes-ATACseq_Interphase	Yes-ATACseq_Mitosis	Not-Enhancer	Yes-gd7_h3k27ac_1	Yes-gd7_h3k27ac_2	Yes-Insulator_BEAF	Yes-Insulator_CP190	Yes-Insulator_MDJ4	Yes-orer_gaf_1	Yes-orer_wce_1	Yes-tl10b_h3k27ac_1	Yes-tl10b_h3k27ac_3	Not-TSS	Not-ZLD_cycle13	Not-ZLD_cycle14	6	Pcyt1	110	226202	24800	6202	22800	17800	17800	12800	2800	17800
chrX:19782851:19783501:	Yes-ATACseq_Interphase	Yes-ATACseq_Mitosis	Not-Enhancer	Yes-gd7_h3k27ac_1	Yes-gd7_h3k27ac_2	Not-Insulator_BEAF	Not-Insulator_CP190	Not-Insulator_MDJ4	Yes-orer_gaf_1	Yes-orer_wce_1	Yes-tl10b_h3k27ac_1	Yes-tl10b_h3k27ac_3	Yes-TSS	Not-ZLD_cycle13	Yes-ZLD_cycle14	4	zld	47	282852	206500	68500	32852	12852	17852	12852	22852	76500
chr2R:25061501:25062101:	Not-ATACseq_Interphase	Yes-ATACseq_Mitosis	Yes-enhancer	Not-gd7_h3k27ac_1	Not-gd7_h3k27ac_2	Not-Insulator_BEAF	Not-Insulator_CP190	Not-Insulator_MDJ4	Yes-orer_gaf_1	Yes-orer_wce_1	Not-tl10b_h3k27ac_1	Not-tl10b_h3k27ac_3	Yes-TSS	Yes-ZLD_cycle13	Yes-ZLD_cycle14	3	gsb	0	2011502	1619502	49502	21900	17900	17900	41502	51502	2256502
chrX:17737901:17739501:	Yes-ATACseq_Interphase	Yes-ATACseq_Mitosis	Not-Enhancer	Yes-gd7_h3k27ac_1	Yes-gd7_h3k27ac_2	Yes-Insulator_BEAF	Yes-Insulator_CP190	Yes-Insulator_MDJ4	Yes-orer_gaf_1	Not-orer_wce_1	Yes-tl10b_h3k27ac_1	Yes-tl10b_h3k27ac_3	Not-TSS	Yes-ZLD_cycle13	Yes-ZLD_cycle14	8	CG42684	27758	57902	82500	4500	4500	22902	17902	57902	57902	85500
chr2L:826051:827051:	Yes-ATACseq_Interphase	Yes-ATACseq_Mitosis	Not-Enhancer	Yes-gd7_h3k27ac_1	Yes-gd7_h3k27ac_2	Yes-Insulator_BEAF	Yes-Insulator_CP190	Yes-Insulator_MDJ4	Yes-orer_gaf_1	Yes-orer_wce_1	Yes-tl10b_h3k27ac_1	Yes-tl10b_h3k27ac_3	Yes-TSS	Yes-ZLD_cycle13	Yes-ZLD_cycle14	9	dock	83	2950	518950	224052	4052	17950	17950	12950	12950	12950
chr2L:3477951:3478751:	Not-ATACseq_Interphase	Not-ATACseq_Mitosis	Yes-enhancer	Yes-gd7_h3k27ac_1	Yes-gd7_h3k27ac_2	Yes-Insulator_BEAF	Yes-Insulator_CP190	Not-Insulator_MDJ4	Yes-orer_gaf_1	Not-orer_wce_1	Not-tl10b_h3k27ac_1	Not-tl10b_h3k27ac_3	Yes-TSS	Not-ZLD_cycle13	Not-ZLD_cycle14	3	Thor	0	131250	131250	7952	7952	12952	17952	7952	7952	136250
chrX:11822951:11823651:	Not-ATACseq_Interphase	Not-ATACseq_Mitosis	Not-Enhancer	Not-gd7_h3k27ac_1	Not-gd7_h3k27ac_2	Not-Insulator_BEAF	Not-Insulator_CP190	Not-Insulator_MDJ4	Yes-orer_gaf_1	Yes-orer_wce_1	Not-tl10b_h3k27ac_1	Not-tl10b_h3k27ac_3	Not-TSS	Not-ZLD_cycle13	Not-ZLD_cycle14	7	rudhira	6054	176350	162350	26350	28350	17952	17952	176350	186350	176350
chrX:15483051:15483601:	Yes-ATACseq_Interphase	Yes-ATACseq_Mitosis	Not-Enhancer	Yes-gd7_h3k27ac_1	Yes-gd7_h3k27ac_2	Yes-Insulator_BEAF	Yes-Insulator_CP190	Yes-Insulator_MDJ4	Yes-orer_gaf_1	Not-orer_wce_1	Yes-tl10b_h3k27ac_1	Yes-tl10b_h3k27ac_3	Not-TSS	Not-ZLD_cycle13	Yes-ZLD_cycle14	2	CG6340	678	183052	80400	10400	80400	23052	18052	106400	96400	91400
chr3R:17055951:17056901:	Yes-ATACseq_Interphase	Yes-ATACseq_Mitosis	Not-Enhancer	Yes-gd7_h3k27ac_1	Yes-gd7_h3k27ac_2	Not-Insulator_BEAF	Yes-Insulator_CP190	Yes-Insulator_MDJ4	Yes-orer_gaf_1	Yes-orer_wce_1	Not-tl10b_h3k27ac_1	Not-tl10b_h3k27ac_3	Not-TSS	Yes-ZLD_cycle13	Yes-ZLD_cycle14	5	Dad	1945	23100	25100	25100	13952	18100	18100	13100	23100	23100
chr2R:19411051:19411851:	Not-ATACseq_Interphase	Not-ATACseq_Mitosis	Not-Enhancer	Yes-gd7_h3k27ac_1	Yes-gd7_h3k27ac_2	Not-Insulator_BEAF	Yes-Insulator_CP190	Not-Insulator_MDJ4	Yes-orer_gaf_1	Not-orer_wce_1	Not-tl10b_h3k27ac_1	Not-tl10b_h3k27ac_3	Not-TSS	Yes-ZLD_cycle13	Yes-ZLD_cycle14	4	hts	13052	248150	246150	125052	36150	18150	18150	8150	18150	243150
chr3L:9373301:9374251:	Not-ATACseq_Interphase	Not-ATACseq_Mitosis	Not-Enhancer	Yes-gd7_h3k27ac_1	Yes-gd7_h3k27ac_2	Not-Insulator_BEAF	Not-Insulator_CP190	Not-Insulator_MDJ4	Yes-orer_gaf_1	Not-orer_wce_1	Yes-tl10b_h3k27ac_1	Yes-tl10b_h3k27ac_3	Not-TSS	Yes-ZLD_cycle13	Yes-ZLD_cycle14	9	Hsp22	371	85750	73302	11302	13302	18302	18302	85750	3302	328302
chr2R:23978351:23978951:	Yes-ATACseq_Interphase	Yes-ATACseq_Mitosis	Not-Enhancer	Yes-gd7_h3k27ac_1	Yes-gd7_h3k27ac_2	Yes-Insulator_BEAF	Yes-Insulator_CP190	Not-Insulator_MDJ4	Yes-orer_gaf_1	Yes-orer_wce_1	Not-tl10b_h3k27ac_1	Yes-tl10b_h3k27ac_3	Yes-TSS	Yes-ZLD_cycle13	Yes-ZLD_cycle14	1	Sox14	0	928352	536352	45050	2352	18352	18352	118352	118352	1173352
chr2R:10558501:10559201:	Yes-ATACseq_Interphase	Yes-ATACseq_Mitosis	Yes-enhancer	Yes-gd7_h3k27ac_1	Yes-gd7_h3k27ac_2	Yes-Insulator_BEAF	Yes-Insulator_CP190	Not-Insulator_MDJ4	Yes-orer_gaf_1	Not-orer_wce_1	Yes-tl10b_h3k27ac_1	Yes-tl10b_h3k27ac_3	Not-TSS	Yes-ZLD_cycle13	Yes-ZLD_cycle14	5	NA-psq	614	250800	26502	28502	28502	23502	18502	18502	0	143502
chr3L:16043551:16044201:	Not-ATACseq_Interphase	Not-ATACseq_Mitosis	Yes-enhancer	Yes-gd7_h3k27ac_1	Yes-gd7_h3k27ac_2	Not-Insulator_BEAF	Not-Insulator_CP190	Not-Insulator_MDJ4	Yes-orer_gaf_1	Yes-orer_wce_1	Yes-tl10b_h3k27ac_1	Yes-tl10b_h3k27ac_3	Not-TSS	Yes-ZLD_cycle13	Yes-ZLD_cycle14	4	Diap1	6833	65800	3800	3800	3800	18552	18552	23552	23552	23552
chr2L:128601:129651:	Not-ATACseq_Interphase	Not-ATACseq_Mitosis	Not-Enhancer	Yes-gd7_h3k27ac_1	Yes-gd7_h3k27ac_2	Not-Insulator_BEAF	Yes-Insulator_CP190	Yes-Insulator_MDJ4	Yes-orer_gaf_1	Not-orer_wce_1	Not-tl10b_h3k27ac_1	Not-tl10b_h3k27ac_3	Not-TSS	Not-ZLD_cycle13	Not-ZLD_cycle14	8	CG3164	1140	430350	1216350	24350	26350	30350	18602	130350	120350	710350
chrX:3835301:3836351:	Yes-ATACseq_Interphase	Yes-ATACseq_Mitosis	Not-Enhancer	Yes-gd7_h3k27ac_1	Not-gd7_h3k27ac_2	Not-Insulator_BEAF	Yes-Insulator_CP190	Yes-Insulator_MDJ4	Yes-orer_gaf_1	Not-orer_wce_1	Not-tl10b_h3k27ac_1	Not-tl10b_h3k27ac_3	Not-TSS	Not-ZLD_cycle13	Not-ZLD_cycle14	8	CG2901	7105	13650	21650	21650	21650	18650	18650	13650	13650	18650
chr3R:14748651:14749851:	Not-ATACseq_Interphase	Not-ATACseq_Mitosis	Not-Enhancer	Yes-gd7_h3k27ac_1	Yes-gd7_h3k27ac_2	Not-Insulator_BEAF	Not-Insulator_CP190	Yes-Insulator_MDJ4	Yes-orer_gaf_1	Yes-orer_wce_1	Not-tl10b_h3k27ac_1	Not-tl10b_h3k27ac_3	Not-TSS	Not-ZLD_cycle13	Yes-ZLD_cycle14	4	smp-30	1395	438652	308150	6652	6652	60150	18652	70150	70150	458652
chr2L:3888651:3889151:	Not-ATACseq_Interphase	Not-ATACseq_Mitosis	Not-Enhancer	Yes-gd7_h3k27ac_1	Yes-gd7_h3k27ac_2	Not-Insulator_BEAF	Yes-Insulator_CP190	Yes-Insulator_MDJ4	Yes-orer_gaf_1	Not-orer_wce_1	Not-tl10b_h3k27ac_1	Not-tl10b_h3k27ac_3	Not-TSS	Not-ZLD_cycle13	Not-ZLD_cycle14	4	capu	13709	68652	276652	74652	76652	130850	18652	68652	58652	268652
chr3R:11568701:11569551:	Yes-ATACseq_Interphase	Yes-ATACseq_Mitosis	Yes-enhancer	Yes-gd7_h3k27ac_1	Yes-gd7_h3k27ac_2	Not-Insulator_BEAF	Yes-Insulator_CP190	Yes-Insulator_MDJ4	Yes-orer_gaf_1	Not-orer_wce_1	Not-tl10b_h3k27ac_1	Not-tl10b_h3k27ac_3	Yes-TSS	Not-ZLD_cycle13	Yes-ZLD_cycle14	5	Mrp4	0	20450	44450	12702	16702	13702	18702	30450	40450	228702
chr3R:23278701:23279701:	Yes-ATACseq_Interphase	Yes-ATACseq_Mitosis	Not-Enhancer	Not-gd7_h3k27ac_1	Not-gd7_h3k27ac_2	Not-Insulator_BEAF	Not-Insulator_CP190	Not-Insulator_MDJ4	Yes-orer_gaf_1	Yes-orer_wce_1	Not-tl10b_h3k27ac_1	Not-tl10b_h3k27ac_3	Not-TSS	Yes-ZLD_cycle13	Yes-ZLD_cycle14	10	orb	1155	508702	116702	26702	24702	18702	18702	30300	50300	520300
chrX:7299551:7301251:	Yes-ATACseq_Interphase	Yes-ATACseq_Mitosis	Yes-enhancer	Not-gd7_h3k27ac_1	Not-gd7_h3k27ac_2	Not-Insulator_BEAF	Not-Insulator_CP190	Not-Insulator_MDJ4	Yes-orer_gaf_1	Yes-orer_wce_1	Yes-tl10b_h3k27ac_1	Not-tl10b_h3k27ac_3	Not-TSS	Yes-ZLD_cycle13	Yes-ZLD_cycle14	19	brk	6688	0	7552	7552	9552	0	18750	0	0	3750
chr2R:9978751:9979551:	Yes-ATACseq_Interphase	Yes-ATACseq_Mitosis	Yes-enhancer	Not-gd7_h3k27ac_1	Yes-gd7_h3k27ac_2	Not-Insulator_BEAF	Not-Insulator_CP190	Not-Insulator_MDJ4	Yes-orer_gaf_1	Yes-orer_wce_1	Not-tl10b_h3k27ac_1	Not-tl10b_h3k27ac_3	Yes-TSS	Yes-ZLD_cycle13	Yes-ZLD_cycle14	7	eve	0	830450	10450	10450	10450	18752	18752	100450	100450	293752
chr3R:30765301:30766201:	Yes-ATACseq_Interphase	Yes-ATACseq_Mitosis	Yes-enhancer	Not-gd7_h3k27ac_1	Not-gd7_h3k27ac_2	Not-Insulator_BEAF	Not-Insulator_CP190	Yes-Insulator_MDJ4	Yes-orer_gaf_1	Yes-orer_wce_1	Not-tl10b_h3k27ac_1	Not-tl10b_h3k27ac_3	Yes-TSS	Yes-ZLD_cycle13	Yes-ZLD_cycle14	5	zfh1	0	53800	83800	37800	5302	173800	18800	43800	33800	310302
chrX:6543851:6544301:	Not-ATACseq_Interphase	Yes-ATACseq_Mitosis	Not-Enhancer	Not-gd7_h3k27ac_1	Not-gd7_h3k27ac_2	Not-Insulator_BEAF	Not-Insulator_CP190	Not-Insulator_MDJ4	Yes-orer_gaf_1	Not-orer_wce_1	Not-tl10b_h3k27ac_1	Not-tl10b_h3k27ac_3	Not-TSS	Not-ZLD_cycle13	Not-ZLD_cycle14	3	CG34417	3081	275700	197700	19852	13852	18852	18852	5700	283852	18852
chrX:18290601:18291101:	Not-ATACseq_Interphase	Not-ATACseq_Mitosis	Yes-enhancer	Not-gd7_h3k27ac_1	Not-gd7_h3k27ac_2	Not-Insulator_BEAF	Not-Insulator_CP190	Not-Insulator_MDJ4	Yes-orer_gaf_1	Yes-orer_wce_1	Not-tl10b_h3k27ac_1	Not-tl10b_h3k27ac_3	Not-TSS	Not-ZLD_cycle13	Not-ZLD_cycle14	7	upd3	13369	28900	16900	14900	18900	13900	18900	38900	48900	170602
chrX:9578951:9579401:	Yes-ATACseq_Interphase	Yes-ATACseq_Mitosis	Not-Enhancer	Yes-gd7_h3k27ac_1	Not-gd7_h3k27ac_2	Yes-Insulator_BEAF	Yes-Insulator_CP190	Not-Insulator_MDJ4	Yes-orer_gaf_1	Not-orer_wce_1	Not-tl10b_h3k27ac_1	Not-tl10b_h3k27ac_3	Not-TSS	Not-ZLD_cycle13	Yes-ZLD_cycle14	4	LPCAT	586	80600	74600	20600	22600	28952	18952	80600	80600	95600
chr3R:6998951:6999801:	Yes-ATACseq_Interphase	Yes-ATACseq_Mitosis	Not-Enhancer	Not-gd7_h3k27ac_1	Not-gd7_h3k27ac_2	Not-Insulator_BEAF	Not-Insulator_CP190	Not-Insulator_MDJ4	Yes-orer_gaf_1	Yes-orer_wce_1	Not-tl10b_h3k27ac_1	Not-tl10b_h3k27ac_3	Yes-TSS	Yes-ZLD_cycle13	Yes-ZLD_cycle14	7	Antp	0	90200	36200	4952	36200	85200	18952	90200	90200	658952
chr2R:16129051:16130701:	Not-ATACseq_Interphase	Not-ATACseq_Mitosis	Not-Enhancer	Yes-gd7_h3k27ac_1	Not-gd7_h3k27ac_2	Yes-Insulator_BEAF	Not-Insulator_CP190	Not-Insulator_MDJ4	Yes-orer_gaf_1	Not-orer_wce_1	Not-tl10b_h3k27ac_1	Not-tl10b_h3k27ac_3	Not-TSS	Not-ZLD_cycle13	Not-ZLD_cycle14	18	spin	4071	259052	433052	121052	27052	19052	19052	49300	39300	444052
chr3L:15235151:15235901:	Yes-ATACseq_Interphase	Yes-ATACseq_Mitosis	Yes-enhancer	Not-gd7_h3k27ac_1	Not-gd7_h3k27ac_2	Yes-Insulator_BEAF	Not-Insulator_CP190	Not-Insulator_MDJ4	Yes-orer_gaf_1	Yes-orer_wce_1	Not-tl10b_h3k27ac_1	Not-tl10b_h3k27ac_3	Yes-TSS	Yes-ZLD_cycle13	Yes-ZLD_cycle14	1	Tollo	0	265152	82100	28100	30100	264100	19100	265152	24100	260152
chr2R:8174101:8175151:	Yes-ATACseq_Interphase	Yes-ATACseq_Mitosis	Not-Enhancer	Yes-gd7_h3k27ac_1	Yes-gd7_h3k27ac_2	Yes-Insulator_BEAF	Yes-Insulator_CP190	Yes-Insulator_MDJ4	Yes-orer_gaf_1	Yes-orer_wce_1	Yes-tl10b_h3k27ac_1	Yes-tl10b_h3k27ac_3	Yes-TSS	Yes-ZLD_cycle13	Yes-ZLD_cycle14	7	LRP1	0	44850	40102	0	102	24102	19102	34850	34850	59850
chrX:5904151:5904901:	Yes-ATACseq_Interphase	Yes-ATACseq_Mitosis	Not-Enhancer	Not-gd7_h3k27ac_1	Yes-gd7_h3k27ac_2	Not-Insulator_BEAF	Not-Insulator_CP190	Not-Insulator_MDJ4	Yes-orer_gaf_1	Not-orer_wce_1	Not-tl10b_h3k27ac_1	Not-tl10b_h3k27ac_3	Not-TSS	Yes-ZLD_cycle13	Yes-ZLD_cycle14	5	CG4020	845	244152	123100	26152	1100	19152	19152	4152	4152	144152
chr3R:29069151:29070301:	Yes-ATACseq_Interphase	Yes-ATACseq_Mitosis	Not-Enhancer	Yes-gd7_h3k27ac_1	Yes-gd7_h3k27ac_2	Yes-Insulator_BEAF	Yes-Insulator_CP190	Not-Insulator_MDJ4	Yes-orer_gaf_1	Yes-orer_wce_1	Yes-tl10b_h3k27ac_1	Yes-tl10b_h3k27ac_3	Not-TSS	Not-ZLD_cycle13	Yes-ZLD_cycle14	8	CG11873	6112	219152	261152	43700	3152	39152	19152	19152	0	219152
chr2R:11175201:11175601:	Not-ATACseq_Interphase	Not-ATACseq_Mitosis	Yes-enhancer	Not-gd7_h3k27ac_1	Not-gd7_h3k27ac_2	Not-Insulator_BEAF	Not-Insulator_CP190	Not-Insulator_MDJ4	Yes-orer_gaf_1	Not-orer_wce_1	Not-tl10b_h3k27ac_1	Not-tl10b_h3k27ac_3	Not-TSS	Not-ZLD_cycle13	Not-ZLD_cycle14	5	CG13229	2996	34400	272400	222400	130400	14400	19400	24400	34400	365202
chr3R:15094401:15095701:	Yes-ATACseq_Interphase	Yes-ATACseq_Mitosis	Not-Enhancer	Yes-gd7_h3k27ac_1	Yes-gd7_h3k27ac_2	Yes-Insulator_BEAF	Yes-Insulator_CP190	Yes-Insulator_MDJ4	Yes-orer_gaf_1	Yes-orer_wce_1	Yes-tl10b_h3k27ac_1	Yes-tl10b_h3k27ac_3	Yes-TSS	Yes-ZLD_cycle13	Yes-ZLD_cycle14	6	CG6966	0	784402	34402	34402	402	174300	19402	134300	4402	804402
chr2R:10559451:10560201:	Yes-ATACseq_Interphase	Yes-ATACseq_Mitosis	Yes-enhancer	Yes-gd7_h3k27ac_1	Yes-gd7_h3k27ac_2	Not-Insulator_BEAF	Not-Insulator_CP190	Not-Insulator_MDJ4	Yes-orer_gaf_1	Yes-orer_wce_1	Yes-tl10b_h3k27ac_1	Yes-tl10b_h3k27ac_3	Not-TSS	Yes-ZLD_cycle13	Yes-ZLD_cycle14	4	NA-psq	1564	249800	27452	29452	29452	24452	19452	19452	0	144452
chr3L:14219501:14220151:	Not-ATACseq_Interphase	Not-ATACseq_Mitosis	Not-Enhancer	Not-gd7_h3k27ac_1	Not-gd7_h3k27ac_2	Not-Insulator_BEAF	Not-Insulator_CP190	Not-Insulator_MDJ4	Yes-orer_gaf_1	Not-orer_wce_1	Not-tl10b_h3k27ac_1	Not-tl10b_h3k27ac_3	Not-TSS	Not-ZLD_cycle13	Not-ZLD_cycle14	5	CG7768	1298	29502	31502	31502	29502	24502	19502	19502	19502	24502
chr3R:13364101:13365451:	Not-ATACseq_Interphase	Not-ATACseq_Mitosis	Not-Enhancer	Not-gd7_h3k27ac_1	Not-gd7_h3k27ac_2	Yes-Insulator_BEAF	Not-Insulator_CP190	Not-Insulator_MDJ4	Yes-orer_gaf_1	Yes-orer_wce_1	Not-tl10b_h3k27ac_1	Not-tl10b_h3k27ac_3	Yes-TSS	Not-ZLD_cycle13	Not-ZLD_cycle14	9	Dic1	0	24550	34550	68550	34550	24550	19550	24550	24550	274102
chrX:10224551:10225201:	Yes-ATACseq_Interphase	Yes-ATACseq_Mitosis	Not-Enhancer	Not-gd7_h3k27ac_1	Not-gd7_h3k27ac_2	Not-Insulator_BEAF	Not-Insulator_CP190	Not-Insulator_MDJ4	Yes-orer_gaf_1	Not-orer_wce_1	Not-tl10b_h3k27ac_1	Not-tl10b_h3k27ac_3	Not-TSS	Not-ZLD_cycle13	Not-ZLD_cycle14	4	CG34408	4442	224800	38552	38552	12552	29552	19552	144552	134552	34552
chrX:15484601:15485101:	Yes-ATACseq_Interphase	Yes-ATACseq_Mitosis	Not-Enhancer	Yes-gd7_h3k27ac_1	Yes-gd7_h3k27ac_2	Yes-Insulator_BEAF	Not-Insulator_CP190	Not-Insulator_MDJ4	Yes-orer_gaf_1	Not-orer_wce_1	Not-tl10b_h3k27ac_1	Not-tl10b_h3k27ac_3	Not-TSS	Yes-ZLD_cycle13	Yes-ZLD_cycle14	6	Gmap	1821	184602	78900	8900	78900	24602	19602	104900	94900	89900
chr2L:8424651:8425351:	Not-ATACseq_Interphase	Not-ATACseq_Mitosis	Yes-enhancer	Yes-gd7_h3k27ac_1	Yes-gd7_h3k27ac_2	Yes-Insulator_BEAF	Yes-Insulator_CP190	Yes-Insulator_MDJ4	Yes-orer_gaf_1	Yes-orer_wce_1	Not-tl10b_h3k27ac_1	Not-tl10b_h3k27ac_3	Not-TSS	Not-ZLD_cycle13	Yes-ZLD_cycle14	5	grk	8247	1164652	96652	8652	8652	39652	19652	84650	24652	99650
chr2L:6939651:6940251:	Yes-ATACseq_Interphase	Yes-ATACseq_Mitosis	Not-Enhancer	Not-gd7_h3k27ac_1	Yes-gd7_h3k27ac_2	Yes-Insulator_BEAF	Not-Insulator_CP190	Not-Insulator_MDJ4	Yes-orer_gaf_1	Yes-orer_wce_1	Not-tl10b_h3k27ac_1	Not-tl10b_h3k27ac_3	Not-TSS	Yes-ZLD_cycle13	Yes-ZLD_cycle14	7	CG18304	2563	309750	323652	21652	21652	19652	19652	0	0	109750
chr2R:18514701:18515251:	Not-ATACseq_Interphase	Not-ATACseq_Mitosis	Not-Enhancer	Not-gd7_h3k27ac_1	Not-gd7_h3k27ac_2	Not-Insulator_BEAF	Yes-Insulator_CP190	Not-Insulator_MDJ4	Yes-orer_gaf_1	Not-orer_wce_1	Not-tl10b_h3k27ac_1	Not-tl10b_h3k27ac_3	Not-TSS	Not-ZLD_cycle13	Not-ZLD_cycle14	6	CG43066	128	364702	60702	60702	64702	69702	19750	154750	84702	214702
chr2R:13539551:13540201:	Yes-ATACseq_Interphase	Yes-ATACseq_Mitosis	Not-Enhancer	Not-gd7_h3k27ac_1	Not-gd7_h3k27ac_2	Not-Insulator_BEAF	Not-Insulator_CP190	Not-Insulator_MDJ4	Yes-orer_gaf_1	Not-orer_wce_1	Not-tl10b_h3k27ac_1	Not-tl10b_h3k27ac_3	Not-TSS	Yes-ZLD_cycle13	Yes-ZLD_cycle14	3	Vmat	5301	9800	13800	13800	15800	19800	19800	9800	9800	19800
chr3R:16279851:16282001:	Not-ATACseq_Interphase	Not-ATACseq_Mitosis	Not-Enhancer	Yes-gd7_h3k27ac_1	Yes-gd7_h3k27ac_2	Yes-Insulator_BEAF	Not-Insulator_CP190	Not-Insulator_MDJ4	Yes-orer_gaf_1	Yes-orer_wce_1	Yes-tl10b_h3k27ac_1	Not-tl10b_h3k27ac_3	Not-TSS	Yes-ZLD_cycle13	Yes-ZLD_cycle14	13	gish	7400	19852	62000	21852	21852	19852	19852	19852	19852	319852
chr2R:25214901:25215601:	Not-ATACseq_Interphase	Not-ATACseq_Mitosis	Yes-enhancer	Not-gd7_h3k27ac_1	Not-gd7_h3k27ac_2	Not-Insulator_BEAF	Not-Insulator_CP190	Yes-Insulator_MDJ4	Yes-orer_gaf_1	Not-orer_wce_1	Not-tl10b_h3k27ac_1	Not-tl10b_h3k27ac_3	Not-TSS	Not-ZLD_cycle13	Not-ZLD_cycle14	3	Kr	11010	2164902	1772902	202902	128902	129902	19902	194902	204902	2409902
chrX:20489601:20490051:	Not-ATACseq_Interphase	Not-ATACseq_Mitosis	Not-Enhancer	Not-gd7_h3k27ac_1	Not-gd7_h3k27ac_2	Yes-Insulator_BEAF	Not-Insulator_CP190	Not-Insulator_MDJ4	Yes-orer_gaf_1	Not-orer_wce_1	Not-tl10b_h3k27ac_1	Not-tl10b_h3k27ac_3	Not-TSS	Not-ZLD_cycle13	Not-ZLD_cycle14	3	CG15461	3422	59602	59602	59602	59602	19950	19950	49602	0	264950
chr3L:16659951:16661651:	Yes-ATACseq_Interphase	Yes-ATACseq_Mitosis	Yes-enhancer	Yes-gd7_h3k27ac_1	Yes-gd7_h3k27ac_2	Yes-Insulator_BEAF	Yes-Insulator_CP190	Yes-Insulator_MDJ4	Yes-orer_gaf_1	Yes-orer_wce_1	Yes-tl10b_h3k27ac_1	Yes-tl10b_h3k27ac_3	Yes-TSS	Not-ZLD_cycle13	Yes-ZLD_cycle14	12	Baldspot	0	89952	97952	11952	9952	14952	19952	79952	79952	89952
chr2R:14954251:14955001:	Not-ATACseq_Interphase	Not-ATACseq_Mitosis	Not-Enhancer	Not-gd7_h3k27ac_1	Not-gd7_h3k27ac_2	Not-Insulator_BEAF	Not-Insulator_CP190	Not-Insulator_MDJ4	Yes-orer_gaf_1	Not-orer_wce_1	Not-tl10b_h3k27ac_1	Not-tl10b_h3k27ac_3	Not-TSS	Yes-ZLD_cycle13	Yes-ZLD_cycle14	5	aPKC	7968	905000	351000	187000	29000	20000	20000	5000	5000	10000
chr2R:12903951:12904851:	Yes-ATACseq_Interphase	Yes-ATACseq_Mitosis	Not-Enhancer	Not-gd7_h3k27ac_1	Not-gd7_h3k27ac_2	Not-Insulator_BEAF	Not-Insulator_CP190	Not-Insulator_MDJ4	Yes-orer_gaf_1	Yes-orer_wce_1	Not-tl10b_h3k27ac_1	Not-tl10b_h3k27ac_3	Not-TSS	Yes-ZLD_cycle13	Yes-ZLD_cycle14	6	NAT1	11143	285150	133952	9150	9150	130150	20150	113952	13952	130150
chr3R:11980151:11980751:	Not-ATACseq_Interphase	Not-ATACseq_Mitosis	Not-Enhancer	Not-gd7_h3k27ac_1	Not-gd7_h3k27ac_2	Not-Insulator_BEAF	Not-Insulator_CP190	Not-Insulator_MDJ4	Yes-orer_gaf_1	Not-orer_wce_1	Not-tl10b_h3k27ac_1	Not-tl10b_h3k27ac_3	Yes-TSS	Not-ZLD_cycle13	Not-ZLD_cycle14	2	CG18547	0	220152	364152	143250	26152	20152	20152	152	152	640152
chr3L:19045201:19045851:	Yes-ATACseq_Interphase	Yes-ATACseq_Mitosis	Not-Enhancer	Yes-gd7_h3k27ac_1	Yes-gd7_h3k27ac_2	Not-Insulator_BEAF	Not-Insulator_CP190	Yes-Insulator_MDJ4	Yes-orer_gaf_1	Yes-orer_wce_1	Yes-tl10b_h3k27ac_1	Yes-tl10b_h3k27ac_3	Yes-TSS	Not-ZLD_cycle13	Not-ZLD_cycle14	2	nkd	0	435202	414150	3202	5202	24150	20202	14150	0	435202
chr2R:11475201:11476101:	Yes-ATACseq_Interphase	Yes-ATACseq_Mitosis	Not-Enhancer	Not-gd7_h3k27ac_1	Not-gd7_h3k27ac_2	Not-Insulator_BEAF	Not-Insulator_CP190	Not-Insulator_MDJ4	Yes-orer_gaf_1	Yes-orer_wce_1	Not-tl10b_h3k27ac_1	Not-tl10b_h3k27ac_3	Not-TSS	Yes-ZLD_cycle13	Yes-ZLD_cycle14	8	inv	737	153900	25202	23202	23202	25202	20202	75202	65202	665202
chr3R:30763901:30764751:	Yes-ATACseq_Interphase	Yes-ATACseq_Mitosis	Yes-enhancer	Not-gd7_h3k27ac_1	Not-gd7_h3k27ac_2	Not-Insulator_BEAF	Not-Insulator_CP190	Not-Insulator_MDJ4	Yes-orer_gaf_1	Not-orer_wce_1	Not-tl10b_h3k27ac_1	Not-tl10b_h3k27ac_3	Not-TSS	Yes-ZLD_cycle13	Yes-ZLD_cycle14	6	zfh1	1175	55250	85250	39250	3902	175250	20250	45250	35250	308902
chr3L:5633951:5634751:	Yes-ATACseq_Interphase	Yes-ATACseq_Mitosis	Yes-enhancer	Not-gd7_h3k27ac_1	Not-gd7_h3k27ac_2	Not-Insulator_BEAF	Yes-Insulator_CP190	Not-Insulator_MDJ4	Yes-orer_gaf_1	Yes-orer_wce_1	Not-tl10b_h3k27ac_1	Not-tl10b_h3k27ac_3	Not-TSS	Yes-ZLD_cycle13	Yes-ZLD_cycle14	3	Blimp-1	2969	53952	25250	25250	25250	165250	20250	53952	43952	938952
chr3L:15234151:15234751:	Yes-ATACseq_Interphase	Yes-ATACseq_Mitosis	Yes-enhancer	Not-gd7_h3k27ac_1	Not-gd7_h3k27ac_2	Not-Insulator_BEAF	Not-Insulator_CP190	Yes-Insulator_MDJ4	Yes-orer_gaf_1	Yes-orer_wce_1	Not-tl10b_h3k27ac_1	Not-tl10b_h3k27ac_3	Not-TSS	Yes-ZLD_cycle13	Yes-ZLD_cycle14	2	Tollo	868	264152	83250	29250	31250	265250	20250	264152	25250	259152
chr3L:18005251:18005751:	Not-ATACseq_Interphase	Not-ATACseq_Mitosis	Not-Enhancer	Yes-gd7_h3k27ac_1	Yes-gd7_h3k27ac_2	Not-Insulator_BEAF	Yes-Insulator_CP190	Not-Insulator_MDJ4	Yes-orer_gaf_1	Not-orer_wce_1	Not-tl10b_h3k27ac_1	Not-tl10b_h3k27ac_3	Not-TSS	Not-ZLD_cycle13	Not-ZLD_cycle14	2	CG32192	34566	124250	653252	15252	15252	119250	20252	124250	124250	114250
chr3L:4430251:4430851:	Not-ATACseq_Interphase	Not-ATACseq_Mitosis	Yes-enhancer	Not-gd7_h3k27ac_1	Not-gd7_h3k27ac_2	Not-Insulator_BEAF	Not-Insulator_CP190	Not-Insulator_MDJ4	Yes-orer_gaf_1	Not-orer_wce_1	Not-tl10b_h3k27ac_1	Not-tl10b_h3k27ac_3	Not-TSS	Not-ZLD_cycle13	Not-ZLD_cycle14	10	nAChRbeta1	903	640252	20252	22252	22252	160252	20252	30252	30252	160252
chr2L:3825301:3825901:	Yes-ATACseq_Interphase	Yes-ATACseq_Mitosis	Yes-enhancer	Not-gd7_h3k27ac_1	Yes-gd7_h3k27ac_2	Not-Insulator_BEAF	Not-Insulator_CP190	Yes-Insulator_MDJ4	Yes-orer_gaf_1	Yes-orer_wce_1	Not-tl10b_h3k27ac_1	Not-tl10b_h3k27ac_3	Yes-TSS	Yes-ZLD_cycle13	Yes-ZLD_cycle14	2	slp1	0	5302	213302	11302	13302	194100	20302	5302	0	205302
chr3R:17053351:17054551:	Not-ATACseq_Interphase	Not-ATACseq_Mitosis	Not-Enhancer	Yes-gd7_h3k27ac_1	Yes-gd7_h3k27ac_2	Not-Insulator_BEAF	Yes-Insulator_CP190	Yes-Insulator_MDJ4	Yes-orer_gaf_1	Not-orer_wce_1	Not-tl10b_h3k27ac_1	Yes-tl10b_h3k27ac_3	Yes-TSS	Not-ZLD_cycle13	Yes-ZLD_cycle14	6	Dad	0	25450	27450	27450	11352	20450	20450	15450	25450	25450
chr3R:7000451:7001451:	Yes-ATACseq_Interphase	Yes-ATACseq_Mitosis	Not-Enhancer	Not-gd7_h3k27ac_1	Not-gd7_h3k27ac_2	Not-Insulator_BEAF	Not-Insulator_CP190	Not-Insulator_MDJ4	Yes-orer_gaf_1	Yes-orer_wce_1	Not-tl10b_h3k27ac_1	Not-tl10b_h3k27ac_3	Not-TSS	Yes-ZLD_cycle13	Yes-ZLD_cycle14	7	Antp	1224	88550	34550	6452	34550	83550	20452	88550	88550	660452
chr2R:19455501:19457501:	Yes-ATACseq_Interphase	Yes-ATACseq_Mitosis	Not-Enhancer	Yes-gd7_h3k27ac_1	Yes-gd7_h3k27ac_2	Yes-Insulator_BEAF	Yes-Insulator_CP190	Yes-Insulator_MDJ4	Yes-orer_gaf_1	Not-orer_wce_1	Not-tl10b_h3k27ac_1	Not-tl10b_h3k27ac_3	Yes-TSS	Not-ZLD_cycle13	Yes-ZLD_cycle14	12	mei-W68	0	202500	200500	100500	5502	20502	20502	25502	15502	197500
chr2L:17735501:17736051:	Yes-ATACseq_Interphase	Yes-ATACseq_Mitosis	Not-Enhancer	Not-gd7_h3k27ac_1	Not-gd7_h3k27ac_2	Not-Insulator_BEAF	Yes-Insulator_CP190	Yes-Insulator_MDJ4	Yes-orer_gaf_1	Not-orer_wce_1	Not-tl10b_h3k27ac_1	Not-tl10b_h3k27ac_3	Not-TSS	Not-ZLD_cycle13	Not-ZLD_cycle14	4	CG43231	30821	403950	417950	417950	51950	408950	20502	0	13950	408950
chr3R:10863851:10864451:	Yes-ATACseq_Interphase	Yes-ATACseq_Mitosis	Not-Enhancer	Not-gd7_h3k27ac_1	Not-gd7_h3k27ac_2	Not-Insulator_BEAF	Not-Insulator_CP190	Not-Insulator_MDJ4	Yes-orer_gaf_1	Not-orer_wce_1	Not-tl10b_h3k27ac_1	Not-tl10b_h3k27ac_3	Not-TSS	Not-ZLD_cycle13	Not-ZLD_cycle14	4	CG6574	864	5550	5852	5852	7852	550	20550	5550	15550	5550
chr2R:16834051:16834451:	Not-ATACseq_Interphase	Not-ATACseq_Mitosis	Not-Enhancer	Yes-gd7_h3k27ac_1	Not-gd7_h3k27ac_2	Yes-Insulator_BEAF	Not-Insulator_CP190	Not-Insulator_MDJ4	Not-orer_gaf_1	Not-orer_wce_1	Not-tl10b_h3k27ac_1	Not-tl10b_h3k27ac_3	Not-TSS	Not-ZLD_cycle13	Not-ZLD_cycle14	1	CG34460	7180	575550	13550	13550	15550	15550	20550	5550	5550	10550
chrX:10865551:10866001:	Yes-ATACseq_Interphase	Yes-ATACseq_Mitosis	Not-Enhancer	Not-gd7_h3k27ac_1	Not-gd7_h3k27ac_2	Not-Insulator_BEAF	Not-Insulator_CP190	Not-Insulator_MDJ4	Yes-orer_gaf_1	Not-orer_wce_1	Not-tl10b_h3k27ac_1	Not-tl10b_h3k27ac_3	Not-TSS	Not-ZLD_cycle13	Not-ZLD_cycle14	4	CG2157	3283	55552	288000	62000	11552	279000	20552	45552	45552	390552
chr3R:15290651:15292251:	Yes-ATACseq_Interphase	Yes-ATACseq_Mitosis	Yes-enhancer	Yes-gd7_h3k27ac_1	Yes-gd7_h3k27ac_2	Yes-Insulator_BEAF	Yes-Insulator_CP190	Not-Insulator_MDJ4	Yes-orer_gaf_1	Yes-orer_wce_1	Yes-tl10b_h3k27ac_1	Yes-tl10b_h3k27ac_3	Yes-TSS	Yes-ZLD_cycle13	Yes-ZLD_cycle14	9	CG45218	0	957750	230652	230652	37750	15652	20652	50652	40652	662750
chr3R:8094001:8094301:	Not-ATACseq_Interphase	Not-ATACseq_Mitosis	Not-Enhancer	Not-gd7_h3k27ac_1	Not-gd7_h3k27ac_2	Not-Insulator_BEAF	Not-Insulator_CP190	Not-Insulator_MDJ4	Yes-orer_gaf_1	Not-orer_wce_1	Not-tl10b_h3k27ac_1	Not-tl10b_h3k27ac_3	Yes-TSS	Not-ZLD_cycle13	Not-ZLD_cycle14	4	CG7900	0	205700	179700	27700	29700	25700	20700	15700	15700	715700
chrX:5593801:5594251:	Not-ATACseq_Interphase	Not-ATACseq_Mitosis	Not-Enhancer	Not-gd7_h3k27ac_1	Not-gd7_h3k27ac_2	Not-Insulator_BEAF	Not-Insulator_CP190	Not-Insulator_MDJ4	Yes-orer_gaf_1	Yes-orer_wce_1	Not-tl10b_h3k27ac_1	Not-tl10b_h3k27ac_3	Yes-TSS	Yes-ZLD_cycle13	Yes-ZLD_cycle14	2	Vsx1	4	55750	17750	15750	17750	15750	20750	65750	65750	20750
chr3L:20493501:20494201:	Yes-ATACseq_Interphase	Yes-ATACseq_Mitosis	Not-Enhancer	Yes-gd7_h3k27ac_1	Yes-gd7_h3k27ac_2	Not-Insulator_BEAF	Yes-Insulator_CP190	Not-Insulator_MDJ4	Yes-orer_gaf_1	Not-orer_wce_1	Yes-tl10b_h3k27ac_1	Yes-tl10b_h3k27ac_3	Not-TSS	Yes-ZLD_cycle13	Yes-ZLD_cycle14	5	ZnT77C	720	15800	21800	21800	23800	20800	20800	15800	15800	20800
chrX:19297851:19299201:	Yes-ATACseq_Interphase	Yes-ATACseq_Mitosis	Not-Enhancer	Yes-gd7_h3k27ac_1	Yes-gd7_h3k27ac_2	Yes-Insulator_BEAF	Not-Insulator_CP190	Not-Insulator_MDJ4	Yes-orer_gaf_1	Yes-orer_wce_1	Not-tl10b_h3k27ac_1	Not-tl10b_h3k27ac_3	Yes-TSS	Yes-ZLD_cycle13	Yes-ZLD_cycle14	8	CG8034	0	27852	26800	26800	26800	272852	20800	47852	87852	272852
chr3R:4452101:4454101:	Yes-ATACseq_Interphase	Yes-ATACseq_Mitosis	Yes-enhancer	Yes-gd7_h3k27ac_1	Yes-gd7_h3k27ac_2	Yes-Insulator_BEAF	Yes-Insulator_CP190	Not-Insulator_MDJ4	Yes-orer_gaf_1	Yes-orer_wce_1	Yes-tl10b_h3k27ac_1	Yes-tl10b_h3k27ac_3	Not-TSS	Yes-ZLD_cycle13	Yes-ZLD_cycle14	10	CG31522	8782	272102	20102	18102	20102	15900	20900	175900	2102	277102
chr2L:7188351:7189051:	Not-ATACseq_Interphase	Not-ATACseq_Mitosis	Not-Enhancer	Not-gd7_h3k27ac_1	Not-gd7_h3k27ac_2	Not-Insulator_BEAF	Yes-Insulator_CP190	Not-Insulator_MDJ4	Yes-orer_gaf_1	Yes-orer_wce_1	Not-tl10b_h3k27ac_1	Not-tl10b_h3k27ac_3	Not-TSS	Not-ZLD_cycle13	Not-ZLD_cycle14	5	CG4496	959	60950	304950	120950	28950	20950	20950	50950	30950	133352
chr3R:21632301:21634001:	Yes-ATACseq_Interphase	Yes-ATACseq_Mitosis	Yes-enhancer	Yes-gd7_h3k27ac_1	Yes-gd7_h3k27ac_2	Yes-Insulator_BEAF	Not-Insulator_CP190	Yes-Insulator_MDJ4	Yes-orer_gaf_1	Yes-orer_wce_1	Yes-tl10b_h3k27ac_1	Yes-tl10b_h3k27ac_3	Not-TSS	Not-ZLD_cycle13	Not-ZLD_cycle14	11	InR	12981	242302	256000	32000	10302	21000	21000	6000	0	26000
chr2R:16031001:16032151:	Not-ATACseq_Interphase	Not-ATACseq_Mitosis	Not-Enhancer	Not-gd7_h3k27ac_1	Not-gd7_h3k27ac_2	Not-Insulator_BEAF	Not-Insulator_CP190	Not-Insulator_MDJ4	Yes-orer_gaf_1	Not-orer_wce_1	Not-tl10b_h3k27ac_1	Not-tl10b_h3k27ac_3	Yes-TSS	Not-ZLD_cycle13	Not-ZLD_cycle14	12	SP2353	0	161002	335002	23002	21002	21002	21002	147850	137850	346002
chr2R:11173351:11173951:	Not-ATACseq_Interphase	Not-ATACseq_Mitosis	Yes-enhancer	Not-gd7_h3k27ac_1	Not-gd7_h3k27ac_2	Not-Insulator_BEAF	Yes-Insulator_CP190	Yes-Insulator_MDJ4	Yes-orer_gaf_1	Not-orer_wce_1	Not-tl10b_h3k27ac_1	Not-tl10b_h3k27ac_3	Not-TSS	Not-ZLD_cycle13	Not-ZLD_cycle14	5	CG13229	1146	36050	274050	224050	132050	16050	21050	26050	36050	363352
chr2L:12678051:12678901:	Yes-ATACseq_Interphase	Yes-ATACseq_Mitosis	Yes-enhancer	Yes-gd7_h3k27ac_1	Not-gd7_h3k27ac_2	Not-Insulator_BEAF	Yes-Insulator_CP190	Yes-Insulator_MDJ4	Yes-orer_gaf_1	Yes-orer_wce_1	Yes-tl10b_h3k27ac_1	Not-tl10b_h3k27ac_3	Not-TSS	Yes-ZLD_cycle13	Yes-ZLD_cycle14	7	CG15485	8338	531100	1415100	216052	37100	11100	21100	1100	21100	551100
chr3L:7156101:7157351:	Yes-ATACseq_Interphase	Yes-ATACseq_Mitosis	Yes-enhancer	Yes-gd7_h3k27ac_1	Yes-gd7_h3k27ac_2	Yes-Insulator_BEAF	Yes-Insulator_CP190	Yes-Insulator_MDJ4	Yes-orer_gaf_1	Yes-orer_wce_1	Yes-tl10b_h3k27ac_1	Yes-tl10b_h3k27ac_3	Yes-TSS	Yes-ZLD_cycle13	Yes-ZLD_cycle14	7	corn	0	186102	26650	26650	0	77650	21102	182650	16102	181102
chr2R:11626151:11627101:	Yes-ATACseq_Interphase	Yes-ATACseq_Mitosis	Not-Enhancer	Yes-gd7_h3k27ac_1	Yes-gd7_h3k27ac_2	Not-Insulator_BEAF	Not-Insulator_CP190	Not-Insulator_MDJ4	Yes-orer_gaf_1	Not-orer_wce_1	Not-tl10b_h3k27ac_1	Yes-tl10b_h3k27ac_3	Not-TSS	Yes-ZLD_cycle13	Yes-ZLD_cycle14	8	Egm	7129	2900	176152	162900	18900	7900	21152	0	0	572900
chr2L:19548051:19548751:	Not-ATACseq_Interphase	Not-ATACseq_Mitosis	Not-Enhancer	Yes-gd7_h3k27ac_1	Not-gd7_h3k27ac_2	Yes-Insulator_BEAF	Not-Insulator_CP190	Not-Insulator_MDJ4	Yes-orer_gaf_1	Not-orer_wce_1	Not-tl10b_h3k27ac_1	Not-tl10b_h3k27ac_3	Yes-TSS	Not-ZLD_cycle13	Not-ZLD_cycle14	3	Tep4	0	521250	234052	25250	12052	21250	21250	11250	11250	21250
chr2R:6168151:6168751:	Yes-ATACseq_Interphase	Yes-ATACseq_Mitosis	Not-Enhancer	Yes-gd7_h3k27ac_1	Not-gd7_h3k27ac_2	Not-Insulator_BEAF	Yes-Insulator_CP190	Not-Insulator_MDJ4	Yes-orer_gaf_1	Not-orer_wce_1	Not-tl10b_h3k27ac_1	Not-tl10b_h3k27ac_3	Not-TSS	Not-ZLD_cycle13	Yes-ZLD_cycle14	3	EcR	336	198152	641250	23250	19250	16250	21250	1250	11250	213152
chrX:4507851:4508701:	Yes-ATACseq_Interphase	Yes-ATACseq_Mitosis	Yes-enhancer	Not-gd7_h3k27ac_1	Not-gd7_h3k27ac_2	Not-Insulator_BEAF	Yes-Insulator_CP190	Yes-Insulator_MDJ4	Yes-orer_gaf_1	Not-orer_wce_1	Not-tl10b_h3k27ac_1	Not-tl10b_h3k27ac_3	Not-TSS	Not-ZLD_cycle13	Yes-ZLD_cycle14	6	CG3556	21530	171300	401852	41300	41300	21300	21300	21300	21300	402852
chr2R:18171301:18171951:	Not-ATACseq_Interphase	Not-ATACseq_Mitosis	Not-Enhancer	Yes-gd7_h3k27ac_1	Yes-gd7_h3k27ac_2	Yes-Insulator_BEAF	Yes-Insulator_CP190	Yes-Insulator_MDJ4	Yes-orer_gaf_1	Not-orer_wce_1	Not-tl10b_h3k27ac_1	Yes-tl10b_h3k27ac_3	Not-TSS	Yes-ZLD_cycle13	Yes-ZLD_cycle14	6	Dgp-1	656	21302	280050	39302	39302	21302	21302	31302	31302	123050
chr2R:10227801:10228651:	Not-ATACseq_Interphase	Not-ATACseq_Mitosis	Yes-enhancer	Not-gd7_h3k27ac_1	Not-gd7_h3k27ac_2	Not-Insulator_BEAF	Not-Insulator_CP190	Not-Insulator_MDJ4	Yes-orer_gaf_1	Not-orer_wce_1	Not-tl10b_h3k27ac_1	Not-tl10b_h3k27ac_3	Yes-TSS	Not-ZLD_cycle13	Not-ZLD_cycle14	6	CG46321	0	581350	113350	115350	21350	137802	21350	137802	137802	181350
chrX:6642951:6643601:	Not-ATACseq_Interphase	Not-ATACseq_Mitosis	Not-Enhancer	Not-gd7_h3k27ac_1	Not-gd7_h3k27ac_2	Not-Insulator_BEAF	Not-Insulator_CP190	Not-Insulator_MDJ4	Yes-orer_gaf_1	Not-orer_wce_1	Not-tl10b_h3k27ac_1	Not-tl10b_h3k27ac_3	Not-TSS	Not-ZLD_cycle13	Not-ZLD_cycle14	4	CG14443	8993	176400	98400	48952	12400	26400	21400	82952	186400	117952
chr3R:19656401:19656951:	Not-ATACseq_Interphase	Not-ATACseq_Mitosis	Yes-enhancer	Not-gd7_h3k27ac_1	Not-gd7_h3k27ac_2	Not-Insulator_BEAF	Not-Insulator_CP190	Not-Insulator_MDJ4	Yes-orer_gaf_1	Not-orer_wce_1	Not-tl10b_h3k27ac_1	Not-tl10b_h3k27ac_3	Not-TSS	Not-ZLD_cycle13	Not-ZLD_cycle14	6	CG6184	915	643050	676402	281050	16402	336402	21402	633050	243050	883050
chr2R:9711401:9712951:	Yes-ATACseq_Interphase	Yes-ATACseq_Mitosis	Not-Enhancer	Yes-gd7_h3k27ac_1	Yes-gd7_h3k27ac_2	Yes-Insulator_BEAF	Yes-Insulator_CP190	Not-Insulator_MDJ4	Yes-orer_gaf_1	Not-orer_wce_1	Yes-tl10b_h3k27ac_1	Not-tl10b_h3k27ac_3	Yes-TSS	Not-ZLD_cycle13	Yes-ZLD_cycle14	8	dap	0	1091402	277050	15402	17402	107050	21402	117050	127050	26402
chr3R:18931501:18932201:	Yes-ATACseq_Interphase	Yes-ATACseq_Mitosis	Not-Enhancer	Not-gd7_h3k27ac_1	Not-gd7_h3k27ac_2	Not-Insulator_BEAF	Not-Insulator_CP190	Not-Insulator_MDJ4	Yes-orer_gaf_1	Not-orer_wce_1	Not-tl10b_h3k27ac_1	Not-tl10b_h3k27ac_3	Not-TSS	Not-ZLD_cycle13	Not-ZLD_cycle14	7	CG42613	2306	1367800	45800	47800	3502	47800	21502	47800	47800	846502
chr3L:16046551:16047751:	Yes-ATACseq_Interphase	Yes-ATACseq_Mitosis	Yes-enhancer	Yes-gd7_h3k27ac_1	Yes-gd7_h3k27ac_2	Not-Insulator_BEAF	Not-Insulator_CP190	Not-Insulator_MDJ4	Yes-orer_gaf_1	Yes-orer_wce_1	Yes-tl10b_h3k27ac_1	Yes-tl10b_h3k27ac_3	Not-TSS	Yes-ZLD_cycle13	Yes-ZLD_cycle14	6	Diap1	3283	62250	250	250	250	21552	21552	26552	26552	26552
chr2R:22382601:22383401:	Not-ATACseq_Interphase	Not-ATACseq_Mitosis	Not-Enhancer	Yes-gd7_h3k27ac_1	Not-gd7_h3k27ac_2	Not-Insulator_BEAF	Not-Insulator_CP190	Not-Insulator_MDJ4	Yes-orer_gaf_1	Not-orer_wce_1	Not-tl10b_h3k27ac_1	Not-tl10b_h3k27ac_3	Yes-TSS	Not-ZLD_cycle13	Not-ZLD_cycle14	10	CG13506	0	656600	312600	28600	28600	21600	21600	2602	2602	416600
chrX:19886601:19887701:	Yes-ATACseq_Interphase	Yes-ATACseq_Mitosis	Yes-enhancer	Not-gd7_h3k27ac_1	Not-gd7_h3k27ac_2	Not-Insulator_BEAF	Not-Insulator_CP190	Not-Insulator_MDJ4	Yes-orer_gaf_1	Yes-orer_wce_1	Not-tl10b_h3k27ac_1	Not-tl10b_h3k27ac_3	Not-TSS	Yes-ZLD_cycle13	Yes-ZLD_cycle14	7	amn	2359	386602	102300	32602	34602	21602	21602	116602	126602	21602
chrX:13111701:13112551:	Yes-ATACseq_Interphase	Yes-ATACseq_Mitosis	Not-Enhancer	Yes-gd7_h3k27ac_1	Yes-gd7_h3k27ac_2	Yes-Insulator_BEAF	Yes-Insulator_CP190	Yes-Insulator_MDJ4	Yes-orer_gaf_1	Yes-orer_wce_1	Yes-tl10b_h3k27ac_1	Not-tl10b_h3k27ac_3	Yes-TSS	Yes-ZLD_cycle13	Yes-ZLD_cycle14	5	CG43313	0	487450	1123702	21450	19450	0	21702	0	1702	531702
chr3R:18196701:18199501:	Yes-ATACseq_Interphase	Yes-ATACseq_Mitosis	Not-Enhancer	Yes-gd7_h3k27ac_1	Yes-gd7_h3k27ac_2	Yes-Insulator_BEAF	Yes-Insulator_CP190	Yes-Insulator_MDJ4	Yes-orer_gaf_1	Yes-orer_wce_1	Yes-tl10b_h3k27ac_1	Yes-tl10b_h3k27ac_3	Yes-TSS	Yes-ZLD_cycle13	Yes-ZLD_cycle14	18	Ssdp	94	1106702	114702	32702	32702	85500	21702	126702	60500	111702
chr2R:10781651:10783251:	Yes-ATACseq_Interphase	Yes-ATACseq_Mitosis	Not-Enhancer	Yes-gd7_h3k27ac_1	Not-gd7_h3k27ac_2	Yes-Insulator_BEAF	Yes-Insulator_CP190	Not-Insulator_MDJ4	Yes-orer_gaf_1	Yes-orer_wce_1	Not-tl10b_h3k27ac_1	Not-tl10b_h3k27ac_3	Not-TSS	Not-ZLD_cycle13	Not-ZLD_cycle14	9	mthl13	8208	26750	249652	22750	22750	21750	21750	36750	46750	21750
chr3L:9126901:9128251:	Yes-ATACseq_Interphase	Not-ATACseq_Mitosis	Not-Enhancer	Not-gd7_h3k27ac_1	Not-gd7_h3k27ac_2	Not-Insulator_BEAF	Not-Insulator_CP190	Not-Insulator_MDJ4	Yes-orer_gaf_1	Not-orer_wce_1	Not-tl10b_h3k27ac_1	Not-tl10b_h3k27ac_3	Not-TSS	Not-ZLD_cycle13	Not-ZLD_cycle14	16	bol	6154	96902	169750	80902	80902	81902	21750	106902	116902	81902
chrX:2317351:2318101:	Yes-ATACseq_Interphase	Yes-ATACseq_Mitosis	Not-Enhancer	Yes-gd7_h3k27ac_1	Yes-gd7_h3k27ac_2	Not-Insulator_BEAF	Not-Insulator_CP190	Not-Insulator_MDJ4	Yes-orer_gaf_1	Not-orer_wce_1	Yes-tl10b_h3k27ac_1	Not-tl10b_h3k27ac_3	Not-TSS	Yes-ZLD_cycle13	Yes-ZLD_cycle14	7	CG14050	8116	111900	245900	21900	21900	21900	21900	101900	37352	1536900
chrX:7937551:7938101:	Yes-ATACseq_Interphase	Yes-ATACseq_Mitosis	Not-Enhancer	Yes-gd7_h3k27ac_1	Yes-gd7_h3k27ac_2	Yes-Insulator_BEAF	Yes-Insulator_CP190	Yes-Insulator_MDJ4	Yes-orer_gaf_1	Yes-orer_wce_1	Not-tl10b_h3k27ac_1	Not-tl10b_h3k27ac_3	Not-TSS	Yes-ZLD_cycle13	Yes-ZLD_cycle14	3	Ubr3	1656	27552	85552	25900	27900	21900	21900	27552	27552	326900
chr2L:5296901:5297401:	Not-ATACseq_Interphase	Not-ATACseq_Mitosis	Yes-enhancer	Not-gd7_h3k27ac_1	Not-gd7_h3k27ac_2	Not-Insulator_BEAF	Not-Insulator_CP190	Not-Insulator_MDJ4	Yes-orer_gaf_1	Not-orer_wce_1	Not-tl10b_h3k27ac_1	Not-tl10b_h3k27ac_3	Not-TSS	Not-ZLD_cycle13	Not-ZLD_cycle14	4	vri	7958	6902	20902	20902	22902	21902	21902	16902	16902	16902
chrX:7702301:7703001:	Yes-ATACseq_Interphase	Yes-ATACseq_Mitosis	Not-Enhancer	Not-gd7_h3k27ac_1	Not-gd7_h3k27ac_2	Not-Insulator_BEAF	Not-Insulator_CP190	Not-Insulator_MDJ4	Yes-orer_gaf_1	Not-orer_wce_1	Not-tl10b_h3k27ac_1	Not-tl10b_h3k27ac_3	Not-TSS	Not-ZLD_cycle13	Not-ZLD_cycle14	7	CHES-1-like	6384	197000	147000	147000	33000	12000	22000	0	0	392302
chr2R:6631201:6632951:	Yes-ATACseq_Interphase	Yes-ATACseq_Mitosis	Yes-enhancer	Yes-gd7_h3k27ac_1	Yes-gd7_h3k27ac_2	Yes-Insulator_BEAF	Yes-Insulator_CP190	Not-Insulator_MDJ4	Yes-orer_gaf_1	Yes-orer_wce_1	Yes-tl10b_h3k27ac_1	Yes-tl10b_h3k27ac_3	Not-TSS	Yes-ZLD_cycle13	Yes-ZLD_cycle14	7	Vha16-1	139	17050	177050	7202	19202	22050	22050	7050	17050	676202
chr2R:24727151:24727951:	Yes-ATACseq_Interphase	Yes-ATACseq_Mitosis	Not-Enhancer	Not-gd7_h3k27ac_1	Not-gd7_h3k27ac_2	Not-Insulator_BEAF	Not-Insulator_CP190	Not-Insulator_MDJ4	Yes-orer_gaf_1	Not-orer_wce_1	Not-tl10b_h3k27ac_1	Not-tl10b_h3k27ac_3	Not-TSS	Yes-ZLD_cycle13	Yes-ZLD_cycle14	5	Mid1	8706	1677152	1285152	59152	57152	147050	22050	187152	32050	1922152
chr2R:21502051:21503351:	Not-ATACseq_Interphase	Not-ATACseq_Mitosis	Not-Enhancer	Yes-gd7_h3k27ac_1	Yes-gd7_h3k27ac_2	Yes-Insulator_BEAF	Yes-Insulator_CP190	Not-Insulator_MDJ4	Yes-orer_gaf_1	Not-orer_wce_1	Not-tl10b_h3k27ac_1	Yes-tl10b_h3k27ac_3	Yes-TSS	Not-ZLD_cycle13	Not-ZLD_cycle14	13	MESK2	0	26650	42650	26052	26052	31650	22052	26650	6650	31650
chr3L:9377151:9377951:	Not-ATACseq_Interphase	Not-ATACseq_Mitosis	Not-Enhancer	Yes-gd7_h3k27ac_1	Yes-gd7_h3k27ac_2	Not-Insulator_BEAF	Not-Insulator_CP190	Not-Insulator_MDJ4	Yes-orer_gaf_1	Not-orer_wce_1	Yes-tl10b_h3k27ac_1	Yes-tl10b_h3k27ac_3	Yes-TSS	Not-ZLD_cycle13	Not-ZLD_cycle14	5	Hsp26	0	82050	77152	15152	17152	22152	22152	82050	7152	332152
chr3L:15532301:15532701:	Not-ATACseq_Interphase	Not-ATACseq_Mitosis	Not-Enhancer	Not-gd7_h3k27ac_1	Not-gd7_h3k27ac_2	Not-Insulator_BEAF	Not-Insulator_CP190	Not-Insulator_MDJ4	Yes-orer_gaf_1	Not-orer_wce_1	Not-tl10b_h3k27ac_1	Not-tl10b_h3k27ac_3	Not-TSS	Not-ZLD_cycle13	Not-ZLD_cycle14	2	CG43248	829	562302	212302	24302	24302	27302	22302	12302	2302	27302
chr3L:4227151:4227601:	Not-ATACseq_Interphase	Not-ATACseq_Mitosis	Not-Enhancer	Not-gd7_h3k27ac_1	Not-gd7_h3k27ac_2	Not-Insulator_BEAF	Yes-Insulator_CP190	Yes-Insulator_MDJ4	Yes-orer_gaf_1	Yes-orer_wce_1	Not-tl10b_h3k27ac_1	Not-tl10b_h3k27ac_3	Not-TSS	Not-ZLD_cycle13	Yes-ZLD_cycle14	3	ImpL2	8546	437152	89152	57152	20400	37400	22400	97152	22400	37400
chr3L:14977401:14978051:	Not-ATACseq_Interphase	Not-ATACseq_Mitosis	Not-Enhancer	Yes-gd7_h3k27ac_1	Yes-gd7_h3k27ac_2	Not-Insulator_BEAF	Not-Insulator_CP190	Not-Insulator_MDJ4	Yes-orer_gaf_1	Yes-orer_wce_1	Yes-tl10b_h3k27ac_1	Yes-tl10b_h3k27ac_3	Not-TSS	Yes-ZLD_cycle13	Yes-ZLD_cycle14	3	CG3349	1569	7402	1402	1402	1402	17402	22402	7402	7402	2402
chrX:6331851:6332551:	Not-ATACseq_Interphase	Not-ATACseq_Mitosis	Not-Enhancer	Not-gd7_h3k27ac_1	Yes-gd7_h3k27ac_2	Not-Insulator_BEAF	Not-Insulator_CP190	Not-Insulator_MDJ4	Yes-orer_gaf_1	Not-orer_wce_1	Not-tl10b_h3k27ac_1	Not-tl10b_h3k27ac_3	Not-TSS	Yes-ZLD_cycle13	Yes-ZLD_cycle14	6	CG42240	1010	487450	39852	15450	15450	22450	22450	61852	71852	22450
chr2R:19629951:19632551:	Yes-ATACseq_Interphase	Yes-ATACseq_Mitosis	Yes-enhancer	Yes-gd7_h3k27ac_1	Yes-gd7_h3k27ac_2	Not-Insulator_BEAF	Yes-Insulator_CP190	Yes-Insulator_MDJ4	Yes-orer_gaf_1	Not-orer_wce_1	Yes-tl10b_h3k27ac_1	Yes-tl10b_h3k27ac_3	Yes-TSS	Yes-ZLD_cycle13	Yes-ZLD_cycle14	14	sm	0	27450	25450	25450	27450	22450	22450	27450	37450	22450
chr3L:17577451:17578251:	Not-ATACseq_Interphase	Not-ATACseq_Mitosis	Yes-enhancer	Not-gd7_h3k27ac_1	Not-gd7_h3k27ac_2	Not-Insulator_BEAF	Not-Insulator_CP190	Not-Insulator_MDJ4	Yes-orer_gaf_1	Not-orer_wce_1	Not-tl10b_h3k27ac_1	Not-tl10b_h3k27ac_3	Not-TSS	Not-ZLD_cycle13	Not-ZLD_cycle14	12	CycT	19664	547452	225452	19452	21452	17452	22452	51750	61750	12452
chr2L:15467051:15467501:	Not-ATACseq_Interphase	Not-ATACseq_Mitosis	Yes-enhancer	Not-gd7_h3k27ac_1	Not-gd7_h3k27ac_2	Not-Insulator_BEAF	Not-Insulator_CP190	Not-Insulator_MDJ4	Yes-orer_gaf_1	Not-orer_wce_1	Not-tl10b_h3k27ac_1	Not-tl10b_h3k27ac_3	Not-TSS	Not-ZLD_cycle13	Not-ZLD_cycle14	3	sna	10759	22500	4500	2500	2500	17500	22500	12500	22500	17500
chrX:8657051:8657501:	Not-ATACseq_Interphase	Not-ATACseq_Mitosis	Yes-enhancer	Not-gd7_h3k27ac_1	Not-gd7_h3k27ac_2	Not-Insulator_BEAF	Not-Insulator_CP190	Not-Insulator_MDJ4	Yes-orer_gaf_1	Not-orer_wce_1	Not-tl10b_h3k27ac_1	Not-tl10b_h3k27ac_3	Not-TSS	Not-ZLD_cycle13	Not-ZLD_cycle14	8	oc	6371	37052	198500	99052	51052	17500	22500	57052	2500	387052
chr3R:24767501:24769501:	Not-ATACseq_Interphase	Not-ATACseq_Mitosis	Not-Enhancer	Not-gd7_h3k27ac_1	Not-gd7_h3k27ac_2	Not-Insulator_BEAF	Not-Insulator_CP190	Not-Insulator_MDJ4	Yes-orer_gaf_1	Not-orer_wce_1	Not-tl10b_h3k27ac_1	Not-tl10b_h3k27ac_3	Yes-TSS	Not-ZLD_cycle13	Not-ZLD_cycle14	15	CG13631	0	460500	13502	13502	15502	275500	22502	197502	60500	872502
chr3L:21024651:21027451:	Yes-ATACseq_Interphase	Yes-ATACseq_Mitosis	Not-Enhancer	Yes-gd7_h3k27ac_1	Yes-gd7_h3k27ac_2	Yes-Insulator_BEAF	Yes-Insulator_CP190	Not-Insulator_MDJ4	Yes-orer_gaf_1	Yes-orer_wce_1	Yes-tl10b_h3k27ac_1	Yes-tl10b_h3k27ac_3	Yes-TSS	Yes-ZLD_cycle13	Yes-ZLD_cycle14	19	skd	0	224652	40550	38550	40550	22550	22550	12550	2550	27550
chr3L:6716901:6717451:	Not-ATACseq_Interphase	Not-ATACseq_Mitosis	Yes-enhancer	Not-gd7_h3k27ac_1	Not-gd7_h3k27ac_2	Not-Insulator_BEAF	Not-Insulator_CP190	Not-Insulator_MDJ4	Yes-orer_gaf_1	Not-orer_wce_1	Not-tl10b_h3k27ac_1	Not-tl10b_h3k27ac_3	Not-TSS	Not-ZLD_cycle13	Not-ZLD_cycle14	6	ple	2074	22550	36550	38550	42550	22550	22550	22550	12550	17550
chr3L:1592601:1593551:	Yes-ATACseq_Interphase	Yes-ATACseq_Mitosis	Not-Enhancer	Not-gd7_h3k27ac_1	Not-gd7_h3k27ac_2	Not-Insulator_BEAF	Yes-Insulator_CP190	Not-Insulator_MDJ4	Yes-orer_gaf_1	Not-orer_wce_1	Not-tl10b_h3k27ac_1	Not-tl10b_h3k27ac_3	Not-TSS	Not-ZLD_cycle13	Not-ZLD_cycle14	8	CG12104	9123	272602	18602	20602	20602	22602	22602	22602	32602	22602
chrX:2292651:2294151:	Yes-ATACseq_Interphase	Yes-ATACseq_Mitosis	Not-Enhancer	Yes-gd7_h3k27ac_1	Yes-gd7_h3k27ac_2	Not-Insulator_BEAF	Not-Insulator_CP190	Not-Insulator_MDJ4	Yes-orer_gaf_1	Yes-orer_wce_1	Not-tl10b_h3k27ac_1	Not-tl10b_h3k27ac_3	Yes-TSS	Yes-ZLD_cycle13	Yes-ZLD_cycle14	7	CG2865	0	135850	269850	6652	20652	17652	22652	125850	12652	1527652
chr3R:17680301:17682251:	Yes-ATACseq_Interphase	Yes-ATACseq_Mitosis	Yes-enhancer	Yes-gd7_h3k27ac_1	Yes-gd7_h3k27ac_2	Yes-Insulator_BEAF	Yes-Insulator_CP190	Yes-Insulator_MDJ4	Yes-orer_gaf_1	Yes-orer_wce_1	Yes-tl10b_h3k27ac_1	Yes-tl10b_h3k27ac_3	Not-TSS	Yes-ZLD_cycle13	Yes-ZLD_cycle14	7	alt	264	590302	72302	0	0	127750	22750	20302	10302	397750
chrX:10816751:10817251:	Not-ATACseq_Interphase	Yes-ATACseq_Mitosis	Not-Enhancer	Not-gd7_h3k27ac_1	Not-gd7_h3k27ac_2	Not-Insulator_BEAF	Not-Insulator_CP190	Not-Insulator_MDJ4	Yes-orer_gaf_1	Not-orer_wce_1	Not-tl10b_h3k27ac_1	Not-tl10b_h3k27ac_3	Not-TSS	Not-ZLD_cycle13	Not-ZLD_cycle14	4	Imp	7026	6752	324752	110750	34750	327750	22750	0	0	341752
chr2L:4346651:4347151:	Not-ATACseq_Interphase	Not-ATACseq_Mitosis	Not-Enhancer	Not-gd7_h3k27ac_1	Not-gd7_h3k27ac_2	Not-Insulator_BEAF	Yes-Insulator_CP190	Not-Insulator_MDJ4	Yes-orer_gaf_1	Not-orer_wce_1	Not-tl10b_h3k27ac_1	Not-tl10b_h3k27ac_3	Not-TSS	Not-ZLD_cycle13	Yes-ZLD_cycle14	5	CG15429	5824	322850	338850	0	652	22850	22850	72850	32850	107850
chr3R:6791351:6792101:	Yes-ATACseq_Interphase	Yes-ATACseq_Mitosis	Yes-enhancer	Not-gd7_h3k27ac_1	Not-gd7_h3k27ac_2	Not-Insulator_BEAF	Not-Insulator_CP190	Not-Insulator_MDJ4	Yes-orer_gaf_1	Yes-orer_wce_1	Not-tl10b_h3k27ac_1	Not-tl10b_h3k27ac_3	Yes-TSS	Yes-ZLD_cycle13	Yes-ZLD_cycle14	5	Dfd	0	81352	23900	21900	19900	22900	22900	51352	21352	451352
chr3R:26020751:26022001:	Not-ATACseq_Interphase	Not-ATACseq_Mitosis	Not-Enhancer	Not-gd7_h3k27ac_1	Not-gd7_h3k27ac_2	Not-Insulator_BEAF	Not-Insulator_CP190	Not-Insulator_MDJ4	Yes-orer_gaf_1	Yes-orer_wce_1	Not-tl10b_h3k27ac_1	Not-tl10b_h3k27ac_3	Yes-TSS	Not-ZLD_cycle13	Not-ZLD_cycle14	7	E	0	0	1196000	132752	22000	18000	23000	752	0	135752
chrX:19788001:19789101:	Yes-ATACseq_Interphase	Yes-ATACseq_Mitosis	Not-Enhancer	Yes-gd7_h3k27ac_1	Yes-gd7_h3k27ac_2	Not-Insulator_BEAF	Not-Insulator_CP190	Not-Insulator_MDJ4	Yes-orer_gaf_1	Not-orer_wce_1	Yes-tl10b_h3k27ac_1	Yes-tl10b_h3k27ac_3	Not-TSS	Yes-ZLD_cycle13	Yes-ZLD_cycle14	6	zld	4454	288002	200900	62900	38002	18002	23002	18002	28002	70900
chr3R:13983051:13984251:	Yes-ATACseq_Interphase	Yes-ATACseq_Mitosis	Not-Enhancer	Not-gd7_h3k27ac_1	Not-gd7_h3k27ac_2	Not-Insulator_BEAF	Not-Insulator_CP190	Not-Insulator_MDJ4	Yes-orer_gaf_1	Yes-orer_wce_1	Not-tl10b_h3k27ac_1	Not-tl10b_h3k27ac_3	Not-TSS	Not-ZLD_cycle13	Yes-ZLD_cycle14	8	Orc2	18167	85750	581052	113052	19052	148052	23052	45750	45750	300750
chr3R:9428051:9428851:	Yes-ATACseq_Interphase	Yes-ATACseq_Mitosis	Not-Enhancer	Yes-gd7_h3k27ac_1	Yes-gd7_h3k27ac_2	Not-Insulator_BEAF	Not-Insulator_CP190	Not-Insulator_MDJ4	Yes-orer_gaf_1	Yes-orer_wce_1	Not-tl10b_h3k27ac_1	Not-tl10b_h3k27ac_3	Not-TSS	Yes-ZLD_cycle13	Yes-ZLD_cycle14	9	ps	10112	361150	28052	28052	28052	28052	23052	111150	101150	198052
chr2R:21193101:21193701:	Yes-ATACseq_Interphase	Yes-ATACseq_Mitosis	Not-Enhancer	Yes-gd7_h3k27ac_1	Yes-gd7_h3k27ac_2	Not-Insulator_BEAF	Not-Insulator_CP190	Yes-Insulator_MDJ4	Yes-orer_gaf_1	Not-orer_wce_1	Yes-tl10b_h3k27ac_1	Yes-tl10b_h3k27ac_3	Yes-TSS	Yes-ZLD_cycle13	Yes-ZLD_cycle14	3	Lapsyn	0	193102	137102	0	56300	13102	23102	76300	86300	71300
chr2R:21250201:21251701:	Yes-ATACseq_Interphase	Yes-ATACseq_Mitosis	Not-Enhancer	Yes-gd7_h3k27ac_1	Yes-gd7_h3k27ac_2	Yes-Insulator_BEAF	Yes-Insulator_CP190	Yes-Insulator_MDJ4	Yes-orer_gaf_1	Yes-orer_wce_1	Yes-tl10b_h3k27ac_1	Not-tl10b_h3k27ac_3	Yes-TSS	Yes-ZLD_cycle13	Yes-ZLD_cycle14	3	ASPP	0	250202	194202	300	0	18300	23300	18300	28300	13300
chr3R:18583451:18585001:	Not-ATACseq_Interphase	Not-ATACseq_Mitosis	Not-Enhancer	Yes-gd7_h3k27ac_1	Not-gd7_h3k27ac_2	Not-Insulator_BEAF	Not-Insulator_CP190	Not-Insulator_MDJ4	Yes-orer_gaf_1	Not-orer_wce_1	Not-tl10b_h3k27ac_1	Not-tl10b_h3k27ac_3	Not-TSS	Not-ZLD_cycle13	Not-ZLD_cycle14	8	qin	6026	1493452	393000	285452	167452	173452	23452	125000	85000	498452
chr2R:20511051:20511501:	Not-ATACseq_Interphase	Not-ATACseq_Mitosis	Not-Enhancer	Not-gd7_h3k27ac_1	Not-gd7_h3k27ac_2	Not-Insulator_BEAF	Not-Insulator_CP190	Not-Insulator_MDJ4	Yes-orer_gaf_1	Not-orer_wce_1	Not-tl10b_h3k27ac_1	Not-tl10b_h3k27ac_3	Not-TSS	Not-ZLD_cycle13	Not-ZLD_cycle14	8	CG13426	1668	58500	26500	24500	26500	23500	23500	68500	78500	191052
chrX:9583501:9586151:	Not-ATACseq_Interphase	Not-ATACseq_Mitosis	Not-Enhancer	Not-gd7_h3k27ac_1	Not-gd7_h3k27ac_2	Not-Insulator_BEAF	Not-Insulator_CP190	Yes-Insulator_MDJ4	Yes-orer_gaf_1	Not-orer_wce_1	Not-tl10b_h3k27ac_1	Not-tl10b_h3k27ac_3	Yes-TSS	Not-ZLD_cycle13	Not-ZLD_cycle14	19	Hex-A	0	73850	67850	13850	15850	33502	23502	73850	73850	88850
chrX:9650051:9651401:	Yes-ATACseq_Interphase	Yes-ATACseq_Mitosis	Not-Enhancer	Yes-gd7_h3k27ac_1	Yes-gd7_h3k27ac_2	Not-Insulator_BEAF	Not-Insulator_CP190	Not-Insulator_MDJ4	Yes-orer_gaf_1	Not-orer_wce_1	Not-tl10b_h3k27ac_1	Not-tl10b_h3k27ac_3	Not-TSS	Yes-ZLD_cycle13	Yes-ZLD_cycle14	12	Ptpmeg2	7744	8600	2600	2600	4600	23600	23600	8600	8600	23600
chrX:8225901:8226401:	Not-ATACseq_Interphase	Not-ATACseq_Mitosis	Not-Enhancer	Not-gd7_h3k27ac_1	Not-gd7_h3k27ac_2	Not-Insulator_BEAF	Not-Insulator_CP190	Not-Insulator_MDJ4	Yes-orer_gaf_1	Yes-orer_wce_1	Not-tl10b_h3k27ac_1	Not-tl10b_h3k27ac_3	Not-TSS	Not-ZLD_cycle13	Not-ZLD_cycle14	6	CG2147	14283	315902	373902	165902	9902	33600	23600	5902	0	38600
chrX:9283601:9284801:	Yes-ATACseq_Interphase	Yes-ATACseq_Mitosis	Yes-enhancer	Not-gd7_h3k27ac_1	Not-gd7_h3k27ac_2	Yes-Insulator_BEAF	Yes-Insulator_CP190	Yes-Insulator_MDJ4	Yes-orer_gaf_1	Not-orer_wce_1	Not-tl10b_h3k27ac_1	Not-tl10b_h3k27ac_3	Yes-TSS	Not-ZLD_cycle13	Yes-ZLD_cycle14	9	lz	0	143602	255602	0	1602	260200	23602	153602	0	390200
chrX:11828601:11829101:	Not-ATACseq_Interphase	Not-ATACseq_Mitosis	Not-Enhancer	Not-gd7_h3k27ac_1	Not-gd7_h3k27ac_2	Not-Insulator_BEAF	Not-Insulator_CP190	Not-Insulator_MDJ4	Yes-orer_gaf_1	Not-orer_wce_1	Not-tl10b_h3k27ac_1	Not-tl10b_h3k27ac_3	Not-TSS	Not-ZLD_cycle13	Not-ZLD_cycle14	4	CG15741	8925	170900	156900	20900	22900	23602	23602	170900	180900	170900
chr2L:2955751:2956351:	Not-ATACseq_Interphase	Not-ATACseq_Mitosis	Not-Enhancer	Not-gd7_h3k27ac_1	Not-gd7_h3k27ac_2	Not-Insulator_BEAF	Yes-Insulator_CP190	Yes-Insulator_MDJ4	Yes-orer_gaf_1	Not-orer_wce_1	Not-tl10b_h3k27ac_1	Not-tl10b_h3k27ac_3	Not-TSS	Not-ZLD_cycle13	Not-ZLD_cycle14	6	Rbp9	990	215752	7650	71752	35650	23650	23650	23650	33650	220752
chr3R:29073701:29074701:	Yes-ATACseq_Interphase	Yes-ATACseq_Mitosis	Not-Enhancer	Yes-gd7_h3k27ac_1	Yes-gd7_h3k27ac_2	Not-Insulator_BEAF	Not-Insulator_CP190	Not-Insulator_MDJ4	Yes-orer_gaf_1	Yes-orer_wce_1	Not-tl10b_h3k27ac_1	Yes-tl10b_h3k27ac_3	Not-TSS	Yes-ZLD_cycle13	Yes-ZLD_cycle14	7	CG11873	10662	223702	265300	39300	7702	43702	23702	23702	3702	223702
chr2L:6078701:6079551:	Yes-ATACseq_Interphase	Yes-ATACseq_Mitosis	Not-Enhancer	Not-gd7_h3k27ac_1	Not-gd7_h3k27ac_2	Yes-Insulator_BEAF	Not-Insulator_CP190	Not-Insulator_MDJ4	Yes-orer_gaf_1	Yes-orer_wce_1	Not-tl10b_h3k27ac_1	Not-tl10b_h3k27ac_3	Not-TSS	Yes-ZLD_cycle13	Yes-ZLD_cycle14	6	Kr-h1	3052	98702	294450	98702	98450	98702	23702	88702	88702	108702
chr3R:21630351:21631251:	Not-ATACseq_Interphase	Not-ATACseq_Mitosis	Yes-enhancer	Yes-gd7_h3k27ac_1	Yes-gd7_h3k27ac_2	Yes-Insulator_BEAF	Not-Insulator_CP190	Yes-Insulator_MDJ4	Yes-orer_gaf_1	Not-orer_wce_1	Not-tl10b_h3k27ac_1	Yes-tl10b_h3k27ac_3	Not-TSS	Yes-ZLD_cycle13	Yes-ZLD_cycle14	5	InR	11031	240352	258750	34750	8352	23750	23750	8750	0	28750
chr3L:7263751:7264251:	Not-ATACseq_Interphase	Not-ATACseq_Mitosis	Not-Enhancer	Not-gd7_h3k27ac_1	Not-gd7_h3k27ac_2	Not-Insulator_BEAF	Not-Insulator_CP190	Not-Insulator_MDJ4	Yes-orer_gaf_1	Not-orer_wce_1	Not-tl10b_h3k27ac_1	Not-tl10b_h3k27ac_3	Yes-TSS	Not-ZLD_cycle13	Not-ZLD_cycle14	5	CG14830	0	293752	77752	25752	25752	23752	23752	75750	75750	288752
chr2L:8708751:8709601:	Not-ATACseq_Interphase	Not-ATACseq_Mitosis	Not-Enhancer	Not-gd7_h3k27ac_1	Not-gd7_h3k27ac_2	Not-Insulator_BEAF	Yes-Insulator_CP190	Not-Insulator_MDJ4	Yes-orer_gaf_1	Not-orer_wce_1	Not-tl10b_h3k27ac_1	Not-tl10b_h3k27ac_3	Yes-TSS	Not-ZLD_cycle13	Not-ZLD_cycle14	10	Hnf4	10	1190400	380752	230752	26752	178752	23752	188752	198752	178752
chr3L:19938801:19939401:	Yes-ATACseq_Interphase	Yes-ATACseq_Mitosis	Not-Enhancer	Not-gd7_h3k27ac_1	Not-gd7_h3k27ac_2	Not-Insulator_BEAF	Not-Insulator_CP190	Not-Insulator_MDJ4	Yes-orer_gaf_1	Yes-orer_wce_1	Not-tl10b_h3k27ac_1	Not-tl10b_h3k27ac_3	Yes-TSS	Not-ZLD_cycle13	Not-ZLD_cycle14	3	Ac76E	0	8802	372802	8802	10802	23802	23802	18802	18802	13802
chr3R:29253801:29254251:	Not-ATACseq_Interphase	Not-ATACseq_Mitosis	Yes-enhancer	Not-gd7_h3k27ac_1	Not-gd7_h3k27ac_2	Not-Insulator_BEAF	Yes-Insulator_CP190	Not-Insulator_MDJ4	Yes-orer_gaf_1	Yes-orer_wce_1	Not-tl10b_h3k27ac_1	Not-tl10b_h3k27ac_3	Not-TSS	Not-ZLD_cycle13	Not-ZLD_cycle14	4	stg	1549	403802	85750	33802	35802	23802	23802	203802	45750	70750
chr3L:5629851:5631151:	Yes-ATACseq_Interphase	Yes-ATACseq_Mitosis	Yes-enhancer	Not-gd7_h3k27ac_1	Not-gd7_h3k27ac_2	Not-Insulator_BEAF	Not-Insulator_CP190	Not-Insulator_MDJ4	Yes-orer_gaf_1	Yes-orer_wce_1	Not-tl10b_h3k27ac_1	Not-tl10b_h3k27ac_3	Yes-TSS	Yes-ZLD_cycle13	Yes-ZLD_cycle14	6	Blimp-1	0	49852	28850	28850	28850	168850	23850	49852	39852	934852
chr3L:4133851:4134501:	Yes-ATACseq_Interphase	Yes-ATACseq_Mitosis	Not-Enhancer	Yes-gd7_h3k27ac_1	Yes-gd7_h3k27ac_2	Yes-Insulator_BEAF	Yes-Insulator_CP190	Yes-Insulator_MDJ4	Yes-orer_gaf_1	Yes-orer_wce_1	Yes-tl10b_h3k27ac_1	Yes-tl10b_h3k27ac_3	Yes-TSS	Not-ZLD_cycle13	Yes-ZLD_cycle14	5	ens	49	343852	1500	1500	1500	130500	23852	3852	13852	130500
chrX:9173851:9174401:	Not-ATACseq_Interphase	Not-ATACseq_Mitosis	Not-Enhancer	Not-gd7_h3k27ac_1	Not-gd7_h3k27ac_2	Not-Insulator_BEAF	Not-Insulator_CP190	Not-Insulator_MDJ4	Not-orer_gaf_1	Not-orer_wce_1	Not-tl10b_h3k27ac_1	Not-tl10b_h3k27ac_3	Not-TSS	Not-ZLD_cycle13	Not-ZLD_cycle14	4	mei-P26	10597	33852	145852	13600	13600	278852	23852	43852	53852	500600
chrX:6330151:6331101:	Not-ATACseq_Interphase	Not-ATACseq_Mitosis	Not-Enhancer	Not-gd7_h3k27ac_1	Not-gd7_h3k27ac_2	Not-Insulator_BEAF	Not-Insulator_CP190	Not-Insulator_MDJ4	Yes-orer_gaf_1	Not-orer_wce_1	Not-tl10b_h3k27ac_1	Not-tl10b_h3k27ac_3	Yes-TSS	Not-ZLD_cycle13	Not-ZLD_cycle14	8	CG42240	0	488900	38152	16900	16900	23900	23900	60152	70152	23900
chr2R:13015401:13016101:	Not-ATACseq_Interphase	Not-ATACseq_Mitosis	Not-Enhancer	Not-gd7_h3k27ac_1	Not-gd7_h3k27ac_2	Not-Insulator_BEAF	Not-Insulator_CP190	Not-Insulator_MDJ4	Yes-orer_gaf_1	Not-orer_wce_1	Not-tl10b_h3k27ac_1	Not-tl10b_h3k27ac_3	Not-TSS	Not-ZLD_cycle13	Not-ZLD_cycle14	10	Su	18901	173900	245402	25900	25402	18900	23900	183900	125402	18900
chrX:10815501:10816101:	Yes-ATACseq_Interphase	Not-ATACseq_Mitosis	Not-Enhancer	Yes-gd7_h3k27ac_1	Not-gd7_h3k27ac_2	Not-Insulator_BEAF	Not-Insulator_CP190	Not-Insulator_MDJ4	Yes-orer_gaf_1	Not-orer_wce_1	Not-tl10b_h3k27ac_1	Not-tl10b_h3k27ac_3	Not-TSS	Yes-ZLD_cycle13	Yes-ZLD_cycle14	1	Imp	8176	5502	323502	111900	35900	328900	23900	0	0	340502
chr2L:7495201:7496051:	Yes-ATACseq_Interphase	Yes-ATACseq_Mitosis	Not-Enhancer	Yes-gd7_h3k27ac_1	Yes-gd7_h3k27ac_2	Yes-Insulator_BEAF	Yes-Insulator_CP190	Yes-Insulator_MDJ4	Yes-orer_gaf_1	Yes-orer_wce_1	Yes-tl10b_h3k27ac_1	Yes-tl10b_h3k27ac_3	Not-TSS	Yes-ZLD_cycle13	Yes-ZLD_cycle14	7	Ziz	256	235202	0	1202	0	85202	23950	245202	3950	90202
chrX:590251:591051:	Yes-ATACseq_Interphase	Yes-ATACseq_Mitosis	Yes-enhancer	Not-gd7_h3k27ac_1	Not-gd7_h3k27ac_2	Not-Insulator_BEAF	Not-Insulator_CP190	Not-Insulator_MDJ4	Yes-orer_gaf_1	Yes-orer_wce_1	Not-tl10b_h3k27ac_1	Not-tl10b_h3k27ac_3	Not-TSS	Yes-ZLD_cycle13	Yes-ZLD_cycle14	8	vnd	8131	18950	14950	62950	22950	23950	23950	28950	28950	13950
chr3L:14600551:14601051:	Yes-ATACseq_Interphase	Yes-ATACseq_Mitosis	Not-Enhancer	Not-gd7_h3k27ac_1	Not-gd7_h3k27ac_2	Not-Insulator_BEAF	Not-Insulator_CP190	Not-Insulator_MDJ4	Yes-orer_gaf_1	Not-orer_wce_1	Not-tl10b_h3k27ac_1	Not-tl10b_h3k27ac_3	Not-TSS	Not-ZLD_cycle13	Yes-ZLD_cycle14	2	HGTX	1012	158950	338950	24950	26950	23950	23950	168950	18950	168950
chrX:18285651:18286001:	Not-ATACseq_Interphase	Not-ATACseq_Mitosis	Yes-enhancer	Not-gd7_h3k27ac_1	Not-gd7_h3k27ac_2	Not-Insulator_BEAF	Not-Insulator_CP190	Not-Insulator_MDJ4	Yes-orer_gaf_1	Not-orer_wce_1	Not-tl10b_h3k27ac_1	Not-tl10b_h3k27ac_3	Not-TSS	Not-ZLD_cycle13	Not-ZLD_cycle14	4	upd3	8419	34000	22000	20000	24000	19000	24000	44000	54000	165652
chr3R:20574001:20575001:	Yes-ATACseq_Interphase	Yes-ATACseq_Mitosis	Not-Enhancer	Yes-gd7_h3k27ac_1	Yes-gd7_h3k27ac_2	Not-Insulator_BEAF	Not-Insulator_CP190	Not-Insulator_MDJ4	Yes-orer_gaf_1	Yes-orer_wce_1	Yes-tl10b_h3k27ac_1	Yes-tl10b_h3k27ac_3	Not-TSS	Yes-ZLD_cycle13	Yes-ZLD_cycle14	7	TFAM	2009	4002	32002	238002	13000	24002	24002	4002	4002	29002
chr3L:10674001:10675351:	Yes-ATACseq_Interphase	Yes-ATACseq_Mitosis	Not-Enhancer	Yes-gd7_h3k27ac_1	Yes-gd7_h3k27ac_2	Not-Insulator_BEAF	Not-Insulator_CP190	Not-Insulator_MDJ4	Yes-orer_gaf_1	Yes-orer_wce_1	Yes-tl10b_h3k27ac_1	Yes-tl10b_h3k27ac_3	Not-TSS	Yes-ZLD_cycle13	Yes-ZLD_cycle14	9	simj	9263	194650	392650	46002	44002	14002	24002	4002	14002	384650
chr3R:10614051:10615251:	Yes-ATACseq_Interphase	Yes-ATACseq_Mitosis	Yes-enhancer	Yes-gd7_h3k27ac_1	Yes-gd7_h3k27ac_2	Not-Insulator_BEAF	Not-Insulator_CP190	Yes-Insulator_MDJ4	Yes-orer_gaf_1	Yes-orer_wce_1	Yes-tl10b_h3k27ac_1	Yes-tl10b_h3k27ac_3	Not-TSS	Yes-ZLD_cycle13	Yes-ZLD_cycle14	5	hth	24317	254750	94750	58750	58750	249750	24052	24750	0	254750
chr3L:9124901:9125851:	Yes-ATACseq_Interphase	Yes-ATACseq_Mitosis	Not-Enhancer	Not-gd7_h3k27ac_1	Not-gd7_h3k27ac_2	Not-Insulator_BEAF	Not-Insulator_CP190	Not-Insulator_MDJ4	Yes-orer_gaf_1	Not-orer_wce_1	Not-tl10b_h3k27ac_1	Not-tl10b_h3k27ac_3	Not-TSS	Not-ZLD_cycle13	Not-ZLD_cycle14	9	bol	8554	94902	172150	78902	78902	79902	24150	104902	114902	79902
chr3L:539151:540551:	Yes-ATACseq_Interphase	Yes-ATACseq_Mitosis	Yes-enhancer	Yes-gd7_h3k27ac_1	Yes-gd7_h3k27ac_2	Yes-Insulator_BEAF	Yes-Insulator_CP190	Not-Insulator_MDJ4	Yes-orer_gaf_1	Not-orer_wce_1	Yes-tl10b_h3k27ac_1	Yes-tl10b_h3k27ac_3	Yes-TSS	Not-ZLD_cycle13	Not-ZLD_cycle14	7	klar	63	209152	31152	0	0	24152	24152	209152	0	29152
chrX:19889151:19889751:	Yes-ATACseq_Interphase	Yes-ATACseq_Mitosis	Yes-enhancer	Not-gd7_h3k27ac_1	Not-gd7_h3k27ac_2	Not-Insulator_BEAF	Not-Insulator_CP190	Not-Insulator_MDJ4	Yes-orer_gaf_1	Not-orer_wce_1	Not-tl10b_h3k27ac_1	Not-tl10b_h3k27ac_3	Not-TSS	Yes-ZLD_cycle13	Yes-ZLD_cycle14	6	amn	309	389152	100250	35152	37152	24152	24152	119152	129152	24152
chr3L:4380201:4380801:	Not-ATACseq_Interphase	Not-ATACseq_Mitosis	Yes-enhancer	Not-gd7_h3k27ac_1	Not-gd7_h3k27ac_2	Not-Insulator_BEAF	Yes-Insulator_CP190	Yes-Insulator_MDJ4	Yes-orer_gaf_1	Not-orer_wce_1	Not-tl10b_h3k27ac_1	Not-tl10b_h3k27ac_3	Yes-TSS	Not-ZLD_cycle13	Not-ZLD_cycle14	5	DopEcR	0	590202	27200	25200	16202	110202	24200	9200	9200	110202
chr3R:21094201:21094851:	Not-ATACseq_Interphase	Not-ATACseq_Mitosis	Not-Enhancer	Not-gd7_h3k27ac_1	Not-gd7_h3k27ac_2	Not-Insulator_BEAF	Not-Insulator_CP190	Not-Insulator_MDJ4	Yes-orer_gaf_1	Not-orer_wce_1	Not-tl10b_h3k27ac_1	Not-tl10b_h3k27ac_3	Not-TSS	Not-ZLD_cycle13	Yes-ZLD_cycle14	7	RhoGAP93B	2976	285150	552202	30202	3150	19202	24202	0	4202	295150
chrX:18534201:18534851:	Not-ATACseq_Interphase	Not-ATACseq_Mitosis	Not-Enhancer	Not-gd7_h3k27ac_1	Not-gd7_h3k27ac_2	Not-Insulator_BEAF	Not-Insulator_CP190	Yes-Insulator_MDJ4	Yes-orer_gaf_1	Not-orer_wce_1	Not-tl10b_h3k27ac_1	Not-tl10b_h3k27ac_3	Not-TSS	Not-ZLD_cycle13	Not-ZLD_cycle14	5	CG15047	5519	204202	128202	111150	20202	24202	24202	95150	14202	29202
chrX:15675101:15675751:	Not-ATACseq_Interphase	Not-ATACseq_Mitosis	Not-Enhancer	Not-gd7_h3k27ac_1	Not-gd7_h3k27ac_2	Not-Insulator_BEAF	Not-Insulator_CP190	Not-Insulator_MDJ4	Yes-orer_gaf_1	Yes-orer_wce_1	Not-tl10b_h3k27ac_1	Not-tl10b_h3k27ac_3	Yes-TSS	Yes-ZLD_cycle13	Yes-ZLD_cycle14	3	CG12708	0	14250	25102	24250	23102	24250	24250	14250	24250	95102
chr3R:24259251:24260951:	Yes-ATACseq_Interphase	Yes-ATACseq_Mitosis	Not-Enhancer	Yes-gd7_h3k27ac_1	Yes-gd7_h3k27ac_2	Not-Insulator_BEAF	Not-Insulator_CP190	Not-Insulator_MDJ4	Yes-orer_gaf_1	Yes-orer_wce_1	Yes-tl10b_h3k27ac_1	Yes-tl10b_h3k27ac_3	Not-TSS	Yes-ZLD_cycle13	Yes-ZLD_cycle14	11	beta-PheRS	6573	349252	361050	153252	31252	209252	24252	29050	29050	364252
chr2R:10224751:10225701:	Not-ATACseq_Interphase	Not-ATACseq_Mitosis	Yes-enhancer	Not-gd7_h3k27ac_1	Not-gd7_h3k27ac_2	Not-Insulator_BEAF	Not-Insulator_CP190	Not-Insulator_MDJ4	Yes-orer_gaf_1	Not-orer_wce_1	Not-tl10b_h3k27ac_1	Not-tl10b_h3k27ac_3	Not-TSS	Not-ZLD_cycle13	Not-ZLD_cycle14	10	CG46321	2256	584300	116300	118300	18752	134752	24300	134752	134752	184300
chr3L:21800301:21800701:	Not-ATACseq_Interphase	Not-ATACseq_Mitosis	Yes-enhancer	Not-gd7_h3k27ac_1	Not-gd7_h3k27ac_2	Not-Insulator_BEAF	Not-Insulator_CP190	Not-Insulator_MDJ4	Yes-orer_gaf_1	Yes-orer_wce_1	Not-tl10b_h3k27ac_1	Not-tl10b_h3k27ac_3	Not-TSS	Not-ZLD_cycle13	Not-ZLD_cycle14	4	eg	8002	259300	75300	75300	21300	315302	24300	269300	19300	315302
chr2L:7855101:7855701:	Not-ATACseq_Interphase	Not-ATACseq_Mitosis	Not-Enhancer	Not-gd7_h3k27ac_1	Not-gd7_h3k27ac_2	Not-Insulator_BEAF	Yes-Insulator_CP190	Not-Insulator_MDJ4	Yes-orer_gaf_1	Not-orer_wce_1	Not-tl10b_h3k27ac_1	Not-tl10b_h3k27ac_3	Yes-TSS	Yes-ZLD_cycle13	Yes-ZLD_cycle14	2	CG14535	0	595102	359102	27102	27102	109300	24300	35102	55102	450102
chr3R:12244301:12244851:	Not-ATACseq_Interphase	Not-ATACseq_Mitosis	Not-Enhancer	Not-gd7_h3k27ac_1	Not-gd7_h3k27ac_2	Not-Insulator_BEAF	Not-Insulator_CP190	Not-Insulator_MDJ4	Yes-orer_gaf_1	Not-orer_wce_1	Not-tl10b_h3k27ac_1	Not-tl10b_h3k27ac_3	Not-TSS	Not-ZLD_cycle13	Not-ZLD_cycle14	1	Cyp313a3	5036	395150	628302	118302	116302	119302	24302	125150	135150	385150
chr3L:13949351:13949901:	Not-ATACseq_Interphase	Not-ATACseq_Mitosis	Not-Enhancer	Not-gd7_h3k27ac_1	Not-gd7_h3k27ac_2	Yes-Insulator_BEAF	Not-Insulator_CP190	Not-Insulator_MDJ4	Yes-orer_gaf_1	Not-orer_wce_1	Not-tl10b_h3k27ac_1	Not-tl10b_h3k27ac_3	Not-TSS	Not-ZLD_cycle13	Not-ZLD_cycle14	4	CG32137	10102	230100	102100	46100	23352	240100	24352	69352	90100	240100
chr3L:15534351:15535701:	Yes-ATACseq_Interphase	Yes-ATACseq_Mitosis	Yes-enhancer	Not-gd7_h3k27ac_1	Not-gd7_h3k27ac_2	Yes-Insulator_BEAF	Yes-Insulator_CP190	Not-Insulator_MDJ4	Yes-orer_gaf_1	Yes-orer_wce_1	Not-tl10b_h3k27ac_1	Not-tl10b_h3k27ac_3	Yes-TSS	Not-ZLD_cycle13	Yes-ZLD_cycle14	6	CrebA	0	564352	214352	26352	26352	29352	24352	14352	4352	29352
chrX:2294401:2295001:	Yes-ATACseq_Interphase	Yes-ATACseq_Mitosis	Not-Enhancer	Yes-gd7_h3k27ac_1	Not-gd7_h3k27ac_2	Not-Insulator_BEAF	Not-Insulator_CP190	Not-Insulator_MDJ4	Yes-orer_gaf_1	Not-orer_wce_1	Yes-tl10b_h3k27ac_1	Not-tl10b_h3k27ac_3	Not-TSS	Yes-ZLD_cycle13	Yes-ZLD_cycle14	2	Raf	465	135000	269000	8402	22402	19402	24402	125000	14402	1529402
chr3L:12489851:12490501:	Not-ATACseq_Interphase	Not-ATACseq_Mitosis	Not-Enhancer	Not-gd7_h3k27ac_1	Not-gd7_h3k27ac_2	Not-Insulator_BEAF	Yes-Insulator_CP190	Yes-Insulator_MDJ4	Yes-orer_gaf_1	Not-orer_wce_1	Not-tl10b_h3k27ac_1	Not-tl10b_h3k27ac_3	Not-TSS	Not-ZLD_cycle13	Not-ZLD_cycle14	5	CG10660	175	289500	307500	75852	37500	79852	24500	289500	19500	244500
chrX:2469501:2470501:	Not-ATACseq_Interphase	Not-ATACseq_Mitosis	Yes-enhancer	Not-gd7_h3k27ac_1	Not-gd7_h3k27ac_2	Not-Insulator_BEAF	Yes-Insulator_CP190	Yes-Insulator_MDJ4	Yes-orer_gaf_1	Not-orer_wce_1	Not-tl10b_h3k27ac_1	Not-tl10b_h3k27ac_3	Yes-TSS	Not-ZLD_cycle13	Not-ZLD_cycle14	6	boi	0	29502	93500	39500	41500	124502	24502	39502	29502	1384500
chr2R:15349301:15350301:	Not-ATACseq_Interphase	Not-ATACseq_Mitosis	Yes-enhancer	Yes-gd7_h3k27ac_1	Yes-gd7_h3k27ac_2	Not-Insulator_BEAF	Yes-Insulator_CP190	Not-Insulator_MDJ4	Yes-orer_gaf_1	Yes-orer_wce_1	Yes-tl10b_h3k27ac_1	Not-tl10b_h3k27ac_3	Not-TSS	Not-ZLD_cycle13	Yes-ZLD_cycle14	6	unc-5	8830	509700	41302	29700	29700	24700	24700	0	0	329700
chr2L:12459701:12460451:	Yes-ATACseq_Interphase	Yes-ATACseq_Mitosis	Not-Enhancer	Yes-gd7_h3k27ac_1	Yes-gd7_h3k27ac_2	Not-Insulator_BEAF	Not-Insulator_CP190	Not-Insulator_MDJ4	Yes-orer_gaf_1	Not-orer_wce_1	Not-tl10b_h3k27ac_1	Not-tl10b_h3k27ac_3	Not-TSS	Yes-ZLD_cycle13	Yes-ZLD_cycle14	4	CG5418	6460	469702	1633550	0	0	19702	24702	0	19702	659702
chr3L:3069751:3071001:	Yes-ATACseq_Interphase	Yes-ATACseq_Mitosis	Not-Enhancer	Yes-gd7_h3k27ac_1	Yes-gd7_h3k27ac_2	Yes-Insulator_BEAF	Yes-Insulator_CP190	Yes-Insulator_MDJ4	Yes-orer_gaf_1	Yes-orer_wce_1	Yes-tl10b_h3k27ac_1	Yes-tl10b_h3k27ac_3	Yes-TSS	Not-ZLD_cycle13	Yes-ZLD_cycle14	6	CG32486	0	219752	35752	19000	19000	29752	24752	19752	9752	524000
chr2R:9929451:9930201:	Yes-ATACseq_Interphase	Yes-ATACseq_Mitosis	Yes-enhancer	Not-gd7_h3k27ac_1	Not-gd7_h3k27ac_2	Not-Insulator_BEAF	Not-Insulator_CP190	Not-Insulator_MDJ4	Yes-orer_gaf_1	Yes-orer_wce_1	Yes-tl10b_h3k27ac_1	Not-tl10b_h3k27ac_3	Not-TSS	Yes-ZLD_cycle13	Yes-ZLD_cycle14	5	Etf-QO	18559	879800	59800	31800	29800	24800	24800	89452	79452	244452
chr3L:16049901:16051201:	Yes-ATACseq_Interphase	Yes-ATACseq_Mitosis	Yes-enhancer	Yes-gd7_h3k27ac_1	Yes-gd7_h3k27ac_2	Yes-Insulator_BEAF	Yes-Insulator_CP190	Yes-Insulator_MDJ4	Yes-orer_gaf_1	Not-orer_wce_1	Yes-tl10b_h3k27ac_1	Yes-tl10b_h3k27ac_3	Yes-TSS	Yes-ZLD_cycle13	Yes-ZLD_cycle14	8	Diap1	0	58800	0	0	0	24902	24902	29902	29902	29902
chrX:5339901:5340501:	Yes-ATACseq_Interphase	Yes-ATACseq_Mitosis	Yes-enhancer	Not-gd7_h3k27ac_1	Not-gd7_h3k27ac_2	Not-Insulator_BEAF	Not-Insulator_CP190	Not-Insulator_MDJ4	Yes-orer_gaf_1	Not-orer_wce_1	Not-tl10b_h3k27ac_1	Not-tl10b_h3k27ac_3	Yes-TSS	Not-ZLD_cycle13	Not-ZLD_cycle14	6	SK	0	19902	271500	269500	9902	29902	24902	19902	19902	34902
chr2L:16299301:16300051:	Yes-ATACseq_Interphase	Yes-ATACseq_Mitosis	Not-Enhancer	Yes-gd7_h3k27ac_1	Yes-gd7_h3k27ac_2	Yes-Insulator_BEAF	Yes-Insulator_CP190	Not-Insulator_MDJ4	Yes-orer_gaf_1	Yes-orer_wce_1	Yes-tl10b_h3k27ac_1	Yes-tl10b_h3k27ac_3	Yes-TSS	Not-ZLD_cycle13	Not-ZLD_cycle14	7	CG17328	0	0	825302	25950	11302	184950	24950	0	0	809302
chrX:10174751:10175051:	Not-ATACseq_Interphase	Not-ATACseq_Mitosis	Not-Enhancer	Not-gd7_h3k27ac_1	Not-gd7_h3k27ac_2	Not-Insulator_BEAF	Not-Insulator_CP190	Not-Insulator_MDJ4	Yes-orer_gaf_1	Not-orer_wce_1	Not-tl10b_h3k27ac_1	Not-tl10b_h3k27ac_3	Not-TSS	Not-ZLD_cycle13	Not-ZLD_cycle14	2	CG43902	16318	274950	8950	8950	34950	14950	24950	94752	84752	9950
chrX:22854951:22855701:	Yes-ATACseq_Interphase	Yes-ATACseq_Mitosis	Not-Enhancer	Yes-gd7_h3k27ac_1	Not-gd7_h3k27ac_2	Not-Insulator_BEAF	Not-Insulator_CP190	Not-Insulator_MDJ4	Yes-orer_gaf_1	Not-orer_wce_1	Not-tl10b_h3k27ac_1	Not-tl10b_h3k27ac_3	Yes-TSS	Not-ZLD_cycle13	Not-ZLD_cycle14	3	fog	0	154300	162300	1618952	300	159300	24952	154300	14952	59300
chrX:23044951:23045651:	Not-ATACseq_Interphase	Not-ATACseq_Mitosis	Not-Enhancer	Not-gd7_h3k27ac_1	Not-gd7_h3k27ac_2	Not-Insulator_BEAF	Not-Insulator_CP190	Not-Insulator_MDJ4	Yes-orer_gaf_1	Not-orer_wce_1	Not-tl10b_h3k27ac_1	Not-tl10b_h3k27ac_3	Not-TSS	Not-ZLD_cycle13	Yes-ZLD_cycle14	6	CG12061	8886	24952	24952	1808952	24952	24952	24952	24952	24952	24952
chr2L:16519951:16521801:	Yes-ATACseq_Interphase	Yes-ATACseq_Mitosis	Yes-enhancer	Yes-gd7_h3k27ac_1	Not-gd7_h3k27ac_2	Not-Insulator_BEAF	Not-Insulator_CP190	Not-Insulator_MDJ4	Yes-orer_gaf_1	Not-orer_wce_1	Not-tl10b_h3k27ac_1	Not-tl10b_h3k27ac_3	Not-TSS	Not-ZLD_cycle13	Not-ZLD_cycle14	10	CG5953	11076	219952	1045952	31952	31952	29952	24952	188200	9952	1029952
chrX:5194551:5195001:	Not-ATACseq_Interphase	Not-ATACseq_Mitosis	Not-Enhancer	Not-gd7_h3k27ac_1	Not-gd7_h3k27ac_2	Not-Insulator_BEAF	Not-Insulator_CP190	Not-Insulator_MDJ4	Yes-orer_gaf_1	Not-orer_wce_1	Not-tl10b_h3k27ac_1	Not-tl10b_h3k27ac_3	Not-TSS	Not-ZLD_cycle13	Not-ZLD_cycle14	9	CG5062	12183	115000	417000	415000	108552	110000	25000	94552	94552	49552
chr3L:14599451:14599951:	Yes-ATACseq_Interphase	Yes-ATACseq_Mitosis	Not-Enhancer	Not-gd7_h3k27ac_1	Not-gd7_h3k27ac_2	Not-Insulator_BEAF	Not-Insulator_CP190	Not-Insulator_MDJ4	Yes-orer_gaf_1	Not-orer_wce_1	Not-tl10b_h3k27ac_1	Not-tl10b_h3k27ac_3	Yes-TSS	Not-ZLD_cycle13	Yes-ZLD_cycle14	1	HGTX	0	160050	340050	26050	28050	25050	25050	170050	20050	170050
chrX:4940101:4940651:	Yes-ATACseq_Interphase	Yes-ATACseq_Mitosis	Yes-enhancer	Yes-gd7_h3k27ac_1	Yes-gd7_h3k27ac_2	Yes-Insulator_BEAF	Not-Insulator_CP190	Not-Insulator_MDJ4	Yes-orer_gaf_1	Yes-orer_wce_1	Not-tl10b_h3k27ac_1	Not-tl10b_h3k27ac_3	Not-TSS	Not-ZLD_cycle13	Not-ZLD_cycle14	4	Ptp4E	974	20102	671350	388102	103350	134350	25102	20102	20102	199350
chr3L:9019101:9019851:	Yes-ATACseq_Interphase	Yes-ATACseq_Mitosis	Yes-enhancer	Not-gd7_h3k27ac_1	Not-gd7_h3k27ac_2	Not-Insulator_BEAF	Not-Insulator_CP190	Not-Insulator_MDJ4	Yes-orer_gaf_1	Yes-orer_wce_1	Not-tl10b_h3k27ac_1	Not-tl10b_h3k27ac_3	Yes-TSS	Yes-ZLD_cycle13	Yes-ZLD_cycle14	7	Doc2	0	150	278150	23102	21102	20150	25150	0	9102	20150
chr3R:21348801:21349851:	Yes-ATACseq_Interphase	Yes-ATACseq_Mitosis	Not-Enhancer	Yes-gd7_h3k27ac_1	Yes-gd7_h3k27ac_2	Yes-Insulator_BEAF	Yes-Insulator_CP190	Yes-Insulator_MDJ4	Yes-orer_gaf_1	Yes-orer_wce_1	Yes-tl10b_h3k27ac_1	Yes-tl10b_h3k27ac_3	Yes-TSS	Not-ZLD_cycle13	Not-ZLD_cycle14	4	CG16791	0	30150	540150	26150	26150	25150	25150	10150	10150	40150
chr2R:6220151:6221251:	Yes-ATACseq_Interphase	Yes-ATACseq_Mitosis	Not-Enhancer	Yes-gd7_h3k27ac_1	Yes-gd7_h3k27ac_2	Not-Insulator_BEAF	Not-Insulator_CP190	Not-Insulator_MDJ4	Yes-orer_gaf_1	Yes-orer_wce_1	Yes-tl10b_h3k27ac_1	Yes-tl10b_h3k27ac_3	Not-TSS	Yes-ZLD_cycle13	Yes-ZLD_cycle14	4	tomboy40	4383	250152	588750	26152	30152	30152	25152	40152	30152	265152
chr3R:29255151:29255701:	Yes-ATACseq_Interphase	Yes-ATACseq_Mitosis	Yes-enhancer	Yes-gd7_h3k27ac_1	Yes-gd7_h3k27ac_2	Yes-Insulator_BEAF	Yes-Insulator_CP190	Not-Insulator_MDJ4	Yes-orer_gaf_1	Yes-orer_wce_1	Yes-tl10b_h3k27ac_1	Not-tl10b_h3k27ac_3	Yes-TSS	Yes-ZLD_cycle13	Yes-ZLD_cycle14	1	stg	99	405152	84300	35152	37152	25152	25152	205152	44300	69300
chrX:19220151:19221251:	Yes-ATACseq_Interphase	Yes-ATACseq_Mitosis	Not-Enhancer	Yes-gd7_h3k27ac_1	Yes-gd7_h3k27ac_2	Not-Insulator_BEAF	Not-Insulator_CP190	Not-Insulator_MDJ4	Yes-orer_gaf_1	Yes-orer_wce_1	Yes-tl10b_h3k27ac_1	Yes-tl10b_h3k27ac_3	Yes-TSS	Yes-ZLD_cycle13	Yes-ZLD_cycle14	4	CG7884	0	38750	104750	104750	44750	195152	25152	18750	10152	195152
chrX:19604201:19604801:	Yes-ATACseq_Interphase	Yes-ATACseq_Mitosis	Not-Enhancer	Yes-gd7_h3k27ac_1	Not-gd7_h3k27ac_2	Yes-Insulator_BEAF	Yes-Insulator_CP190	Not-Insulator_MDJ4	Yes-orer_gaf_1	Not-orer_wce_1	Not-tl10b_h3k27ac_1	Not-tl10b_h3k27ac_3	Not-TSS	Not-ZLD_cycle13	Not-ZLD_cycle14	4	CG14207	398	104202	276202	33200	32202	160200	25200	104202	94202	255200
chr2L:248251:249751:	Yes-ATACseq_Interphase	Yes-ATACseq_Mitosis	Yes-enhancer	Yes-gd7_h3k27ac_1	Yes-gd7_h3k27ac_2	Yes-Insulator_BEAF	Yes-Insulator_CP190	Not-Insulator_MDJ4	Yes-orer_gaf_1	Yes-orer_wce_1	Yes-tl10b_h3k27ac_1	Yes-tl10b_h3k27ac_3	Not-TSS	Yes-ZLD_cycle13	Yes-ZLD_cycle14	6	kis	1072	310250	1096250	92252	252	25250	25250	10250	250	590250
chr3R:18585251:18586051:	Not-ATACseq_Interphase	Not-ATACseq_Mitosis	Not-Enhancer	Not-gd7_h3k27ac_1	Not-gd7_h3k27ac_2	Not-Insulator_BEAF	Not-Insulator_CP190	Not-Insulator_MDJ4	Yes-orer_gaf_1	Not-orer_wce_1	Not-tl10b_h3k27ac_1	Not-tl10b_h3k27ac_3	Not-TSS	Not-ZLD_cycle13	Not-ZLD_cycle14	6	qin	4976	1495252	391950	287252	169252	175252	25252	123950	83950	500252
chr3L:18640301:18641451:	Yes-ATACseq_Interphase	Yes-ATACseq_Mitosis	Yes-enhancer	Not-gd7_h3k27ac_1	Not-gd7_h3k27ac_2	Not-Insulator_BEAF	Not-Insulator_CP190	Not-Insulator_MDJ4	Yes-orer_gaf_1	Not-orer_wce_1	Not-tl10b_h3k27ac_1	Not-tl10b_h3k27ac_3	Not-TSS	Yes-ZLD_cycle13	Yes-ZLD_cycle14	11	MYPT-75D	14343	30302	818550	174550	18302	35302	25302	30302	20302	30302
chr2R:21075301:21076351:	Not-ATACseq_Interphase	Not-ATACseq_Mitosis	Not-Enhancer	Not-gd7_h3k27ac_1	Not-gd7_h3k27ac_2	Not-Insulator_BEAF	Yes-Insulator_CP190	Not-Insulator_MDJ4	Yes-orer_gaf_1	Not-orer_wce_1	Not-tl10b_h3k27ac_1	Not-tl10b_h3k27ac_3	Not-TSS	Not-ZLD_cycle13	Not-ZLD_cycle14	5	Treh	1284	75302	19302	21302	19302	30302	25302	75302	65302	100302
chr3R:25515301:25516351:	Not-ATACseq_Interphase	Not-ATACseq_Mitosis	Not-Enhancer	Not-gd7_h3k27ac_1	Not-gd7_h3k27ac_2	Not-Insulator_BEAF	Not-Insulator_CP190	Not-Insulator_MDJ4	Yes-orer_gaf_1	Not-orer_wce_1	Not-tl10b_h3k27ac_1	Not-tl10b_h3k27ac_3	Yes-TSS	Not-ZLD_cycle13	Not-ZLD_cycle14	9	msi	0	123650	761302	71650	21302	128650	25302	113650	35302	133650
chrX:10814051:10814651:	Not-ATACseq_Interphase	Yes-ATACseq_Mitosis	Not-Enhancer	Not-gd7_h3k27ac_1	Not-gd7_h3k27ac_2	Not-Insulator_BEAF	Not-Insulator_CP190	Not-Insulator_MDJ4	Yes-orer_gaf_1	Not-orer_wce_1	Not-tl10b_h3k27ac_1	Not-tl10b_h3k27ac_3	Not-TSS	Not-ZLD_cycle13	Not-ZLD_cycle14	4	Imp	9626	4052	322052	113350	37350	330350	25350	0	0	339052
chr3L:18185351:18187301:	Yes-ATACseq_Interphase	Yes-ATACseq_Mitosis	Not-Enhancer	Yes-gd7_h3k27ac_1	Yes-gd7_h3k27ac_2	Not-Insulator_BEAF	Yes-Insulator_CP190	Not-Insulator_MDJ4	Yes-orer_gaf_1	Yes-orer_wce_1	Not-tl10b_h3k27ac_1	Not-tl10b_h3k27ac_3	Yes-TSS	Yes-ZLD_cycle13	Yes-ZLD_cycle14	11	hid	0	45352	833352	47352	0	55352	25352	45352	45352	60352
chr3R:27580401:27582051:	Yes-ATACseq_Interphase	Yes-ATACseq_Mitosis	Yes-enhancer	Yes-gd7_h3k27ac_1	Yes-gd7_h3k27ac_2	Yes-Insulator_BEAF	Yes-Insulator_CP190	Yes-Insulator_MDJ4	Yes-orer_gaf_1	Not-orer_wce_1	Yes-tl10b_h3k27ac_1	Yes-tl10b_h3k27ac_3	Not-TSS	Not-ZLD_cycle13	Yes-ZLD_cycle14	12	wdb	190	320402	360402	360402	93950	305402	25402	20402	20402	300402
chr2L:3594101:3594551:	Not-ATACseq_Interphase	Not-ATACseq_Mitosis	Not-Enhancer	Not-gd7_h3k27ac_1	Not-gd7_h3k27ac_2	Not-Insulator_BEAF	Not-Insulator_CP190	Not-Insulator_MDJ4	Yes-orer_gaf_1	Not-orer_wce_1	Not-tl10b_h3k27ac_1	Not-tl10b_h3k27ac_3	Not-TSS	Not-ZLD_cycle13	Not-ZLD_cycle14	6	odd	12205	15450	15450	17450	15450	20450	25450	25450	25450	20450
chr2L:22134051:22134551:	Not-ATACseq_Interphase	Not-ATACseq_Mitosis	Not-Enhancer	Yes-gd7_h3k27ac_1	Yes-gd7_h3k27ac_2	Not-Insulator_BEAF	Not-Insulator_CP190	Not-Insulator_MDJ4	Yes-orer_gaf_1	Not-orer_wce_1	Yes-tl10b_h3k27ac_1	Yes-tl10b_h3k27ac_3	Not-TSS	Not-ZLD_cycle13	Yes-ZLD_cycle14	2	CG42748	2831	4052	50052	50052	37450	15450	25450	4052	0	20450
chr3R:26010501:26010951:	Not-ATACseq_Interphase	Not-ATACseq_Mitosis	Not-Enhancer	Yes-gd7_h3k27ac_1	Yes-gd7_h3k27ac_2	Not-Insulator_BEAF	Not-Insulator_CP190	Not-Insulator_MDJ4	Yes-orer_gaf_1	Yes-orer_wce_1	Not-tl10b_h3k27ac_1	Not-tl10b_h3k27ac_3	Yes-TSS	Yes-ZLD_cycle13	Yes-ZLD_cycle14	2	E	0	9050	1207050	122502	30502	29050	25502	0	9050	125502
chrX:2295601:2297801:	Yes-ATACseq_Interphase	Yes-ATACseq_Mitosis	Not-Enhancer	Yes-gd7_h3k27ac_1	Yes-gd7_h3k27ac_2	Not-Insulator_BEAF	Not-Insulator_CP190	Not-Insulator_MDJ4	Yes-orer_gaf_1	Not-orer_wce_1	Yes-tl10b_h3k27ac_1	Yes-tl10b_h3k27ac_3	Not-TSS	Yes-ZLD_cycle13	Yes-ZLD_cycle14	12	Raf	136	132200	266200	9602	23602	20602	25602	122200	15602	1530602
chr2R:15890651:15891351:	Not-ATACseq_Interphase	Not-ATACseq_Mitosis	Yes-enhancer	Yes-gd7_h3k27ac_1	Yes-gd7_h3k27ac_2	Yes-Insulator_BEAF	Not-Insulator_CP190	Not-Insulator_MDJ4	Yes-orer_gaf_1	Yes-orer_wce_1	Yes-tl10b_h3k27ac_1	Yes-tl10b_h3k27ac_3	Not-TSS	Yes-ZLD_cycle13	Yes-ZLD_cycle14	2	CG33463	5076	20652	194652	38652	20652	23650	25652	10652	652	205652
chr2R:21248751:21249301:	Yes-ATACseq_Interphase	Yes-ATACseq_Mitosis	Not-Enhancer	Yes-gd7_h3k27ac_1	Yes-gd7_h3k27ac_2	Not-Insulator_BEAF	Not-Insulator_CP190	Not-Insulator_MDJ4	Yes-orer_gaf_1	Not-orer_wce_1	Not-tl10b_h3k27ac_1	Not-tl10b_h3k27ac_3	Not-TSS	Yes-ZLD_cycle13	Yes-ZLD_cycle14	6	ASPP	1849	248752	192752	2700	700	20700	25700	20700	30700	15700
chr2R:18413301:18414301:	Yes-ATACseq_Interphase	Yes-ATACseq_Mitosis	Not-Enhancer	Yes-gd7_h3k27ac_1	Yes-gd7_h3k27ac_2	Yes-Insulator_BEAF	Not-Insulator_CP190	Not-Insulator_MDJ4	Yes-orer_gaf_1	Yes-orer_wce_1	Not-tl10b_h3k27ac_1	Not-tl10b_h3k27ac_3	Yes-TSS	Yes-ZLD_cycle13	Yes-ZLD_cycle14	7	imd	0	263302	37700	37700	1302	25700	25700	255700	5700	113302
chrX:9118551:9119251:	Not-ATACseq_Interphase	Not-ATACseq_Mitosis	Yes-enhancer	Not-gd7_h3k27ac_1	Not-gd7_h3k27ac_2	Not-Insulator_BEAF	Yes-Insulator_CP190	Not-Insulator_MDJ4	Yes-orer_gaf_1	Not-orer_wce_1	Not-tl10b_h3k27ac_1	Not-tl10b_h3k27ac_3	Not-TSS	Not-ZLD_cycle13	Not-ZLD_cycle14	6	AP-1gamma	9861	10750	90552	34552	34552	223552	25750	750	0	555750
chr3R:14065751:14066101:	Not-ATACseq_Interphase	Not-ATACseq_Mitosis	Yes-enhancer	Not-gd7_h3k27ac_1	Not-gd7_h3k27ac_2	Not-Insulator_BEAF	Not-Insulator_CP190	Not-Insulator_MDJ4	Not-orer_gaf_1	Not-orer_wce_1	Not-tl10b_h3k27ac_1	Not-tl10b_h3k27ac_3	Not-TSS	Not-ZLD_cycle13	Not-ZLD_cycle14	2	foxo	8807	3900	663752	195752	33752	218900	25752	25752	25752	218900
chr3R:31712751:31714201:	Not-ATACseq_Interphase	Not-ATACseq_Mitosis	Not-Enhancer	Yes-gd7_h3k27ac_1	Yes-gd7_h3k27ac_2	Not-Insulator_BEAF	Not-Insulator_CP190	Yes-Insulator_MDJ4	Yes-orer_gaf_1	Yes-orer_wce_1	Not-tl10b_h3k27ac_1	Not-tl10b_h3k27ac_3	Yes-TSS	Not-ZLD_cycle13	Not-ZLD_cycle14	18	ttk	0	55800	83800	25800	27800	25800	25800	45800	35800	512752
chr3L:10675801:10676401:	Yes-ATACseq_Interphase	Yes-ATACseq_Mitosis	Not-Enhancer	Yes-gd7_h3k27ac_1	Yes-gd7_h3k27ac_2	Not-Insulator_BEAF	Not-Insulator_CP190	Not-Insulator_MDJ4	Yes-orer_gaf_1	Not-orer_wce_1	Yes-tl10b_h3k27ac_1	Yes-tl10b_h3k27ac_3	Not-TSS	Yes-ZLD_cycle13	Yes-ZLD_cycle14	2	simj	11063	193600	391600	47802	45802	15802	25802	5802	15802	383600
chr2L:12460851:12461851:	Yes-ATACseq_Interphase	Yes-ATACseq_Mitosis	Not-Enhancer	Yes-gd7_h3k27ac_1	Yes-gd7_h3k27ac_2	Not-Insulator_BEAF	Not-Insulator_CP190	Not-Insulator_MDJ4	Yes-orer_gaf_1	Yes-orer_wce_1	Yes-tl10b_h3k27ac_1	Yes-tl10b_h3k27ac_3	Not-TSS	Yes-ZLD_cycle13	Yes-ZLD_cycle14	5	CG5418	7610	470852	1632150	0	852	20852	25852	852	20852	660852
chrX:14218051:14219101:	Not-ATACseq_Interphase	Not-ATACseq_Mitosis	Not-Enhancer	Yes-gd7_h3k27ac_1	Not-gd7_h3k27ac_2	Not-Insulator_BEAF	Not-Insulator_CP190	Yes-Insulator_MDJ4	Yes-orer_gaf_1	Not-orer_wce_1	Not-tl10b_h3k27ac_1	Not-tl10b_h3k27ac_3	Not-TSS	Not-ZLD_cycle13	Not-ZLD_cycle14	9	l	6595	900	792900	18052	18052	483052	25900	10900	10900	375900
chrX:22855901:22856451:	Yes-ATACseq_Interphase	Yes-ATACseq_Mitosis	Not-Enhancer	Yes-gd7_h3k27ac_1	Not-gd7_h3k27ac_2	Not-Insulator_BEAF	Not-Insulator_CP190	Not-Insulator_MDJ4	Yes-orer_gaf_1	Not-orer_wce_1	Not-tl10b_h3k27ac_1	Not-tl10b_h3k27ac_3	Not-TSS	Not-ZLD_cycle13	Not-ZLD_cycle14	1	fog	708	153550	161550	1619902	0	158550	25902	153550	15902	58550
chr3L:15535901:15536351:	Yes-ATACseq_Interphase	Yes-ATACseq_Mitosis	Yes-enhancer	Not-gd7_h3k27ac_1	Not-gd7_h3k27ac_2	Not-Insulator_BEAF	Not-Insulator_CP190	Not-Insulator_MDJ4	Yes-orer_gaf_1	Not-orer_wce_1	Not-tl10b_h3k27ac_1	Not-tl10b_h3k27ac_3	Not-TSS	Not-ZLD_cycle13	Not-ZLD_cycle14	1	CrebA	507	565902	215902	27902	27902	30902	25902	15902	5902	30902
chr3R:23228201:23229001:	Not-ATACseq_Interphase	Not-ATACseq_Mitosis	Yes-enhancer	Not-gd7_h3k27ac_1	Not-gd7_h3k27ac_2	Not-Insulator_BEAF	Not-Insulator_CP190	Not-Insulator_MDJ4	Yes-orer_gaf_1	Not-orer_wce_1	Not-tl10b_h3k27ac_1	Not-tl10b_h3k27ac_3	Not-TSS	Not-ZLD_cycle13	Not-ZLD_cycle14	6	cnc	1491	458202	66202	21000	23000	26000	26000	81000	98202	571000
chr3L:6942751:6943901:	Not-ATACseq_Interphase	Not-ATACseq_Mitosis	Not-Enhancer	Not-gd7_h3k27ac_1	Not-gd7_h3k27ac_2	Yes-Insulator_BEAF	Yes-Insulator_CP190	Not-Insulator_MDJ4	Yes-orer_gaf_1	Not-orer_wce_1	Not-tl10b_h3k27ac_1	Not-tl10b_h3k27ac_3	Yes-TSS	Not-ZLD_cycle13	Not-ZLD_cycle14	10	tow	0	16100	186752	184752	36100	26100	26100	16100	16100	26100
chr3L:21023251:21023901:	Not-ATACseq_Interphase	Not-ATACseq_Mitosis	Not-Enhancer	Not-gd7_h3k27ac_1	Not-gd7_h3k27ac_2	Not-Insulator_BEAF	Not-Insulator_CP190	Not-Insulator_MDJ4	Yes-orer_gaf_1	Not-orer_wce_1	Not-tl10b_h3k27ac_1	Not-tl10b_h3k27ac_3	Not-TSS	Not-ZLD_cycle13	Not-ZLD_cycle14	9	skd	3533	223252	44100	42100	44100	26100	26100	16100	6100	31100
chr2L:9863501:9863901:	Not-ATACseq_Interphase	Not-ATACseq_Mitosis	Yes-enhancer	Not-gd7_h3k27ac_1	Not-gd7_h3k27ac_2	Not-Insulator_BEAF	Not-Insulator_CP190	Not-Insulator_MDJ4	Yes-orer_gaf_1	Not-orer_wce_1	Not-tl10b_h3k27ac_1	Not-tl10b_h3k27ac_3	Not-TSS	Not-ZLD_cycle13	Not-ZLD_cycle14	6	nAChRalpha6	22349	36100	1535502	134100	136100	26100	26100	106100	106100	21100
chr2R:6628101:6628801:	Yes-ATACseq_Interphase	Yes-ATACseq_Mitosis	Yes-enhancer	Yes-gd7_h3k27ac_1	Yes-gd7_h3k27ac_2	Yes-Insulator_BEAF	Not-Insulator_CP190	Not-Insulator_MDJ4	Yes-orer_gaf_1	Not-orer_wce_1	Not-tl10b_h3k27ac_1	Not-tl10b_h3k27ac_3	Not-TSS	Not-ZLD_cycle13	Not-ZLD_cycle14	7	CG33919	3525	21200	181200	4102	16102	26200	26200	11200	21200	673102
chr3L:11096201:11097051:	Not-ATACseq_Interphase	Not-ATACseq_Mitosis	Not-Enhancer	Not-gd7_h3k27ac_1	Not-gd7_h3k27ac_2	Yes-Insulator_BEAF	Yes-Insulator_CP190	Not-Insulator_MDJ4	Yes-orer_gaf_1	Not-orer_wce_1	Not-tl10b_h3k27ac_1	Not-tl10b_h3k27ac_3	Yes-TSS	Not-ZLD_cycle13	Not-ZLD_cycle14	4	CG33947	0	26202	22950	24950	24950	26202	26202	26202	26202	31202
chr3R:21096351:21097401:	Yes-ATACseq_Interphase	Yes-ATACseq_Mitosis	Not-Enhancer	Yes-gd7_h3k27ac_1	Yes-gd7_h3k27ac_2	Yes-Insulator_BEAF	Yes-Insulator_CP190	Not-Insulator_MDJ4	Yes-orer_gaf_1	Yes-orer_wce_1	Yes-tl10b_h3k27ac_1	Yes-tl10b_h3k27ac_3	Not-TSS	Yes-ZLD_cycle13	Yes-ZLD_cycle14	6	RhoGAP93B	426	282600	554352	32352	600	21352	26352	0	6352	292600
chr3R:29457101:29458601:	Yes-ATACseq_Interphase	Yes-ATACseq_Mitosis	Yes-enhancer	Yes-gd7_h3k27ac_1	Yes-gd7_h3k27ac_2	Not-Insulator_BEAF	Yes-Insulator_CP190	Yes-Insulator_MDJ4	Yes-orer_gaf_1	Yes-orer_wce_1	Yes-tl10b_h3k27ac_1	Not-tl10b_h3k27ac_3	Not-TSS	Yes-ZLD_cycle13	Yes-ZLD_cycle14	5	CG2321	30664	571400	115102	31400	3102	21400	26400	21400	21400	127102
chr3R:20291951:20293551:	Yes-ATACseq_Interphase	Yes-ATACseq_Mitosis	Not-Enhancer	Yes-gd7_h3k27ac_1	Yes-gd7_h3k27ac_2	Not-Insulator_BEAF	Not-Insulator_CP190	Not-Insulator_MDJ4	Yes-orer_gaf_1	Yes-orer_wce_1	Yes-tl10b_h3k27ac_1	Not-tl10b_h3k27ac_3	Not-TSS	Yes-ZLD_cycle13	Yes-ZLD_cycle14	7	CG4367	11403	6450	40450	40450	40450	16450	26450	0	0	246450
chr3R:24272551:24273501:	Yes-ATACseq_Interphase	Yes-ATACseq_Mitosis	Not-Enhancer	Yes-gd7_h3k27ac_1	Yes-gd7_h3k27ac_2	Yes-Insulator_BEAF	Not-Insulator_CP190	Not-Insulator_MDJ4	Yes-orer_gaf_1	Not-orer_wce_1	Not-tl10b_h3k27ac_1	Yes-tl10b_h3k27ac_3	Yes-TSS	Yes-ZLD_cycle13	Yes-ZLD_cycle14	7	Orct2	0	362552	348500	166552	24500	222552	26500	16500	16500	377552
chr2L:13877851:13878501:	Yes-ATACseq_Interphase	Yes-ATACseq_Mitosis	Yes-enhancer	Not-gd7_h3k27ac_1	Not-gd7_h3k27ac_2	Not-Insulator_BEAF	Not-Insulator_CP190	Not-Insulator_MDJ4	Yes-orer_gaf_1	Not-orer_wce_1	Not-tl10b_h3k27ac_1	Not-tl10b_h3k27ac_3	Not-TSS	Not-ZLD_cycle13	Not-ZLD_cycle14	3	Smg5	26160	657852	215500	27500	25500	26500	26500	67852	11500	31500
chrX:13641501:13642401:	Yes-ATACseq_Interphase	Yes-ATACseq_Mitosis	Yes-enhancer	Not-gd7_h3k27ac_1	Not-gd7_h3k27ac_2	Not-Insulator_BEAF	Yes-Insulator_CP190	Yes-Insulator_MDJ4	Yes-orer_gaf_1	Yes-orer_wce_1	Not-tl10b_h3k27ac_1	Not-tl10b_h3k27ac_3	Not-TSS	Not-ZLD_cycle13	Not-ZLD_cycle14	7	NFAT	16757	31502	1369600	41502	37502	26502	26502	31502	31502	952600
chr3R:10616551:10617601:	Yes-ATACseq_Interphase	Yes-ATACseq_Mitosis	Yes-enhancer	Yes-gd7_h3k27ac_1	Yes-gd7_h3k27ac_2	Not-Insulator_BEAF	Not-Insulator_CP190	Yes-Insulator_MDJ4	Yes-orer_gaf_1	Yes-orer_wce_1	Not-tl10b_h3k27ac_1	Yes-tl10b_h3k27ac_3	Not-TSS	Yes-ZLD_cycle13	Yes-ZLD_cycle14	5	hth	21967	252400	92400	56400	56400	247400	26552	22400	0	252400
chrX:16607801:16608401:	Not-ATACseq_Interphase	Yes-ATACseq_Mitosis	Not-Enhancer	Not-gd7_h3k27ac_1	Not-gd7_h3k27ac_2	Yes-Insulator_BEAF	Not-Insulator_CP190	Not-Insulator_MDJ4	Yes-orer_gaf_1	Not-orer_wce_1	Not-tl10b_h3k27ac_1	Not-tl10b_h3k27ac_3	Not-TSS	Yes-ZLD_cycle13	Yes-ZLD_cycle14	4	mbt	2284	327802	33600	33600	17802	31600	26600	21600	11600	157802
chrX:5052651:5053351:	Yes-ATACseq_Interphase	Yes-ATACseq_Mitosis	Yes-enhancer	Not-gd7_h3k27ac_1	Not-gd7_h3k27ac_2	Not-Insulator_BEAF	Not-Insulator_CP190	Not-Insulator_MDJ4	Yes-orer_gaf_1	Not-orer_wce_1	Not-tl10b_h3k27ac_1	Not-tl10b_h3k27ac_3	Not-TSS	Yes-ZLD_cycle13	Yes-ZLD_cycle14	5	ovo	4379	132652	558650	500652	6652	21650	26650	36650	36650	86650
chr3R:20007751:20008351:	Yes-ATACseq_Interphase	Yes-ATACseq_Mitosis	Not-Enhancer	Yes-gd7_h3k27ac_1	Yes-gd7_h3k27ac_2	Yes-Insulator_BEAF	Yes-Insulator_CP190	Not-Insulator_MDJ4	Yes-orer_gaf_1	Not-orer_wce_1	Not-tl10b_h3k27ac_1	Not-tl10b_h3k27ac_3	Not-TSS	Not-ZLD_cycle13	Not-ZLD_cycle14	3	Hs6st	161	291650	325650	67752	69752	301650	26650	281650	11650	531650
chr3L:1366751:1367401:	Yes-ATACseq_Interphase	Yes-ATACseq_Mitosis	Not-Enhancer	Not-gd7_h3k27ac_1	Not-gd7_h3k27ac_2	Not-Insulator_BEAF	Not-Insulator_CP190	Yes-Insulator_MDJ4	Yes-orer_gaf_1	Yes-orer_wce_1	Not-tl10b_h3k27ac_1	Not-tl10b_h3k27ac_3	Not-TSS	Not-ZLD_cycle13	Not-ZLD_cycle14	2	ru	3227	46752	204600	12752	14752	21752	26752	36752	36752	102600
chr3L:3757551:3758201:	Not-ATACseq_Interphase	Not-ATACseq_Mitosis	Not-Enhancer	Not-gd7_h3k27ac_1	Not-gd7_h3k27ac_2	Not-Insulator_BEAF	Not-Insulator_CP190	Not-Insulator_MDJ4	Yes-orer_gaf_1	Not-orer_wce_1	Not-tl10b_h3k27ac_1	Not-tl10b_h3k27ac_3	Not-TSS	Not-ZLD_cycle13	Not-ZLD_cycle14	3	ppk27	2351	21800	139800	139800	139800	26800	26800	21800	21800	157552
chr3L:16051801:16053251:	Yes-ATACseq_Interphase	Yes-ATACseq_Mitosis	Yes-enhancer	Yes-gd7_h3k27ac_1	Yes-gd7_h3k27ac_2	Yes-Insulator_BEAF	Yes-Insulator_CP190	Yes-Insulator_MDJ4	Yes-orer_gaf_1	Not-orer_wce_1	Yes-tl10b_h3k27ac_1	Yes-tl10b_h3k27ac_3	Yes-TSS	Yes-ZLD_cycle13	Yes-ZLD_cycle14	8	Mbs	0	56750	1802	1802	1802	26802	26802	31802	31802	31802
chr3R:23921801:23923001:	Yes-ATACseq_Interphase	Yes-ATACseq_Mitosis	Not-Enhancer	Yes-gd7_h3k27ac_1	Yes-gd7_h3k27ac_2	Yes-Insulator_BEAF	Yes-Insulator_CP190	Not-Insulator_MDJ4	Yes-orer_gaf_1	Yes-orer_wce_1	Not-tl10b_h3k27ac_1	Not-tl10b_h3k27ac_3	Yes-TSS	Yes-ZLD_cycle13	Yes-ZLD_cycle14	10	sba	0	11802	31802	1000	3000	26802	26802	31802	31802	26802
chr3R:11371801:11372901:	Yes-ATACseq_Interphase	Yes-ATACseq_Mitosis	Yes-enhancer	Not-gd7_h3k27ac_1	Not-gd7_h3k27ac_2	Not-Insulator_BEAF	Not-Insulator_CP190	Yes-Insulator_MDJ4	Yes-orer_gaf_1	Yes-orer_wce_1	Not-tl10b_h3k27ac_1	Not-tl10b_h3k27ac_3	Not-TSS	Yes-ZLD_cycle13	Yes-ZLD_cycle14	6	KP78a	18671	161802	153802	25802	23802	26802	26802	1802	7100	31802
chr2L:3772751:3773151:	Not-ATACseq_Interphase	Not-ATACseq_Mitosis	Not-Enhancer	Yes-gd7_h3k27ac_1	Yes-gd7_h3k27ac_2	Not-Insulator_BEAF	Not-Insulator_CP190	Not-Insulator_MDJ4	Yes-orer_gaf_1	Yes-orer_wce_1	Not-tl10b_h3k27ac_1	Not-tl10b_h3k27ac_3	Not-TSS	Not-ZLD_cycle13	Yes-ZLD_cycle14	3	bowl	1052	36850	160752	38850	752	152752	26850	36850	46850	152752
chrX:12546101:12548151:	Yes-ATACseq_Interphase	Yes-ATACseq_Mitosis	Not-Enhancer	Not-gd7_h3k27ac_1	Not-gd7_h3k27ac_2	Not-Insulator_BEAF	Yes-Insulator_CP190	Yes-Insulator_MDJ4	Yes-orer_gaf_1	Not-orer_wce_1	Not-tl10b_h3k27ac_1	Not-tl10b_h3k27ac_3	Not-TSS	Not-ZLD_cycle13	Not-ZLD_cycle14	16	Cpr11B	4973	31850	558102	31850	31850	31850	26850	41850	41850	26850
chrX:3161851:3163351:	Yes-ATACseq_Interphase	Yes-ATACseq_Mitosis	Not-Enhancer	Yes-gd7_h3k27ac_1	Yes-gd7_h3k27ac_2	Yes-Insulator_BEAF	Yes-Insulator_CP190	Not-Insulator_MDJ4	Yes-orer_gaf_1	Yes-orer_wce_1	Yes-tl10b_h3k27ac_1	Yes-tl10b_h3k27ac_3	Not-TSS	Yes-ZLD_cycle13	Yes-ZLD_cycle14	11	CG18508	9789	31852	548650	29852	0	171650	26852	21852	11852	691650
chr2L:10756901:10757501:	Not-ATACseq_Interphase	Not-ATACseq_Mitosis	Not-Enhancer	Not-gd7_h3k27ac_1	Not-gd7_h3k27ac_2	Not-Insulator_BEAF	Not-Insulator_CP190	Not-Insulator_MDJ4	Yes-orer_gaf_1	Not-orer_wce_1	Not-tl10b_h3k27ac_1	Not-tl10b_h3k27ac_3	Not-TSS	Not-ZLD_cycle13	Not-ZLD_cycle14	4	CG17124	577	276902	2428902	90500	28902	26902	26902	232500	26902	77500
chr3R:30912051:30913001:	Yes-ATACseq_Interphase	Yes-ATACseq_Mitosis	Yes-enhancer	Not-gd7_h3k27ac_1	Not-gd7_h3k27ac_2	Not-Insulator_BEAF	Not-Insulator_CP190	Not-Insulator_MDJ4	Yes-orer_gaf_1	Yes-orer_wce_1	Not-tl10b_h3k27ac_1	Not-tl10b_h3k27ac_3	Yes-TSS	Yes-ZLD_cycle13	Yes-ZLD_cycle14	10	Ptx1	0	82052	60052	31000	33000	27000	27000	92052	102052	282000
chr3R:10387001:10387501:	Not-ATACseq_Interphase	Not-ATACseq_Mitosis	Yes-enhancer	Not-gd7_h3k27ac_1	Not-gd7_h3k27ac_2	Not-Insulator_BEAF	Yes-Insulator_CP190	Not-Insulator_MDJ4	Yes-orer_gaf_1	Not-orer_wce_1	Not-tl10b_h3k27ac_1	Not-tl10b_h3k27ac_3	Not-TSS	Not-ZLD_cycle13	Not-ZLD_cycle14	7	cwo	757	482500	111002	115002	26500	477500	27002	7002	27002	107002
chr2R:7352301:7352901:	Not-ATACseq_Interphase	Not-ATACseq_Mitosis	Not-Enhancer	Not-gd7_h3k27ac_1	Not-gd7_h3k27ac_2	Not-Insulator_BEAF	Not-Insulator_CP190	Yes-Insulator_MDJ4	Yes-orer_gaf_1	Not-orer_wce_1	Not-tl10b_h3k27ac_1	Not-tl10b_h3k27ac_3	Not-TSS	Not-ZLD_cycle13	Not-ZLD_cycle14	5	Dscam1	28998	127100	104302	25100	27100	27100	27100	117100	117100	127100
chr2L:6647101:6647801:	Yes-ATACseq_Interphase	Yes-ATACseq_Mitosis	Not-Enhancer	Yes-gd7_h3k27ac_1	Yes-gd7_h3k27ac_2	Yes-Insulator_BEAF	Yes-Insulator_CP190	Not-Insulator_MDJ4	Yes-orer_gaf_1	Not-orer_wce_1	Yes-tl10b_h3k27ac_1	Yes-tl10b_h3k27ac_3	Not-TSS	Yes-ZLD_cycle13	Yes-ZLD_cycle14	3	CG31635	1313	277102	31102	0	200	22102	27102	282200	17102	157102
chrX:18282301:18282851:	Not-ATACseq_Interphase	Not-ATACseq_Mitosis	Yes-enhancer	Not-gd7_h3k27ac_1	Not-gd7_h3k27ac_2	Not-Insulator_BEAF	Not-Insulator_CP190	Not-Insulator_MDJ4	Yes-orer_gaf_1	Not-orer_wce_1	Not-tl10b_h3k27ac_1	Not-tl10b_h3k27ac_3	Not-TSS	Not-ZLD_cycle13	Not-ZLD_cycle14	2	upd3	5069	37150	25150	23150	27150	22150	27150	47150	57150	162302
chr3L:7866901:7867851:	Not-ATACseq_Interphase	Not-ATACseq_Mitosis	Yes-enhancer	Not-gd7_h3k27ac_1	Not-gd7_h3k27ac_2	Yes-Insulator_BEAF	Yes-Insulator_CP190	Not-Insulator_MDJ4	Yes-orer_gaf_1	Not-orer_wce_1	Not-tl10b_h3k27ac_1	Not-tl10b_h3k27ac_3	Yes-TSS	Not-ZLD_cycle13	Not-ZLD_cycle14	8	Pdp1	0	782150	418902	108150	34150	102150	27150	22150	22150	102150
chr3R:11312301:11312801:	Yes-ATACseq_Interphase	Yes-ATACseq_Mitosis	Not-Enhancer	Not-gd7_h3k27ac_1	Not-gd7_h3k27ac_2	Not-Insulator_BEAF	Yes-Insulator_CP190	Yes-Insulator_MDJ4	Yes-orer_gaf_1	Not-orer_wce_1	Not-tl10b_h3k27ac_1	Not-tl10b_h3k27ac_3	Not-TSS	Not-ZLD_cycle13	Not-ZLD_cycle14	0	pros	15679	102302	94302	31200	33200	27200	27200	47200	67200	22200
chr3R:30532151:30532751:	Not-ATACseq_Interphase	Not-ATACseq_Mitosis	Yes-enhancer	Not-gd7_h3k27ac_1	Not-gd7_h3k27ac_2	Not-Insulator_BEAF	Not-Insulator_CP190	Not-Insulator_MDJ4	Yes-orer_gaf_1	Not-orer_wce_1	Not-tl10b_h3k27ac_1	Not-tl10b_h3k27ac_3	Yes-TSS	Not-ZLD_cycle13	Not-ZLD_cycle14	6	tmod	0	287250	317250	68152	27250	22250	27250	72152	27250	77152
chr2R:25052301:25052751:	Yes-ATACseq_Interphase	Yes-ATACseq_Mitosis	Yes-enhancer	Not-gd7_h3k27ac_1	Not-gd7_h3k27ac_2	Not-Insulator_BEAF	Not-Insulator_CP190	Not-Insulator_MDJ4	Yes-orer_gaf_1	Not-orer_wce_1	Not-tl10b_h3k27ac_1	Not-tl10b_h3k27ac_3	Yes-TSS	Not-ZLD_cycle13	Yes-ZLD_cycle14	3	gsb-n	0	2002302	1610302	40302	31250	27250	27250	32302	42302	2247302
chrX:7695551:7697701:	Not-ATACseq_Interphase	Not-ATACseq_Mitosis	Not-Enhancer	Not-gd7_h3k27ac_1	Not-gd7_h3k27ac_2	Not-Insulator_BEAF	Not-Insulator_CP190	Not-Insulator_MDJ4	Yes-orer_gaf_1	Not-orer_wce_1	Not-tl10b_h3k27ac_1	Not-tl10b_h3k27ac_3	Not-TSS	Not-ZLD_cycle13	Not-ZLD_cycle14	12	CHES-1-like	11684	202300	152300	152300	38300	17300	27300	2300	2300	385552
chr2R:13592351:13593401:	Yes-ATACseq_Interphase	Yes-ATACseq_Mitosis	Yes-enhancer	Yes-gd7_h3k27ac_1	Yes-gd7_h3k27ac_2	Yes-Insulator_BEAF	Yes-Insulator_CP190	Yes-Insulator_MDJ4	Yes-orer_gaf_1	Not-orer_wce_1	Yes-tl10b_h3k27ac_1	Yes-tl10b_h3k27ac_3	Yes-TSS	Yes-ZLD_cycle13	Yes-ZLD_cycle14	4	CG45088	0	32352	36352	36352	352	27352	27352	32352	32352	27352
chr3R:13051251:13052601:	Yes-ATACseq_Interphase	Yes-ATACseq_Mitosis	Not-Enhancer	Yes-gd7_h3k27ac_1	Yes-gd7_h3k27ac_2	Yes-Insulator_BEAF	Yes-Insulator_CP190	Not-Insulator_MDJ4	Yes-orer_gaf_1	Yes-orer_wce_1	Yes-tl10b_h3k27ac_1	Yes-tl10b_h3k27ac_3	Yes-TSS	Yes-ZLD_cycle13	Yes-ZLD_cycle14	6	pic	0	0	233400	31252	33252	27400	27400	21252	1252	32400
chr2R:8272451:8273201:	Not-ATACseq_Interphase	Not-ATACseq_Mitosis	Not-Enhancer	Not-gd7_h3k27ac_1	Not-gd7_h3k27ac_2	Not-Insulator_BEAF	Not-Insulator_CP190	Not-Insulator_MDJ4	Yes-orer_gaf_1	Not-orer_wce_1	Not-tl10b_h3k27ac_1	Not-tl10b_h3k27ac_3	Not-TSS	Not-ZLD_cycle13	Not-ZLD_cycle14	7	CG30371	3118	42452	40452	20452	20452	27452	27452	52452	52452	32452
chr2L:246301:247501:	Yes-ATACseq_Interphase	Yes-ATACseq_Mitosis	Yes-enhancer	Yes-gd7_h3k27ac_1	Yes-gd7_h3k27ac_2	Yes-Insulator_BEAF	Not-Insulator_CP190	Not-Insulator_MDJ4	Yes-orer_gaf_1	Yes-orer_wce_1	Not-tl10b_h3k27ac_1	Yes-tl10b_h3k27ac_3	Not-TSS	Yes-ZLD_cycle13	Yes-ZLD_cycle14	9	kis	3322	312500	1098500	90302	0	27500	27500	12500	2500	592500
chr3L:16451901:16452401:	Not-ATACseq_Interphase	Not-ATACseq_Mitosis	Not-Enhancer	Not-gd7_h3k27ac_1	Not-gd7_h3k27ac_2	Not-Insulator_BEAF	Not-Insulator_CP190	Not-Insulator_MDJ4	Yes-orer_gaf_1	Not-orer_wce_1	Not-tl10b_h3k27ac_1	Not-tl10b_h3k27ac_3	Yes-TSS	Not-ZLD_cycle13	Not-ZLD_cycle14	1	dsx-c73A	0	41902	9600	39902	13600	22600	27600	51902	51902	51902
chr3R:14696701:14697401:	Yes-ATACseq_Interphase	Yes-ATACseq_Mitosis	Yes-enhancer	Not-gd7_h3k27ac_1	Not-gd7_h3k27ac_2	Yes-Insulator_BEAF	Yes-Insulator_CP190	Not-Insulator_MDJ4	Yes-orer_gaf_1	Yes-orer_wce_1	Not-tl10b_h3k27ac_1	Not-tl10b_h3k27ac_3	Yes-TSS	Not-ZLD_cycle13	Not-ZLD_cycle14	5	Meltrin	0	386702	360600	40702	42600	112600	27600	122600	122600	406702
chrX:3372601:3373451:	Not-ATACseq_Interphase	Not-ATACseq_Mitosis	Not-Enhancer	Not-gd7_h3k27ac_1	Not-gd7_h3k27ac_2	Not-Insulator_BEAF	Not-Insulator_CP190	Not-Insulator_MDJ4	Yes-orer_gaf_1	Not-orer_wce_1	Yes-tl10b_h3k27ac_1	Yes-tl10b_h3k27ac_3	Yes-TSS	Not-ZLD_cycle13	Not-ZLD_cycle14	5	Myc	0	242602	338550	20550	18550	32602	27602	42602	32602	481550
chr3L:11242601:11243351:	Yes-ATACseq_Interphase	Yes-ATACseq_Mitosis	Yes-enhancer	Yes-gd7_h3k27ac_1	Yes-gd7_h3k27ac_2	Not-Insulator_BEAF	Not-Insulator_CP190	Not-Insulator_MDJ4	Yes-orer_gaf_1	Not-orer_wce_1	Yes-tl10b_h3k27ac_1	Yes-tl10b_h3k27ac_3	Not-TSS	Yes-ZLD_cycle13	Yes-ZLD_cycle14	6	Ir68a	6384	52602	82602	82602	118602	172602	27602	32602	32602	177602
chr2L:19136451:19137251:	Not-ATACseq_Interphase	Not-ATACseq_Mitosis	Not-Enhancer	Yes-gd7_h3k27ac_1	Yes-gd7_h3k27ac_2	Yes-Insulator_BEAF	Not-Insulator_CP190	Not-Insulator_MDJ4	Yes-orer_gaf_1	Yes-orer_wce_1	Not-tl10b_h3k27ac_1	Not-tl10b_h3k27ac_3	Not-TSS	Not-ZLD_cycle13	Yes-ZLD_cycle14	4	l	1219	932750	174750	174750	6452	32750	27750	12750	12750	162750
chrX:19662751:19663351:	Not-ATACseq_Interphase	Not-ATACseq_Mitosis	Not-Enhancer	Not-gd7_h3k27ac_1	Yes-gd7_h3k27ac_2	Yes-Insulator_BEAF	Yes-Insulator_CP190	Not-Insulator_MDJ4	Yes-orer_gaf_1	Not-orer_wce_1	Not-tl10b_h3k27ac_1	Not-tl10b_h3k27ac_3	Not-TSS	Not-ZLD_cycle13	Not-ZLD_cycle14	5	CG14223	620	162752	326650	22752	22752	101650	27752	96650	86650	196650
chr3R:23226451:23227201:	Not-ATACseq_Interphase	Not-ATACseq_Mitosis	Not-Enhancer	Not-gd7_h3k27ac_1	Not-gd7_h3k27ac_2	Not-Insulator_BEAF	Not-Insulator_CP190	Not-Insulator_MDJ4	Yes-orer_gaf_1	Not-orer_wce_1	Not-tl10b_h3k27ac_1	Not-tl10b_h3k27ac_3	Yes-TSS	Not-ZLD_cycle13	Not-ZLD_cycle14	7	cnc	0	456452	64452	22800	24800	27800	27800	82800	96452	572800
chr2R:13925151:13927201:	Yes-ATACseq_Interphase	Yes-ATACseq_Mitosis	Not-Enhancer	Yes-gd7_h3k27ac_1	Yes-gd7_h3k27ac_2	Not-Insulator_BEAF	Not-Insulator_CP190	Not-Insulator_MDJ4	Yes-orer_gaf_1	Yes-orer_wce_1	Not-tl10b_h3k27ac_1	Not-tl10b_h3k27ac_3	Not-TSS	Yes-ZLD_cycle13	Yes-ZLD_cycle14	8	shot	14909	22800	286800	32800	30800	27800	27800	32800	32800	227800
chr3R:9532801:9534101:	Not-ATACseq_Interphase	Not-ATACseq_Mitosis	Not-Enhancer	Not-gd7_h3k27ac_1	Not-gd7_h3k27ac_2	Not-Insulator_BEAF	Not-Insulator_CP190	Not-Insulator_MDJ4	Yes-orer_gaf_1	Not-orer_wce_1	Not-tl10b_h3k27ac_1	Not-tl10b_h3k27ac_3	Yes-TSS	Not-ZLD_cycle13	Not-ZLD_cycle14	10	by	0	255900	132802	19900	15900	32802	27802	5900	0	302802
chrX:15162801:15163401:	Yes-ATACseq_Interphase	Yes-ATACseq_Mitosis	Not-Enhancer	Not-gd7_h3k27ac_1	Not-gd7_h3k27ac_2	Not-Insulator_BEAF	Not-Insulator_CP190	Not-Insulator_MDJ4	Yes-orer_gaf_1	Not-orer_wce_1	Not-tl10b_h3k27ac_1	Not-tl10b_h3k27ac_3	Yes-TSS	Not-ZLD_cycle13	Not-ZLD_cycle14	6	CG9095	0	126600	120600	24802	22802	52802	27802	52802	52802	411600
chr2L:9581601:9582151:	Yes-ATACseq_Interphase	Yes-ATACseq_Mitosis	Yes-enhancer	Not-gd7_h3k27ac_1	Not-gd7_h3k27ac_2	Not-Insulator_BEAF	Not-Insulator_CP190	Not-Insulator_MDJ4	Yes-orer_gaf_1	Yes-orer_wce_1	Not-tl10b_h3k27ac_1	Not-tl10b_h3k27ac_3	Yes-TSS	Yes-ZLD_cycle13	Yes-ZLD_cycle14	2	gcm	0	317850	1253602	7602	7602	117850	27850	107850	117850	302850
chr3L:542851:544801:	Yes-ATACseq_Interphase	Yes-ATACseq_Mitosis	Yes-enhancer	Yes-gd7_h3k27ac_1	Yes-gd7_h3k27ac_2	Yes-Insulator_BEAF	Yes-Insulator_CP190	Not-Insulator_MDJ4	Yes-orer_gaf_1	Not-orer_wce_1	Yes-tl10b_h3k27ac_1	Yes-tl10b_h3k27ac_3	Yes-TSS	Yes-ZLD_cycle13	Yes-ZLD_cycle14	18	Hipk	0	212852	34852	852	852	27852	27852	212852	2852	32852
chr3R:25517851:25518601:	Not-ATACseq_Interphase	Not-ATACseq_Mitosis	Not-Enhancer	Not-gd7_h3k27ac_1	Not-gd7_h3k27ac_2	Not-Insulator_BEAF	Not-Insulator_CP190	Yes-Insulator_MDJ4	Yes-orer_gaf_1	Not-orer_wce_1	Not-tl10b_h3k27ac_1	Not-tl10b_h3k27ac_3	Not-TSS	Not-ZLD_cycle13	Not-ZLD_cycle14	5	msi	1734	121400	763852	69400	23852	126400	27852	111400	37852	131400
chr2L:3771201:3772101:	Yes-ATACseq_Interphase	Yes-ATACseq_Mitosis	Not-Enhancer	Yes-gd7_h3k27ac_1	Yes-gd7_h3k27ac_2	Not-Insulator_BEAF	Yes-Insulator_CP190	Not-Insulator_MDJ4	Yes-orer_gaf_1	Yes-orer_wce_1	Not-tl10b_h3k27ac_1	Not-tl10b_h3k27ac_3	Yes-TSS	Yes-ZLD_cycle13	Yes-ZLD_cycle14	6	bowl	0	37900	159202	39900	0	151202	27900	37900	47900	151202
chrX:8560601:8562101:	Yes-ATACseq_Interphase	Yes-ATACseq_Mitosis	Not-Enhancer	Yes-gd7_h3k27ac_1	Yes-gd7_h3k27ac_2	Yes-Insulator_BEAF	Yes-Insulator_CP190	Yes-Insulator_MDJ4	Yes-orer_gaf_1	Not-orer_wce_1	Yes-tl10b_h3k27ac_1	Yes-tl10b_h3k27ac_3	Not-TSS	Yes-ZLD_cycle13	Yes-ZLD_cycle14	7	Trf4-1	280	47900	293900	2602	2602	112900	27900	27900	17900	290602
chrX:20481501:20482101:	Not-ATACseq_Interphase	Not-ATACseq_Mitosis	Not-Enhancer	Not-gd7_h3k27ac_1	Not-gd7_h3k27ac_2	Not-Insulator_BEAF	Not-Insulator_CP190	Not-Insulator_MDJ4	Yes-orer_gaf_1	Not-orer_wce_1	Not-tl10b_h3k27ac_1	Not-tl10b_h3k27ac_3	Not-TSS	Not-ZLD_cycle13	Not-ZLD_cycle14	5	CG15461	4079	51502	51502	51502	51502	27900	27900	41502	0	272900
chr3R:10387901:10388501:	Not-ATACseq_Interphase	Not-ATACseq_Mitosis	Yes-enhancer	Not-gd7_h3k27ac_1	Not-gd7_h3k27ac_2	Yes-Insulator_BEAF	Yes-Insulator_CP190	Yes-Insulator_MDJ4	Yes-orer_gaf_1	Not-orer_wce_1	Not-tl10b_h3k27ac_1	Not-tl10b_h3k27ac_3	Yes-TSS	Not-ZLD_cycle13	Not-ZLD_cycle14	4	cwo	0	481500	111902	115902	25500	476500	27902	7902	27902	107902
chr2R:14457901:14458751:	Not-ATACseq_Interphase	Not-ATACseq_Mitosis	Yes-enhancer	Not-gd7_h3k27ac_1	Not-gd7_h3k27ac_2	Not-Insulator_BEAF	Not-Insulator_CP190	Not-Insulator_MDJ4	Yes-orer_gaf_1	Yes-orer_wce_1	Not-tl10b_h3k27ac_1	Not-tl10b_h3k27ac_3	Not-TSS	Not-ZLD_cycle13	Yes-ZLD_cycle14	8	Oaz	22003	497902	27902	27902	27902	27902	27902	7902	1250	27902
chr3R:21626151:21627051:	Yes-ATACseq_Interphase	Yes-ATACseq_Mitosis	Yes-enhancer	Yes-gd7_h3k27ac_1	Yes-gd7_h3k27ac_2	Not-Insulator_BEAF	Yes-Insulator_CP190	Yes-Insulator_MDJ4	Yes-orer_gaf_1	Yes-orer_wce_1	Not-tl10b_h3k27ac_1	Not-tl10b_h3k27ac_3	Not-TSS	Not-ZLD_cycle13	Yes-ZLD_cycle14	9	InR	6831	236152	262950	38950	4152	27950	27950	12950	2950	32950
chr3R:29257951:29258551:	Not-ATACseq_Interphase	Not-ATACseq_Mitosis	Not-Enhancer	Not-gd7_h3k27ac_1	Not-gd7_h3k27ac_2	Not-Insulator_BEAF	Not-Insulator_CP190	Not-Insulator_MDJ4	Yes-orer_gaf_1	Not-orer_wce_1	Not-tl10b_h3k27ac_1	Not-tl10b_h3k27ac_3	Not-TSS	Not-ZLD_cycle13	Not-ZLD_cycle14	6	CG45544	1467	407952	81450	37952	39952	27952	27952	207952	41450	66450
chr3R:21856001:21857001:	Yes-ATACseq_Interphase	Yes-ATACseq_Mitosis	Not-Enhancer	Yes-gd7_h3k27ac_1	Yes-gd7_h3k27ac_2	Not-Insulator_BEAF	Yes-Insulator_CP190	Not-Insulator_MDJ4	Yes-orer_gaf_1	Yes-orer_wce_1	Not-tl10b_h3k27ac_1	Not-tl10b_h3k27ac_3	Yes-TSS	Not-ZLD_cycle13	Not-ZLD_cycle14	6	glec	0	466002	33000	33000	0	28000	28000	206002	3000	28000
chr2L:3836351:3837001:	Not-ATACseq_Interphase	Yes-ATACseq_Mitosis	Yes-enhancer	Not-gd7_h3k27ac_1	Not-gd7_h3k27ac_2	Not-Insulator_BEAF	Not-Insulator_CP190	Yes-Insulator_MDJ4	Yes-orer_gaf_1	Not-orer_wce_1	Not-tl10b_h3k27ac_1	Not-tl10b_h3k27ac_3	Yes-TSS	Yes-ZLD_cycle13	Yes-ZLD_cycle14	3	slp2	0	16352	224352	22352	24352	183000	28000	16352	6352	216352
chrX:19353001:19354051:	Yes-ATACseq_Interphase	Yes-ATACseq_Mitosis	Yes-enhancer	Yes-gd7_h3k27ac_1	Yes-gd7_h3k27ac_2	Not-Insulator_BEAF	Not-Insulator_CP190	Not-Insulator_MDJ4	Yes-orer_gaf_1	Yes-orer_wce_1	Yes-tl10b_h3k27ac_1	Yes-tl10b_h3k27ac_3	Yes-TSS	Yes-ZLD_cycle13	Yes-ZLD_cycle14	7	kek5	0	83002	25002	25002	25002	328002	28002	103002	143002	328002
chr2R:13191251:13191951:	Yes-ATACseq_Interphase	Yes-ATACseq_Mitosis	Not-Enhancer	Yes-gd7_h3k27ac_1	Yes-gd7_h3k27ac_2	Not-Insulator_BEAF	Not-Insulator_CP190	Not-Insulator_MDJ4	Yes-orer_gaf_1	Yes-orer_wce_1	Not-tl10b_h3k27ac_1	Not-tl10b_h3k27ac_3	Not-TSS	Yes-ZLD_cycle13	Yes-ZLD_cycle14	6	seq	1166	0	110050	2050	2050	28050	28050	8050	8050	151252
chr3R:17775351:17776951:	Yes-ATACseq_Interphase	Yes-ATACseq_Mitosis	Yes-enhancer	Not-gd7_h3k27ac_1	Not-gd7_h3k27ac_2	Not-Insulator_BEAF	Not-Insulator_CP190	Not-Insulator_MDJ4	Yes-orer_gaf_1	Not-orer_wce_1	Not-tl10b_h3k27ac_1	Not-tl10b_h3k27ac_3	Not-TSS	Yes-ZLD_cycle13	Yes-ZLD_cycle14	12	TyrR	12164	685352	119050	55352	21050	33050	28050	13050	23050	303050
chrX:13251451:13251951:	Not-ATACseq_Interphase	Not-ATACseq_Mitosis	Not-Enhancer	Not-gd7_h3k27ac_1	Not-gd7_h3k27ac_2	Not-Insulator_BEAF	Not-Insulator_CP190	Not-Insulator_MDJ4	Yes-orer_gaf_1	Not-orer_wce_1	Not-tl10b_h3k27ac_1	Not-tl10b_h3k27ac_3	Not-TSS	Yes-ZLD_cycle13	Yes-ZLD_cycle14	2	mew	6539	348050	1263452	34050	34050	23050	28050	8050	8050	671452
chr2R:11633051:11633901:	Yes-ATACseq_Interphase	Yes-ATACseq_Mitosis	Not-Enhancer	Yes-gd7_h3k27ac_1	Yes-gd7_h3k27ac_2	Not-Insulator_BEAF	Not-Insulator_CP190	Not-Insulator_MDJ4	Yes-orer_gaf_1	Not-orer_wce_1	Yes-tl10b_h3k27ac_1	Yes-tl10b_h3k27ac_3	Not-TSS	Yes-ZLD_cycle13	Yes-ZLD_cycle14	4	CG9005	7040	0	183052	156100	12100	1100	28052	3052	3052	566100
chrX:15333051:15333801:	Yes-ATACseq_Interphase	Yes-ATACseq_Mitosis	Not-Enhancer	Yes-gd7_h3k27ac_1	Yes-gd7_h3k27ac_2	Yes-Insulator_BEAF	Yes-Insulator_CP190	Not-Insulator_MDJ4	Yes-orer_gaf_1	Not-orer_wce_1	Yes-tl10b_h3k27ac_1	Yes-tl10b_h3k27ac_3	Yes-TSS	Not-ZLD_cycle13	Not-ZLD_cycle14	6	HDAC6	0	33052	47052	45052	13052	33052	28052	33052	23052	241200
chr3R:10236301:10236851:	Not-ATACseq_Interphase	Not-ATACseq_Mitosis	Not-Enhancer	Not-gd7_h3k27ac_1	Not-gd7_h3k27ac_2	Not-Insulator_BEAF	Not-Insulator_CP190	Not-Insulator_MDJ4	Not-orer_gaf_1	Not-orer_wce_1	Not-tl10b_h3k27ac_1	Not-tl10b_h3k27ac_3	Not-TSS	Not-ZLD_cycle13	Not-ZLD_cycle14	5	CG42795	10612	436302	37150	33150	31150	628150	28150	133150	106302	38150
chr2R:9988151:9988851:	Yes-ATACseq_Interphase	Yes-ATACseq_Mitosis	Yes-enhancer	Not-gd7_h3k27ac_1	Not-gd7_h3k27ac_2	Yes-Insulator_BEAF	Yes-Insulator_CP190	Yes-Insulator_MDJ4	Yes-orer_gaf_1	Yes-orer_wce_1	Not-tl10b_h3k27ac_1	Not-tl10b_h3k27ac_3	Not-TSS	Not-ZLD_cycle13	Not-ZLD_cycle14	6	TER94	308	821150	1150	1150	1150	28152	28152	91150	91150	303152
chr3R:15993151:15993701:	Yes-ATACseq_Interphase	Yes-ATACseq_Mitosis	Yes-enhancer	Not-gd7_h3k27ac_1	Not-gd7_h3k27ac_2	Not-Insulator_BEAF	Not-Insulator_CP190	Not-Insulator_MDJ4	Yes-orer_gaf_1	Yes-orer_wce_1	Not-tl10b_h3k27ac_1	Not-tl10b_h3k27ac_3	Not-TSS	Yes-ZLD_cycle13	Yes-ZLD_cycle14	3	srp	7000	256300	350300	42300	21152	28152	28152	13152	13152	33152
chr3L:15988201:15988751:	Not-ATACseq_Interphase	Not-ATACseq_Mitosis	Not-Enhancer	Yes-gd7_h3k27ac_1	Yes-gd7_h3k27ac_2	Yes-Insulator_BEAF	Yes-Insulator_CP190	Not-Insulator_MDJ4	Yes-orer_gaf_1	Yes-orer_wce_1	Yes-tl10b_h3k27ac_1	Yes-tl10b_h3k27ac_3	Yes-TSS	Yes-ZLD_cycle13	Yes-ZLD_cycle14	5	Hip14	0	121250	19250	21250	19250	18202	28202	21250	21250	26250
chr3R:28858251:28859701:	Yes-ATACseq_Interphase	Yes-ATACseq_Mitosis	Not-Enhancer	Yes-gd7_h3k27ac_1	Yes-gd7_h3k27ac_2	Not-Insulator_BEAF	Not-Insulator_CP190	Yes-Insulator_MDJ4	Yes-orer_gaf_1	Yes-orer_wce_1	Yes-tl10b_h3k27ac_1	Yes-tl10b_h3k27ac_3	Yes-TSS	Yes-ZLD_cycle13	Yes-ZLD_cycle14	8	Inx3	0	8252	50252	2252	4252	13252	28252	8252	8252	8252
chrX:2658301:2658951:	Not-ATACseq_Interphase	Not-ATACseq_Mitosis	Yes-enhancer	Not-gd7_h3k27ac_1	Not-gd7_h3k27ac_2	Not-Insulator_BEAF	Not-Insulator_CP190	Not-Insulator_MDJ4	Yes-orer_gaf_1	Not-orer_wce_1	Not-tl10b_h3k27ac_1	Not-tl10b_h3k27ac_3	Not-TSS	Not-ZLD_cycle13	Not-ZLD_cycle14	4	HLH3B	22772	81050	92302	20302	22302	28302	28302	38302	38302	1196050
chr3R:29555851:29556601:	Yes-ATACseq_Interphase	Yes-ATACseq_Mitosis	Not-Enhancer	Not-gd7_h3k27ac_1	Not-gd7_h3k27ac_2	Not-Insulator_BEAF	Not-Insulator_CP190	Yes-Insulator_MDJ4	Yes-orer_gaf_1	Yes-orer_wce_1	Not-tl10b_h3k27ac_1	Not-tl10b_h3k27ac_3	Yes-TSS	Yes-ZLD_cycle13	Yes-ZLD_cycle14	3	Dr	0	473400	213852	63852	33400	70852	28400	65852	65852	225852
chrX:3718401:3719801:	Yes-ATACseq_Interphase	Yes-ATACseq_Mitosis	Not-Enhancer	Yes-gd7_h3k27ac_1	Yes-gd7_h3k27ac_2	Yes-Insulator_BEAF	Yes-Insulator_CP190	Yes-Insulator_MDJ4	Yes-orer_gaf_1	Yes-orer_wce_1	Yes-tl10b_h3k27ac_1	Yes-tl10b_h3k27ac_3	Yes-TSS	Yes-ZLD_cycle13	Yes-ZLD_cycle14	9	Rala	0	130200	4402	2402	2402	135200	28402	130200	130200	135200
chr2R:12958401:12959301:	Yes-ATACseq_Interphase	Yes-ATACseq_Mitosis	Not-Enhancer	Yes-gd7_h3k27ac_1	Yes-gd7_h3k27ac_2	Not-Insulator_BEAF	Not-Insulator_CP190	Not-Insulator_MDJ4	Yes-orer_gaf_1	Yes-orer_wce_1	Yes-tl10b_h3k27ac_1	Yes-tl10b_h3k27ac_3	Not-TSS	Yes-ZLD_cycle13	Yes-ZLD_cycle14	6	CG13321	5290	230700	188402	42402	10402	75700	28402	168402	68402	75700
chr3L:20823401:20823901:	Yes-ATACseq_Interphase	Yes-ATACseq_Mitosis	Not-Enhancer	Not-gd7_h3k27ac_1	Not-gd7_h3k27ac_2	Not-Insulator_BEAF	Not-Insulator_CP190	Not-Insulator_MDJ4	Not-orer_gaf_1	Yes-orer_wce_1	Not-tl10b_h3k27ac_1	Not-tl10b_h3k27ac_3	Not-TSS	Yes-ZLD_cycle13	Yes-ZLD_cycle14	1	Mst77F	5375	23402	0	57402	55402	28402	28402	53402	43402	13402
chr3R:6848451:6849201:	Yes-ATACseq_Interphase	Yes-ATACseq_Mitosis	Yes-enhancer	Not-gd7_h3k27ac_1	Not-gd7_h3k27ac_2	Not-Insulator_BEAF	Not-Insulator_CP190	Yes-Insulator_MDJ4	Yes-orer_gaf_1	Yes-orer_wce_1	Not-tl10b_h3k27ac_1	Not-tl10b_h3k27ac_3	Not-TSS	Yes-ZLD_cycle13	Yes-ZLD_cycle14	4	Scr	780	138452	30452	0	0	28452	28452	108452	78452	508452
chr3R:29618451:29619351:	Yes-ATACseq_Interphase	Yes-ATACseq_Mitosis	Yes-enhancer	Yes-gd7_h3k27ac_1	Yes-gd7_h3k27ac_2	Not-Insulator_BEAF	Yes-Insulator_CP190	Not-Insulator_MDJ4	Yes-orer_gaf_1	Not-orer_wce_1	Not-tl10b_h3k27ac_1	Yes-tl10b_h3k27ac_3	Yes-TSS	Not-ZLD_cycle13	Yes-ZLD_cycle14	6	CG1907	0	410650	276452	98650	26452	133452	28452	128452	128452	288452
chrX:7930101:7931501:	Not-ATACseq_Interphase	Not-ATACseq_Mitosis	Not-Enhancer	Yes-gd7_h3k27ac_1	Yes-gd7_h3k27ac_2	Yes-Insulator_BEAF	Yes-Insulator_CP190	Not-Insulator_MDJ4	Yes-orer_gaf_1	Not-orer_wce_1	Yes-tl10b_h3k27ac_1	Yes-tl10b_h3k27ac_3	Yes-TSS	Not-ZLD_cycle13	Yes-ZLD_cycle14	9	mahe	0	20102	78102	32500	34500	28500	28500	20102	20102	333500
chr2L:3425851:3426501:	Not-ATACseq_Interphase	Not-ATACseq_Mitosis	Not-Enhancer	Not-gd7_h3k27ac_1	Not-gd7_h3k27ac_2	Not-Insulator_BEAF	Not-Insulator_CP190	Not-Insulator_MDJ4	Yes-orer_gaf_1	Not-orer_wce_1	Not-tl10b_h3k27ac_1	Not-tl10b_h3k27ac_3	Not-TSS	Not-ZLD_cycle13	Not-ZLD_cycle14	6	pgant2	218	183500	183500	41500	41500	33500	28500	33500	33500	188500
chrX:8650451:8651351:	Yes-ATACseq_Interphase	Yes-ATACseq_Mitosis	Yes-enhancer	Not-gd7_h3k27ac_1	Not-gd7_h3k27ac_2	Not-Insulator_BEAF	Not-Insulator_CP190	Yes-Insulator_MDJ4	Yes-orer_gaf_1	Yes-orer_wce_1	Not-tl10b_h3k27ac_1	Not-tl10b_h3k27ac_3	Yes-TSS	Yes-ZLD_cycle13	Yes-ZLD_cycle14	9	oc	0	30452	204650	92452	44452	23650	28650	50452	8650	380452
chr3R:30818651:30819301:	Not-ATACseq_Interphase	Not-ATACseq_Mitosis	Yes-enhancer	Not-gd7_h3k27ac_1	Not-gd7_h3k27ac_2	Not-Insulator_BEAF	Not-Insulator_CP190	Not-Insulator_MDJ4	Not-orer_gaf_1	Not-orer_wce_1	Not-tl10b_h3k27ac_1	Not-tl10b_h3k27ac_3	Not-TSS	Not-ZLD_cycle13	Not-ZLD_cycle14	4	CG15544	8518	700	30700	12652	12652	120700	28652	0	8652	363652
chr2R:10123651:10125051:	Not-ATACseq_Interphase	Not-ATACseq_Mitosis	Not-Enhancer	Yes-gd7_h3k27ac_1	Yes-gd7_h3k27ac_2	Yes-Insulator_BEAF	Yes-Insulator_CP190	Yes-Insulator_MDJ4	Yes-orer_gaf_1	Yes-orer_wce_1	Yes-tl10b_h3k27ac_1	Not-tl10b_h3k27ac_3	Yes-TSS	Not-ZLD_cycle13	Not-ZLD_cycle14	6	CG46319	0	684950	131652	47652	45652	33652	28652	33652	33652	284950
chr3R:11648701:11649251:	Not-ATACseq_Interphase	Not-ATACseq_Mitosis	Not-Enhancer	Not-gd7_h3k27ac_1	Not-gd7_h3k27ac_2	Not-Insulator_BEAF	Yes-Insulator_CP190	Not-Insulator_MDJ4	Yes-orer_gaf_1	Not-orer_wce_1	Not-tl10b_h3k27ac_1	Not-tl10b_h3k27ac_3	Not-TSS	Not-ZLD_cycle13	Not-ZLD_cycle14	5	Csk	1455	48702	32702	30702	8750	93702	28702	38702	28702	308702
chrX:2410701:2411251:	Not-ATACseq_Interphase	Not-ATACseq_Mitosis	Not-Enhancer	Not-gd7_h3k27ac_1	Not-gd7_h3k27ac_2	Not-Insulator_BEAF	Not-Insulator_CP190	Not-Insulator_MDJ4	Yes-orer_gaf_1	Yes-orer_wce_1	Not-tl10b_h3k27ac_1	Not-tl10b_h3k27ac_3	Yes-TSS	Not-ZLD_cycle13	Not-ZLD_cycle14	5	CG12496	0	18750	152750	24702	24702	65702	28750	8750	18750	1443750
chr2R:15895751:15896251:	Not-ATACseq_Interphase	Not-ATACseq_Mitosis	Yes-enhancer	Yes-gd7_h3k27ac_1	Yes-gd7_h3k27ac_2	Not-Insulator_BEAF	Not-Insulator_CP190	Not-Insulator_MDJ4	Not-orer_gaf_1	Not-orer_wce_1	Not-tl10b_h3k27ac_1	Not-tl10b_h3k27ac_3	Not-TSS	Not-ZLD_cycle13	Not-ZLD_cycle14	1	CG33463	176	25752	199752	35750	25752	18750	28750	15752	5752	210752
chrX:10170651:10171251:	Yes-ATACseq_Interphase	Yes-ATACseq_Mitosis	Not-Enhancer	Not-gd7_h3k27ac_1	Not-gd7_h3k27ac_2	Not-Insulator_BEAF	Yes-Insulator_CP190	Not-Insulator_MDJ4	Yes-orer_gaf_1	Not-orer_wce_1	Not-tl10b_h3k27ac_1	Not-tl10b_h3k27ac_3	Not-TSS	Not-ZLD_cycle13	Not-ZLD_cycle14	9	CG43902	12218	278750	12750	12750	38750	18750	28750	90652	80652	13750
chr3L:16164051:16165101:	Not-ATACseq_Interphase	Not-ATACseq_Mitosis	Not-Enhancer	Not-gd7_h3k27ac_1	Not-gd7_h3k27ac_2	Not-Insulator_BEAF	Yes-Insulator_CP190	Yes-Insulator_MDJ4	Yes-orer_gaf_1	Not-orer_wce_1	Not-tl10b_h3k27ac_1	Not-tl10b_h3k27ac_3	Yes-TSS	Not-ZLD_cycle13	Not-ZLD_cycle14	6	CG5151	0	44052	46052	48052	44052	34052	29052	54052	54052	34052
chr3L:22835151:22835901:	Not-ATACseq_Interphase	Not-ATACseq_Mitosis	Not-Enhancer	Not-gd7_h3k27ac_1	Not-gd7_h3k27ac_2	Not-Insulator_BEAF	Not-Insulator_CP190	Not-Insulator_MDJ4	Yes-orer_gaf_1	Not-orer_wce_1	Not-tl10b_h3k27ac_1	Not-tl10b_h3k27ac_3	Yes-TSS	Not-ZLD_cycle13	Not-ZLD_cycle14	8	jim	0	765152	765152	117152	36100	29100	29100	125152	34100	1350152
chr3R:10079101:10079801:	Not-ATACseq_Interphase	Not-ATACseq_Mitosis	Not-Enhancer	Not-gd7_h3k27ac_1	Not-gd7_h3k27ac_2	Not-Insulator_BEAF	Not-Insulator_CP190	Not-Insulator_MDJ4	Yes-orer_gaf_1	Not-orer_wce_1	Not-tl10b_h3k27ac_1	Not-tl10b_h3k27ac_3	Not-TSS	Not-ZLD_cycle13	Not-ZLD_cycle14	7	CG5361	3729	279102	194200	28200	28200	504102	29102	279102	40200	195200
chr2L:19134701:19135851:	Yes-ATACseq_Interphase	Yes-ATACseq_Mitosis	Not-Enhancer	Yes-gd7_h3k27ac_1	Yes-gd7_h3k27ac_2	Yes-Insulator_BEAF	Yes-Insulator_CP190	Yes-Insulator_MDJ4	Yes-orer_gaf_1	Yes-orer_wce_1	Yes-tl10b_h3k27ac_1	Yes-tl10b_h3k27ac_3	Yes-TSS	Yes-ZLD_cycle13	Yes-ZLD_cycle14	5	l	0	934150	176150	176150	4702	34150	29150	14150	14150	164150
chr2R:25114151:25114701:	Not-ATACseq_Interphase	Not-ATACseq_Mitosis	Yes-enhancer	Not-gd7_h3k27ac_1	Not-gd7_h3k27ac_2	Not-Insulator_BEAF	Not-Insulator_CP190	Not-Insulator_MDJ4	Yes-orer_gaf_1	Not-orer_wce_1	Not-tl10b_h3k27ac_1	Not-tl10b_h3k27ac_3	Not-TSS	Not-ZLD_cycle13	Not-ZLD_cycle14	5	CG30430	14731	2064152	1672152	102152	28152	29152	29152	94152	104152	2309152
chr2R:13189001:13190751:	Yes-ATACseq_Interphase	Yes-ATACseq_Mitosis	Not-Enhancer	Yes-gd7_h3k27ac_1	Yes-gd7_h3k27ac_2	Not-Insulator_BEAF	Not-Insulator_CP190	Not-Insulator_MDJ4	Yes-orer_gaf_1	Yes-orer_wce_1	Yes-tl10b_h3k27ac_1	Yes-tl10b_h3k27ac_3	Yes-TSS	Yes-ZLD_cycle13	Yes-ZLD_cycle14	8	seq	0	0	111250	3250	3250	29250	29250	9250	9250	149002
chr2L:20890151:20890701:	Not-ATACseq_Interphase	Not-ATACseq_Mitosis	Not-Enhancer	Not-gd7_h3k27ac_1	Not-gd7_h3k27ac_2	Not-Insulator_BEAF	Yes-Insulator_CP190	Yes-Insulator_MDJ4	Yes-orer_gaf_1	Not-orer_wce_1	Not-tl10b_h3k27ac_1	Not-tl10b_h3k27ac_3	Not-TSS	Not-ZLD_cycle13	Not-ZLD_cycle14	3	CG14401	20298	110152	258152	27300	27300	110152	29300	110152	110152	255152
chr3L:12434301:12434851:	Yes-ATACseq_Interphase	Yes-ATACseq_Mitosis	Not-Enhancer	Not-gd7_h3k27ac_1	Not-gd7_h3k27ac_2	Not-Insulator_BEAF	Not-Insulator_CP190	Not-Insulator_MDJ4	Yes-orer_gaf_1	Not-orer_wce_1	Not-tl10b_h3k27ac_1	Not-tl10b_h3k27ac_3	Not-TSS	Not-ZLD_cycle13	Yes-ZLD_cycle14	4	toe	1634	345150	363150	20302	18302	24302	29302	304302	14302	300150
chr3R:24894401:24895301:	Not-ATACseq_Interphase	Not-ATACseq_Mitosis	Not-Enhancer	Not-gd7_h3k27ac_1	Not-gd7_h3k27ac_2	Not-Insulator_BEAF	Not-Insulator_CP190	Not-Insulator_MDJ4	Yes-orer_gaf_1	Yes-orer_wce_1	Not-tl10b_h3k27ac_1	Not-tl10b_h3k27ac_3	Yes-TSS	Not-ZLD_cycle13	Yes-ZLD_cycle14	4	CG11069	0	334700	140402	20402	20402	149700	29402	154700	54402	754700
chr2L:11045051:11045551:	Yes-ATACseq_Interphase	Yes-ATACseq_Mitosis	Not-Enhancer	Not-gd7_h3k27ac_1	Not-gd7_h3k27ac_2	Not-Insulator_BEAF	Not-Insulator_CP190	Not-Insulator_MDJ4	Yes-orer_gaf_1	Not-orer_wce_1	Not-tl10b_h3k27ac_1	Not-tl10b_h3k27ac_3	Not-TSS	Not-ZLD_cycle13	Not-ZLD_cycle14	7	CG18666	10257	444450	2717052	28450	26450	24450	29450	45052	45052	205052
chr3R:21459801:21460501:	Yes-ATACseq_Interphase	Yes-ATACseq_Mitosis	Yes-enhancer	Not-gd7_h3k27ac_1	Not-gd7_h3k27ac_2	Not-Insulator_BEAF	Not-Insulator_CP190	Not-Insulator_MDJ4	Yes-orer_gaf_1	Yes-orer_wce_1	Not-tl10b_h3k27ac_1	Not-tl10b_h3k27ac_3	Not-TSS	Yes-ZLD_cycle13	Yes-ZLD_cycle14	5	lbe	13265	69802	429500	23500	23500	79802	29500	89802	89802	64802
chr3R:9534501:9535051:	Not-ATACseq_Interphase	Not-ATACseq_Mitosis	Not-Enhancer	Not-gd7_h3k27ac_1	Not-gd7_h3k27ac_2	Not-Insulator_BEAF	Not-Insulator_CP190	Not-Insulator_MDJ4	Yes-orer_gaf_1	Not-orer_wce_1	Not-tl10b_h3k27ac_1	Not-tl10b_h3k27ac_3	Not-TSS	Not-ZLD_cycle13	Not-ZLD_cycle14	4	by	1491	254950	134502	18950	14950	34502	29502	4950	0	304502
chr2L:1649551:1650351:	Not-ATACseq_Interphase	Not-ATACseq_Mitosis	Yes-enhancer	Not-gd7_h3k27ac_1	Not-gd7_h3k27ac_2	Not-Insulator_BEAF	Not-Insulator_CP190	Not-Insulator_MDJ4	Yes-orer_gaf_1	Not-orer_wce_1	Not-tl10b_h3k27ac_1	Not-tl10b_h3k27ac_3	Not-TSS	Not-ZLD_cycle13	Not-ZLD_cycle14	6	chinmo	907	499552	131552	131552	129552	134552	29552	129552	59650	129552
chrX:10619601:10620701:	Yes-ATACseq_Interphase	Yes-ATACseq_Mitosis	Not-Enhancer	Not-gd7_h3k27ac_1	Not-gd7_h3k27ac_2	Not-Insulator_BEAF	Not-Insulator_CP190	Not-Insulator_MDJ4	Yes-orer_gaf_1	Not-orer_wce_1	Not-tl10b_h3k27ac_1	Not-tl10b_h3k27ac_3	Yes-TSS	Not-ZLD_cycle13	Not-ZLD_cycle14	10	CG43347	0	159602	127602	129602	103300	149602	29602	159602	159602	144602
chr2R:23924901:23925301:	Yes-ATACseq_Interphase	Yes-ATACseq_Mitosis	Not-Enhancer	Yes-gd7_h3k27ac_1	Yes-gd7_h3k27ac_2	Yes-Insulator_BEAF	Yes-Insulator_CP190	Yes-Insulator_MDJ4	Not-orer_gaf_1	Not-orer_wce_1	Yes-tl10b_h3k27ac_1	Not-tl10b_h3k27ac_3	Yes-TSS	Not-ZLD_cycle13	Yes-ZLD_cycle14	0	CG2812	0	874902	482902	98700	48700	29700	29700	64902	64902	1119902
chr3L:3249701:3250751:	Not-ATACseq_Interphase	Not-ATACseq_Mitosis	Not-Enhancer	Not-gd7_h3k27ac_1	Not-gd7_h3k27ac_2	Not-Insulator_BEAF	Not-Insulator_CP190	Not-Insulator_MDJ4	Yes-orer_gaf_1	Not-orer_wce_1	Not-tl10b_h3k27ac_1	Not-tl10b_h3k27ac_3	Not-TSS	Not-ZLD_cycle13	Not-ZLD_cycle14	6	CG43389	1687	399702	215702	23702	21702	24702	29702	199702	49702	344250
chr3L:15924701:15925251:	Yes-ATACseq_Interphase	Yes-ATACseq_Mitosis	Yes-enhancer	Not-gd7_h3k27ac_1	Not-gd7_h3k27ac_2	Yes-Insulator_BEAF	Yes-Insulator_CP190	Not-Insulator_MDJ4	Yes-orer_gaf_1	Not-orer_wce_1	Not-tl10b_h3k27ac_1	Yes-tl10b_h3k27ac_3	Yes-TSS	Not-ZLD_cycle13	Not-ZLD_cycle14	4	sff	0	184750	82750	26750	26750	39750	29750	84750	84750	89750
chrX:8624751:8625301:	Not-ATACseq_Interphase	Yes-ATACseq_Mitosis	Yes-enhancer	Not-gd7_h3k27ac_1	Not-gd7_h3k27ac_2	Not-Insulator_BEAF	Not-Insulator_CP190	Yes-Insulator_MDJ4	Yes-orer_gaf_1	Yes-orer_wce_1	Not-tl10b_h3k27ac_1	Not-tl10b_h3k27ac_3	Not-TSS	Yes-ZLD_cycle13	Yes-ZLD_cycle14	2	Caf1-180	18448	4752	230700	66752	18752	49700	29752	24752	34700	354752
chr2R:24369551:24370151:	Not-ATACseq_Interphase	Not-ATACseq_Mitosis	Yes-enhancer	Not-gd7_h3k27ac_1	Not-gd7_h3k27ac_2	Not-Insulator_BEAF	Not-Insulator_CP190	Not-Insulator_MDJ4	Yes-orer_gaf_1	Not-orer_wce_1	Not-tl10b_h3k27ac_1	Not-tl10b_h3k27ac_3	Not-TSS	Not-ZLD_cycle13	Not-ZLD_cycle14	3	CG13578	7680	1319552	927552	171552	31552	154850	29850	159850	159850	1564552
chr2R:10219351:10220101:	Not-ATACseq_Interphase	Not-ATACseq_Mitosis	Yes-enhancer	Not-gd7_h3k27ac_1	Not-gd7_h3k27ac_2	Not-Insulator_BEAF	Not-Insulator_CP190	Not-Insulator_MDJ4	Yes-orer_gaf_1	Yes-orer_wce_1	Not-tl10b_h3k27ac_1	Not-tl10b_h3k27ac_3	Not-TSS	Not-ZLD_cycle13	Not-ZLD_cycle14	4	CG46321	7856	589900	121900	123900	13352	129352	29900	129352	129352	189900
chr3R:16224401:16225101:	Not-ATACseq_Interphase	Not-ATACseq_Mitosis	Yes-enhancer	Not-gd7_h3k27ac_1	Not-gd7_h3k27ac_2	Yes-Insulator_BEAF	Not-Insulator_CP190	Not-Insulator_MDJ4	Yes-orer_gaf_1	Not-orer_wce_1	Not-tl10b_h3k27ac_1	Not-tl10b_h3k27ac_3	Not-TSS	Not-ZLD_cycle13	Not-ZLD_cycle14	7	tara	550	24900	118900	30900	30900	29900	29900	24900	24900	264402
chr3R:6849901:6850251:	Not-ATACseq_Interphase	Not-ATACseq_Mitosis	Yes-enhancer	Not-gd7_h3k27ac_1	Not-gd7_h3k27ac_2	Not-Insulator_BEAF	Not-Insulator_CP190	Not-Insulator_MDJ4	Yes-orer_gaf_1	Yes-orer_wce_1	Not-tl10b_h3k27ac_1	Not-tl10b_h3k27ac_3	Yes-TSS	Yes-ZLD_cycle13	Yes-ZLD_cycle14	3	Scr	0	139902	31902	0	0	29902	29902	109902	79902	509902
chr2R:11634951:11635551:	Not-ATACseq_Interphase	Not-ATACseq_Mitosis	Not-Enhancer	Yes-gd7_h3k27ac_1	Yes-gd7_h3k27ac_2	Not-Insulator_BEAF	Yes-Insulator_CP190	Not-Insulator_MDJ4	Yes-orer_gaf_1	Not-orer_wce_1	Yes-tl10b_h3k27ac_1	Yes-tl10b_h3k27ac_3	Not-TSS	Yes-ZLD_cycle13	Yes-ZLD_cycle14	4	CG9005	5390	0	184952	154450	10450	0	29952	4952	4952	564450
chr2R:9519001:9520001:	Not-ATACseq_Interphase	Not-ATACseq_Mitosis	Yes-enhancer	Not-gd7_h3k27ac_1	Not-gd7_h3k27ac_2	Not-Insulator_BEAF	Not-Insulator_CP190	Not-Insulator_MDJ4	Yes-orer_gaf_1	Not-orer_wce_1	Not-tl10b_h3k27ac_1	Not-tl10b_h3k27ac_3	Not-TSS	Not-ZLD_cycle13	Not-ZLD_cycle14	14	brp	15237	899002	470000	68000	20000	35000	30000	40000	40000	109002
chr2L:5943401:5945001:	Yes-ATACseq_Interphase	Yes-ATACseq_Mitosis	Not-Enhancer	Yes-gd7_h3k27ac_1	Yes-gd7_h3k27ac_2	Yes-Insulator_BEAF	Yes-Insulator_CP190	Yes-Insulator_MDJ4	Yes-orer_gaf_1	Yes-orer_wce_1	Yes-tl10b_h3k27ac_1	Yes-tl10b_h3k27ac_3	Yes-TSS	Yes-ZLD_cycle13	Yes-ZLD_cycle14	9	Gpdh	0	25000	393402	0	33000	30000	30000	35000	35000	20000
chr3R:30820001:30820501:	Not-ATACseq_Interphase	Not-ATACseq_Mitosis	Yes-enhancer	Not-gd7_h3k27ac_1	Not-gd7_h3k27ac_2	Not-Insulator_BEAF	Yes-Insulator_CP190	Not-Insulator_MDJ4	Not-orer_gaf_1	Not-orer_wce_1	Not-tl10b_h3k27ac_1	Not-tl10b_h3k27ac_3	Not-TSS	Not-ZLD_cycle13	Not-ZLD_cycle14	1	CG15544	7318	0	29500	14002	14002	119500	30002	2	10002	365002
chr3L:9694251:9694901:	Not-ATACseq_Interphase	Not-ATACseq_Mitosis	Not-Enhancer	Not-gd7_h3k27ac_1	Not-gd7_h3k27ac_2	Not-Insulator_BEAF	Not-Insulator_CP190	Not-Insulator_MDJ4	Yes-orer_gaf_1	Not-orer_wce_1	Not-tl10b_h3k27ac_1	Not-tl10b_h3k27ac_3	Not-TSS	Not-ZLD_cycle13	Not-ZLD_cycle14	2	CG6767	1799	224252	75100	77100	75100	74252	30100	125100	145100	649252
chr2L:14385101:14385651:	Yes-ATACseq_Interphase	Yes-ATACseq_Mitosis	Yes-enhancer	Not-gd7_h3k27ac_1	Not-gd7_h3k27ac_2	Not-Insulator_BEAF	Not-Insulator_CP190	Not-Insulator_MDJ4	Yes-orer_gaf_1	Not-orer_wce_1	Not-tl10b_h3k27ac_1	Not-tl10b_h3k27ac_3	Not-TSS	Not-ZLD_cycle13	Not-ZLD_cycle14	7	ppk	3930	894350	289102	100350	27102	25102	30102	575102	35102	470102
[truncated: 1,206 more rows]

## Sheet: Interphase Only
Gene_id	ATACseq_interphase	ATACseq_Mitosis	enhnacers	gd7_h3k27ac_1	gd7_h3k27ac_2	Insulator_BEAF	Insulator_CP190	Insulator_MDJ4	orer_gaf_1	orer_wce_1	tl10b_h3k27ac_1	tl10b_h3k27ac_3	TSS	ZLD_cycle13	ZLD_cycle14	occurence_gagag_motif	nearst_gene	distance_nearest_gene	distance_to_proximal_boundaries_10kb_c12	distance_to_proximal_boundaries_2kb_c12	distance_to_proximal_boundaries_2kb_c13	distance_to_proximal_boundaries_2kb_c14	distance_to_proximal_boundaries_5kb_c13	distance_to_proximal_boundaries_5kb_c14	distance_to_proximal_boundaries_10kb_c13	distance_to_proximal_boundaries_10kb_c14	distance_to_proximal_boundaries_5kb_c12
[truncated: 2,344 more rows]

[truncated: 1 more sheets: Mitotic Only]
