# Supplementary material for: The control of transcriptional memory by stable mitotic bookmarking
Source: Nat Commun. 2022 Mar 4;13:1176. doi: 10.1038/s41467-022-28855-y (PMC8897465; doi:10.1038/s41467-022-28855-y)
Supplement: Supplementary file 7 — Supplementary Data 4 [file 41467_2022_28855_MOESM7_ESM.xlsx]

## Sheet: Feuil1
Genotype	N active	min a from active	a from active	max a from active	min b from active	b from active	max b from active	min p1 from active	p1 from active	max p1 from active	min p2 from active	p2 from active	max p2 from active	min p3 from active	p3 from active	max p3 from active	O (goodness of the fit) from active
scylla_RNAi-GAF	95	2.65015	2.65015	2.65015	120.846	120.846	120.846	0.174924	0.174924	0.174924	0	0	0	0.825076	0.825076	0.825076	0.000774057
scylla_RNAi-white	274	2.91742	2.91742	2.91742	72.7293	72.7293	72.7293	0.0412897	0.0412899	0.0412907	0	0	0	0.958709	0.95871	0.95871	0.001036
snail_RNAi-white	186	1	1.38598	1.57713	183.253	210.413	296.351	0.629139	0.699429	1	0	0.215158	0.216894	-1.12757e-16	0.0854131	0.206267	0.000296076
snail_RNAi-GAF	154	1.72971	1.95575	2.1272	120.037	131.613	149.538	0.249493	0.249494	0.270294	0.354062	0.545268	0.734527	-1.11022e-16	0.205239	0.38657	0.000246086
Genotype	N inactive	min a from inactive	a from inactive	max a from inactive	min b from inactive	b from inactive	max b from inactive	min p1 from inactive	p1 from inactive	max p1 from inactive	min p2 from inactive	p2 from inactive	max p2 from inactive	min p3 from inactive	p3 from inactive	max p3 from inactive	O (goodness of the fit) from inactive
scylla_RNAi-GAF	86	2.92429	2.92429	2.92429	128.516	128.516	128.516	0.0378543	0.0378554	0.0378563	0	0	0	0.962144	0.962145	0.962146	0.00134743
scylla_RNAi-white	114	2	2.76101	2.76101	114.44	114.44	164.37	0	0	2.34823e-25	0.238994	0.238995	1	0	0.761005	0.761006	0.000734872
snail_RNAi-white	94	1	1.22115	1.66662	301.281	420.074	521.656	0.582749	0.779979	1	7.62888e-10	0.218889	0.238547	-2.58658e-09	0.00113179	0.249372	0.000494311
snail_RNAi-GAF	60	1.77109	1.77109	1.83317	185.895	192.758	192.758	0.217363	0.228907	0.228907	0.732107	0.771093	0.771093	-1.11022e-16	0	0.0505299	0.000576859
Legend:
N: number of nuclei
min and max are the minimum and maximum value found for a given parameter (providing an error estimation).
This model has 3 free parameters ‘b’, ‘p1’ and ‘p2’.
p1, p2, p3 (satisfying p1+p2+p3=1) are the probabilities to reach ON after one, two or three jumps, respectively.
The parameter 'p3' is obtained from p1+p2+p3=1.
All the parameters were fit into two conditions: from active mothers (green) and from inactive mothers (purple).
The relative uncertainty due to multiple local optima is provided in percentage, for each parameter.
The goodness of fit is given by the sum of squares distance O, which is the sum of squares of differences between the data and the fit with the optimal parameters.
